# Supplementary material for: A maximum entropy approach for the modelling of car-sharing parking dynamics
Source: Sci Rep. 2023 Feb 21;13:2993. doi: 10.1038/s41598-023-30134-9 (PMC9945450; doi:10.1038/s41598-023-30134-9)
Supplement: Supplementary file 2 — Supplementary Information. [file 41598_2023_30134_MOESM2_ESM.zip]

Archive with 22 entries (19 files):
- scirep_data/
- scirep_data/activity_unnorm_milano_30mins_municipalities.csv
- scirep_data/strikes.csv
- scirep_data/weather_milano/
- scirep_data/weather_milano/Milano-2017-Agosto.csv
- scirep_data/weather_milano/Milano-2017-Aprile.csv
- scirep_data/weather_milano/Milano-2017-Dicembre.csv
- scirep_data/weather_milano/Milano-2017-Febbraio.csv
- scirep_data/weather_milano/Milano-2017-Gennaio.csv
- scirep_data/weather_milano/Milano-2017-Giugno.csv
- scirep_data/weather_milano/Milano-2017-Luglio.csv
- scirep_data/weather_milano/Milano-2017-Maggio.csv
- scirep_data/weather_milano/Milano-2017-Marzo.csv
- scirep_data/weather_milano/Milano-2017-Novembre.csv
- scirep_data/weather_milano/Milano-2017-Ottobre.csv
- scirep_data/weather_milano/Milano-2017-Settembre.csv
- scirep_data/municipalities_milano/
- scirep_data/municipalities_milano/Municipi.dbf
- scirep_data/municipalities_milano/Municipi.prj
- scirep_data/municipalities_milano/Municipi.shp
- scirep_data/municipalities_milano/Municipi.shx
- scirep_data/municipalities_milano/hex_grid_municipi_cut.geojson
