# Supplementary material for: A maximum entropy approach for the modelling of car-sharing parking dynamics
Source: Sci Rep. 2023 Feb 21;13:2993. doi: 10.1038/s41598-023-30134-9 (PMC9945450; doi:10.1038/s41598-023-30134-9)
Supplement: Supplementary file 2 — Supplementary Information. [file 41598_2023_30134_MOESM2_ESM.zip › scirep_data/activity_unnorm_milano_30mins_municipalities.csv]

	0	1	2	3	4	5	6	7	8	9	10	11	12	13	14	15	16	17	18	19	20	21	22	23	24	25	26	27	28	29	30	31	32	33	34	35	36	37	38	39	40	41	42	43	44	45	46	47	48
0	18.0	35.0	38.0	41.0	46.0	43.0	46.0	42.0	43.0	45.0	48.0	42.0	44.0	42.0	42.0	46.0	56.0	63.0	61.0	61.0	61.0	54.0	55.0	49.0	46.0	53.0	51.0	51.0	47.0	45.0	50.0	52.0	51.0	52.0	45.0	44.0	50.0	56.0	59.0	54.0	58.0	49.0	48.0	45.0	43.0	37.0	37.0	22.0	13.0
1	16.0	31.0	35.0	36.0	34.0	33.0	36.0	33.0	33.0	35.0	37.0	39.0	40.0	39.0	43.0	43.0	45.0	51.0	56.0	54.0	48.0	53.0	47.0	50.0	48.0	53.0	59.0	49.0	49.0	45.0	37.0	39.0	44.0	38.0	36.0	35.0	40.0	30.0	29.0	36.0	46.0	55.0	46.0	44.0	44.0	32.0	25.0	17.0	15.0
2	19.0	39.0	40.0	43.0	43.0	46.0	46.0	47.0	47.0	46.0	49.0	50.0	53.0	56.0	56.0	58.0	64.0	67.0	65.0	62.0	56.0	52.0	57.0	60.0	48.0	52.0	52.0	46.0	48.0	43.0	45.0	47.0	46.0	41.0	42.0	45.0	37.0	45.0	36.0	38.0	46.0	55.0	56.0	50.0	42.0	40.0	28.0	20.0	19.0
3	30.0	31.0	31.0	37.0	42.0	45.0	39.0	38.0	38.0	38.0	39.0	42.0	46.0	42.0	45.0	51.0	47.0	47.0	57.0	67.0	71.0	71.0	65.0	59.0	61.0	56.0	66.0	66.0	65.0	62.0	53.0	56.0	46.0	48.0	53.0	62.0	69.0	60.0	59.0	50.0	45.0	52.0	39.0	29.0	35.0	40.0	26.0	18.0	9.0
4	16.0	29.0	36.0	34.0	37.0	39.0	40.0	38.0	41.0	38.0	36.0	37.0	42.0	40.0	42.0	45.0	39.0	39.0	37.0	41.0	46.0	50.0	46.0	39.0	41.0	38.0	43.0	27.0	33.0	29.0	26.0	44.0	49.0	38.0	31.0	36.0	30.0	34.0	48.0	48.0	59.0	63.0	42.0	38.0	34.0	32.0	27.0	13.0	13.0
5	13.0	25.0	23.0	21.0	19.0	22.0	28.0	26.0	26.0	26.0	24.0	25.0	26.0	30.0	28.0	23.0	27.0	22.0	27.0	42.0	41.0	49.0	55.0	46.0	50.0	43.0	46.0	43.0	42.0	36.0	33.0	37.0	40.0	48.0	39.0	45.0	40.0	37.0	42.0	44.0	45.0	38.0	43.0	40.0	40.0	31.0	24.0	21.0	10.0
6	17.0	31.0	25.0	29.0	28.0	32.0	35.0	35.0	35.0	38.0	37.0	32.0	35.0	34.0	35.0	37.0	41.0	42.0	41.0	51.0	45.0	47.0	52.0	43.0	46.0	55.0	54.0	51.0	43.0	43.0	45.0	50.0	48.0	43.0	40.0	41.0	36.0	34.0	43.0	40.0	53.0	53.0	48.0	46.0	30.0	25.0	29.0	17.0	29.0
7	13.0	25.0	35.0	35.0	37.0	40.0	44.0	45.0	50.0	48.0	52.0	47.0	46.0	51.0	51.0	56.0	60.0	58.0	62.0	71.0	76.0	75.0	72.0	69.0	69.0	82.0	72.0	72.0	69.0	69.0	71.0	68.0	65.0	61.0	62.0	66.0	64.0	63.0	64.0	56.0	49.0	49.0	37.0	42.0	32.0	30.0	25.0	17.0	15.0
8	23.0	34.0	35.0	35.0	38.0	35.0	35.0	36.0	35.0	36.0	37.0	33.0	33.0	38.0	39.0	42.0	48.0	46.0	53.0	57.0	59.0	64.0	59.0	58.0	56.0	56.0	60.0	55.0	60.0	60.0	64.0	77.0	74.0	73.0	71.0	71.0	65.0	73.0	67.0	59.0	71.0	57.0	50.0	41.0	29.0	23.0	27.0	12.0	19.0
9	20.0	29.0	35.0	38.0	42.0	40.0	44.0	40.0	40.0	41.0	41.0	33.0	37.0	36.0	36.0	43.0	44.0	49.0	52.0	63.0	58.0	60.0	60.0	68.0	69.0	62.0	62.0	66.0	63.0	64.0	61.0	62.0	65.0	64.0	56.0	60.0	61.0	62.0	56.0	58.0	59.0	33.0	33.0	29.0	24.0	28.0	18.0	13.0	11.0
10	15.0	32.0	33.0	38.0	38.0	36.0	37.0	38.0	38.0	40.0	41.0	38.0	40.0	43.0	41.0	45.0	38.0	46.0	52.0	53.0	61.0	62.0	64.0	61.0	56.0	71.0	66.0	63.0	54.0	54.0	63.0	65.0	68.0	47.0	42.0	50.0	47.0	43.0	49.0	34.0	45.0	47.0	50.0	42.0	39.0	32.0	27.0	21.0	18.0
11	12.0	14.0	16.0	20.0	21.0	24.0	24.0	22.0	22.0	24.0	31.0	25.0	26.0	29.0	31.0	29.0	36.0	43.0	37.0	39.0	34.0	40.0	38.0	36.0	40.0	39.0	39.0	33.0	39.0	39.0	39.0	39.0	34.0	33.0	28.0	29.0	31.0	20.0	27.0	19.0	24.0	29.0	26.0	30.0	33.0	27.0	35.0	21.0	14.0
12	7.0	11.0	15.0	17.0	18.0	18.0	18.0	21.0	21.0	19.0	20.0	19.0	23.0	25.0	20.0	23.0	23.0	22.0	28.0	25.0	23.0	25.0	28.0	23.0	18.0	14.0	23.0	29.0	27.0	30.0	27.0	30.0	33.0	39.0	38.0	34.0	31.0	35.0	38.0	38.0	35.0	30.0	29.0	29.0	27.0	21.0	23.0	15.0	11.0
13	18.0	16.0	19.0	19.0	25.0	30.0	36.0	31.0	35.0	31.0	31.0	32.0	34.0	36.0	39.0	38.0	42.0	40.0	37.0	36.0	33.0	29.0	29.0	33.0	33.0	36.0	36.0	43.0	43.0	56.0	55.0	55.0	46.0	42.0	44.0	42.0	44.0	54.0	53.0	59.0	54.0	59.0	50.0	51.0	49.0	45.0	39.0	14.0	12.0
14	22.0	35.0	33.0	41.0	34.0	36.0	38.0	36.0	34.0	29.0	31.0	32.0	34.0	36.0	39.0	33.0	30.0	34.0	28.0	30.0	26.0	31.0	33.0	26.0	27.0	26.0	36.0	48.0	42.0	39.0	47.0	45.0	48.0	48.0	48.0	51.0	46.0	54.0	51.0	45.0	49.0	43.0	52.0	47.0	56.0	55.0	33.0	19.0	21.0
15	25.0	40.0	31.0	35.0	34.0	32.0	31.0	33.0	33.0	34.0	35.0	33.0	34.0	41.0	39.0	42.0	44.0	42.0	49.0	46.0	46.0	56.0	57.0	57.0	51.0	48.0	54.0	52.0	40.0	47.0	49.0	48.0	61.0	62.0	67.0	74.0	73.0	70.0	56.0	61.0	45.0	37.0	47.0	44.0	35.0	27.0	22.0	11.0	14.0
16	18.0	21.0	24.0	24.0	28.0	33.0	31.0	31.0	32.0	35.0	34.0	37.0	35.0	36.0	42.0	44.0	35.0	33.0	35.0	51.0	54.0	49.0	56.0	55.0	52.0	57.0	58.0	60.0	49.0	50.0	54.0	47.0	54.0	62.0	62.0	63.0	55.0	48.0	45.0	43.0	31.0	34.0	47.0	35.0	30.0	29.0	14.0	7.0	16.0
17	18.0	29.0	27.0	30.0	35.0	36.0	39.0	39.0	39.0	37.0	40.0	39.0	40.0	40.0	34.0	42.0	40.0	38.0	38.0	43.0	47.0	53.0	59.0	56.0	50.0	50.0	43.0	39.0	48.0	50.0	44.0	41.0	35.0	49.0	44.0	33.0	42.0	42.0	39.0	42.0	41.0	41.0	37.0	37.0	36.0	38.0	26.0	8.0	5.0
18	16.0	37.0	40.0	35.0	36.0	40.0	36.0	38.0	39.0	36.0	40.0	41.0	44.0	43.0	43.0	45.0	44.0	37.0	37.0	53.0	57.0	63.0	60.0	46.0	51.0	47.0	49.0	46.0	54.0	52.0	49.0	46.0	39.0	50.0	51.0	48.0	54.0	57.0	53.0	51.0	59.0	56.0	47.0	42.0	34.0	25.0	23.0	13.0	20.0
19	13.0	24.0	26.0	30.0	25.0	29.0	31.0	30.0	28.0	26.0	25.0	26.0	34.0	32.0	35.0	32.0	36.0	38.0	43.0	42.0	47.0	49.0	41.0	41.0	49.0	50.0	55.0	55.0	60.0	58.0	61.0	59.0	55.0	47.0	48.0	48.0	38.0	39.0	37.0	48.0	50.0	41.0	49.0	33.0	28.0	26.0	23.0	17.0	13.0
20	16.0	32.0	41.0	40.0	41.0	37.0	38.0	37.0	36.0	34.0	37.0	34.0	32.0	33.0	36.0	35.0	33.0	41.0	39.0	51.0	50.0	48.0	49.0	45.0	40.0	40.0	46.0	46.0	56.0	57.0	52.0	50.0	43.0	45.0	38.0	33.0	35.0	35.0	30.0	33.0	41.0	42.0	45.0	48.0	39.0	36.0	27.0	13.0	13.0
21	18.0	31.0	35.0	40.0	42.0	37.0	43.0	44.0	43.0	45.0	43.0	40.0	39.0	38.0	35.0	36.0	42.0	34.0	38.0	54.0	54.0	61.0	62.0	59.0	60.0	59.0	57.0	56.0	53.0	52.0	47.0	40.0	42.0	39.0	36.0	33.0	35.0	44.0	43.0	52.0	44.0	59.0	65.0	66.0	47.0	37.0	20.0	21.0	12.0
22	9.0	18.0	20.0	24.0	30.0	35.0	35.0	36.0	38.0	40.0	39.0	38.0	40.0	43.0	45.0	47.0	38.0	43.0	47.0	54.0	53.0	52.0	52.0	54.0	51.0	47.0	42.0	50.0	54.0	49.0	51.0	51.0	63.0	59.0	52.0	55.0	53.0	50.0	43.0	40.0	41.0	48.0	57.0	44.0	44.0	32.0	27.0	17.0	17.0
23	13.0	18.0	21.0	25.0	24.0	25.0	26.0	22.0	21.0	19.0	18.0	19.0	19.0	17.0	12.0	7.0	8.0	2.0	22.0	47.0	44.0	37.0	38.0	40.0	47.0	36.0	43.0	51.0	52.0	51.0	46.0	50.0	46.0	42.0	39.0	36.0	49.0	51.0	39.0	40.0	39.0	43.0	40.0	58.0	44.0	35.0	22.0	20.0	26.0
24	15.0	33.0	37.0	46.0	46.0	45.0	46.0	46.0	46.0	46.0	48.0	43.0	45.0	43.0	45.0	47.0	56.0	46.0	55.0	55.0	53.0	63.0	68.0	69.0	68.0	60.0	56.0	53.0	54.0	54.0	53.0	55.0	50.0	50.0	52.0	54.0	47.0	40.0	36.0	60.0	52.0	46.0	40.0	34.0	28.0	21.0	15.0	12.0	13.0
25	17.0	19.0	20.0	20.0	26.0	23.0	23.0	22.0	23.0	26.0	25.0	24.0	26.0	28.0	29.0	30.0	27.0	26.0	39.0	49.0	48.0	50.0	48.0	49.0	49.0	51.0	49.0	58.0	51.0	57.0	52.0	53.0	48.0	51.0	54.0	51.0	52.0	51.0	52.0	61.0	54.0	59.0	44.0	35.0	31.0	29.0	18.0	12.0	13.0
26	10.0	26.0	38.0	40.0	29.0	31.0	29.0	29.0	27.0	31.0	26.0	29.0	27.0	27.0	24.0	26.0	24.0	30.0	34.0	38.0	40.0	41.0	42.0	39.0	45.0	43.0	40.0	40.0	41.0	40.0	36.0	42.0	44.0	34.0	34.0	38.0	48.0	43.0	45.0	37.0	32.0	41.0	36.0	41.0	32.0	23.0	27.0	16.0	12.0
27	11.0	19.0	27.0	28.0	35.0	34.0	33.0	33.0	32.0	35.0	36.0	36.0	32.0	37.0	34.0	33.0	37.0	45.0	51.0	56.0	59.0	64.0	54.0	51.0	52.0	56.0	51.0	52.0	47.0	48.0	48.0	40.0	45.0	43.0	41.0	37.0	44.0	46.0	46.0	47.0	56.0	57.0	53.0	48.0	42.0	35.0	25.0	12.0	18.0
28	13.0	20.0	19.0	21.0	20.0	20.0	23.0	23.0	23.0	23.0	22.0	18.0	23.0	24.0	28.0	29.0	31.0	37.0	28.0	29.0	23.0	26.0	31.0	29.0	32.0	22.0	21.0	24.0	25.0	20.0	31.0	30.0	28.0	31.0	26.0	24.0	21.0	20.0	33.0	39.0	41.0	44.0	30.0	29.0	25.0	22.0	16.0	4.0	10.0
29	6.0	9.0	12.0	17.0	15.0	21.0	20.0	17.0	17.0	16.0	15.0	16.0	17.0	22.0	20.0	21.0	18.0	20.0	23.0	19.0	21.0	21.0	19.0	18.0	15.0	20.0	21.0	22.0	17.0	28.0	21.0	26.0	22.0	25.0	24.0	25.0	22.0	25.0	23.0	33.0	25.0	23.0	24.0	14.0	17.0	10.0	10.0	3.0	5.0
30	3.0	8.0	14.0	17.0	21.0	20.0	22.0	21.0	22.0	23.0	23.0	23.0	27.0	29.0	28.0	28.0	32.0	39.0	37.0	42.0	41.0	41.0	40.0	44.0	47.0	46.0	43.0	42.0	43.0	45.0	47.0	44.0	47.0	45.0	45.0	49.0	54.0	62.0	55.0	51.0	43.0	46.0	40.0	37.0	30.0	24.0	19.0	13.0	7.0
31	10.0	11.0	13.0	17.0	15.0	18.0	17.0	21.0	18.0	22.0	19.0	23.0	26.0	29.0	31.0	39.0	40.0	39.0	42.0	49.0	57.0	59.0	60.0	58.0	60.0	63.0	57.0	56.0	53.0	59.0	52.0	53.0	56.0	63.0	62.0	60.0	59.0	73.0	67.0	54.0	41.0	41.0	51.0	45.0	38.0	31.0	20.0	7.0	13.0
32	19.0	26.0	26.0	35.0	37.0	36.0	35.0	36.0	37.0	38.0	41.0	40.0	42.0	41.0	46.0	40.0	47.0	50.0	47.0	47.0	49.0	57.0	51.0	50.0	52.0	48.0	54.0	54.0	53.0	53.0	53.0	55.0	53.0	56.0	54.0	62.0	62.0	50.0	44.0	50.0	47.0	40.0	55.0	40.0	42.0	32.0	26.0	19.0	7.0
33	12.0	29.0	39.0	44.0	42.0	39.0	39.0	38.0	37.0	37.0	38.0	39.0	42.0	38.0	34.0	32.0	33.0	34.0	32.0	40.0	47.0	40.0	36.0	40.0	40.0	30.0	28.0	23.0	13.0	3.0	56.0	57.0	59.0	50.0	39.0	30.0	0.0	53.0	63.0	52.0	46.0	41.0	44.0	42.0	39.0	31.0	26.0	12.0	8.0
34	15.0	24.0	27.0	31.0	29.0	29.0	33.0	31.0	35.0	32.0	33.0	36.0	40.0	42.0	44.0	47.0	49.0	43.0	53.0	55.0	53.0	51.0	49.0	40.0	40.0	48.0	46.0	41.0	41.0	46.0	44.0	41.0	40.0	37.0	34.0	43.0	38.0	45.0	47.0	57.0	58.0	54.0	50.0	44.0	34.0	26.0	20.0	14.0	7.0
35	17.0	23.0	26.0	33.0	37.0	39.0	43.0	41.0	42.0	43.0	43.0	43.0	46.0	43.0	46.0	46.0	46.0	42.0	55.0	62.0	78.0	74.0	73.0	86.0	76.0	81.0	80.0	68.0	70.0	64.0	71.0	67.0	73.0	68.0	69.0	63.0	57.0	58.0	61.0	55.0	49.0	50.0	49.0	39.0	38.0	40.0	29.0	20.0	11.0
36	21.0	23.0	27.0	27.0	29.0	23.0	25.0	26.0	25.0	26.0	27.0	29.0	37.0	39.0	37.0	38.0	46.0	43.0	52.0	59.0	56.0	61.0	58.0	55.0	55.0	57.0	56.0	57.0	52.0	47.0	48.0	48.0	51.0	46.0	54.0	51.0	50.0	52.0	62.0	64.0	61.0	47.0	48.0	47.0	37.0	37.0	25.0	17.0	13.0
37	12.0	28.0	29.0	30.0	32.0	28.0	30.0	33.0	32.0	34.0	39.0	46.0	50.0	54.0	51.0	45.0	49.0	47.0	64.0	62.0	67.0	65.0	64.0	60.0	52.0	55.0	60.0	58.0	57.0	55.0	60.0	62.0	64.0	70.0	65.0	74.0	67.0	66.0	58.0	57.0	67.0	63.0	54.0	59.0	50.0	38.0	27.0	20.0	16.0
38	15.0	33.0	33.0	40.0	39.0	43.0	39.0	40.0	41.0	39.0	40.0	42.0	45.0	46.0	48.0	44.0	39.0	46.0	50.0	55.0	51.0	57.0	50.0	53.0	44.0	44.0	42.0	55.0	54.0	55.0	54.0	54.0	56.0	51.0	57.0	60.0	49.0	46.0	47.0	49.0	54.0	53.0	52.0	45.0	47.0	43.0	26.0	11.0	9.0
39	23.0	39.0	34.0	41.0	34.0	38.0	41.0	43.0	44.0	48.0	52.0	49.0	50.0	50.0	53.0	54.0	60.0	61.0	55.0	51.0	58.0	57.0	56.0	56.0	51.0	62.0	69.0	65.0	69.0	70.0	73.0	81.0	69.0	58.0	68.0	77.0	77.0	73.0	66.0	70.0	59.0	63.0	63.0	41.0	47.0	39.0	37.0	22.0	20.0
40	11.0	22.0	23.0	27.0	28.0	29.0	30.0	30.0	33.0	35.0	35.0	38.0	36.0	39.0	37.0	39.0	43.0	40.0	48.0	43.0	50.0	49.0	52.0	62.0	69.0	63.0	58.0	64.0	52.0	56.0	56.0	44.0	46.0	52.0	48.0	46.0	43.0	38.0	37.0	33.0	40.0	31.0	37.0	23.0	32.0	25.0	25.0	25.0	17.0
41	9.0	17.0	28.0	30.0	35.0	31.0	30.0	29.0	29.0	33.0	32.0	38.0	44.0	48.0	53.0	54.0	53.0	50.0	45.0	54.0	56.0	53.0	56.0	58.0	56.0	61.0	68.0	61.0	54.0	59.0	58.0	57.0	64.0	59.0	64.0	65.0	76.0	69.0	70.0	70.0	48.0	47.0	40.0	42.0	42.0	27.0	21.0	16.0	11.0
42	18.0	28.0	31.0	31.0	30.0	35.0	35.0	35.0	36.0	35.0	37.0	37.0	39.0	41.0	45.0	44.0	37.0	38.0	50.0	57.0	60.0	60.0	61.0	66.0	59.0	47.0	50.0	49.0	45.0	44.0	37.0	37.0	45.0	44.0	46.0	45.0	42.0	57.0	54.0	51.0	50.0	43.0	53.0	37.0	44.0	39.0	34.0	28.0	44.0
43	23.0	30.0	30.0	35.0	36.0	37.0	34.0	35.0	34.0	35.0	34.0	35.0	37.0	42.0	46.0	46.0	44.0	42.0	46.0	46.0	50.0	52.0	43.0	48.0	46.0	51.0	56.0	57.0	62.0	50.0	46.0	50.0	52.0	49.0	52.0	69.0	56.0	53.0	60.0	65.0	67.0	58.0	49.0	49.0	33.0	43.0	27.0	20.0	15.0
44	21.0	21.0	25.0	24.0	25.0	27.0	27.0	25.0	25.0	25.0	26.0	30.0	33.0	41.0	42.0	48.0	45.0	47.0	64.0	61.0	54.0	56.0	62.0	60.0	57.0	50.0	53.0	57.0	56.0	64.0	64.0	69.0	69.0	57.0	65.0	65.0	62.0	61.0	66.0	58.0	66.0	68.0	63.0	55.0	42.0	25.0	13.0	10.0	17.0
45	19.0	24.0	37.0	38.0	39.0	41.0	38.0	39.0	36.0	40.0	42.0	45.0	45.0	45.0	50.0	40.0	43.0	41.0	48.0	48.0	47.0	43.0	45.0	42.0	40.0	49.0	56.0	54.0	62.0	59.0	62.0	64.0	60.0	59.0	56.0	58.0	52.0	59.0	65.0	54.0	50.0	49.0	51.0	50.0	54.0	44.0	33.0	33.0	13.0
46	17.0	32.0	31.0	35.0	43.0	46.0	46.0	47.0	50.0	52.0	52.0	58.0	60.0	64.0	64.0	52.0	54.0	65.0	63.0	76.0	70.0	70.0	67.0	74.0	64.0	74.0	81.0	85.0	79.0	82.0	82.0	85.0	84.0	86.0	80.0	91.0	92.0	77.0	73.0	85.0	87.0	79.0	69.0	63.0	56.0	51.0	44.0	25.0	15.0
47	20.0	32.0	39.0	38.0	34.0	33.0	32.0	31.0	31.0	30.0	28.0	32.0	35.0	35.0	42.0	48.0	42.0	43.0	49.0	58.0	62.0	66.0	62.0	53.0	55.0	55.0	52.0	50.0	52.0	58.0	60.0	47.0	59.0	58.0	49.0	61.0	59.0	62.0	63.0	48.0	52.0	47.0	42.0	51.0	49.0	44.0	42.0	26.0	17.0
48	14.0	16.0	20.0	25.0	27.0	25.0	25.0	26.0	30.0	27.0	26.0	26.0	28.0	36.0	35.0	32.0	33.0	33.0	34.0	36.0	36.0	32.0	25.0	21.0	19.0	21.0	26.0	20.0	21.0	22.0	15.0	14.0	22.0	24.0	22.0	21.0	23.0	33.0	26.0	37.0	35.0	35.0	29.0	36.0	28.0	27.0	23.0	8.0	8.0
0	23.0	27.0	36.0	32.0	30.0	27.0	28.0	26.0	28.0	28.0	33.0	30.0	29.0	36.0	33.0	34.0	45.0	47.0	49.0	50.0	52.0	51.0	48.0	44.0	49.0	53.0	66.0	62.0	63.0	61.0	53.0	61.0	57.0	65.0	71.0	66.0	55.0	61.0	56.0	50.0	53.0	55.0	53.0	51.0	48.0	36.0	27.0	18.0	17.0
1	24.0	37.0	43.0	36.0	36.0	37.0	38.0	39.0	36.0	38.0	43.0	43.0	40.0	44.0	45.0	50.0	52.0	53.0	59.0	79.0	75.0	80.0	83.0	100.0	89.0	79.0	81.0	83.0	81.0	73.0	75.0	85.0	80.0	78.0	80.0	78.0	80.0	88.0	74.0	72.0	57.0	69.0	68.0	62.0	63.0	50.0	37.0	24.0	16.0
2	21.0	35.0	30.0	42.0	41.0	37.0	35.0	32.0	33.0	33.0	40.0	37.0	40.0	46.0	43.0	49.0	48.0	50.0	61.0	58.0	65.0	65.0	66.0	58.0	64.0	73.0	67.0	66.0	60.0	58.0	55.0	55.0	56.0	59.0	61.0	65.0	56.0	55.0	60.0	55.0	60.0	53.0	52.0	54.0	56.0	53.0	34.0	14.0	18.0
3	21.0	31.0	28.0	29.0	31.0	32.0	29.0	32.0	31.0	31.0	32.0	34.0	32.0	39.0	38.0	41.0	42.0	45.0	62.0	69.0	75.0	76.0	79.0	70.0	70.0	74.0	77.0	78.0	71.0	73.0	66.0	58.0	51.0	55.0	49.0	52.0	55.0	56.0	52.0	51.0	52.0	47.0	49.0	54.0	42.0	35.0	25.0	20.0	10.0
4	23.0	32.0	39.0	39.0	39.0	45.0	47.0	42.0	40.0	39.0	39.0	39.0	39.0	43.0	47.0	45.0	46.0	43.0	47.0	65.0	63.0	73.0	70.0	75.0	84.0	74.0	85.0	66.0	68.0	72.0	78.0	78.0	75.0	74.0	67.0	74.0	69.0	66.0	58.0	53.0	50.0	64.0	54.0	34.0	33.0	29.0	26.0	12.0	10.0
5	26.0	40.0	43.0	46.0	46.0	46.0	46.0	46.0	44.0	43.0	48.0	51.0	47.0	46.0	46.0	54.0	58.0	56.0	67.0	66.0	72.0	76.0	80.0	91.0	81.0	75.0	75.0	84.0	77.0	73.0	73.0	75.0	61.0	63.0	64.0	66.0	62.0	49.0	44.0	41.0	42.0	42.0	41.0	35.0	32.0	28.0	28.0	15.0	4.0
6	16.0	25.0	27.0	34.0	36.0	35.0	37.0	36.0	37.0	36.0	39.0	38.0	38.0	43.0	44.0	44.0	46.0	48.0	50.0	60.0	62.0	64.0	58.0	64.0	65.0	62.0	62.0	53.0	52.0	58.0	58.0	56.0	54.0	52.0	56.0	54.0	59.0	49.0	52.0	53.0	39.0	36.0	32.0	30.0	30.0	21.0	16.0	8.0	14.0
7	11.0	18.0	24.0	29.0	26.0	26.0	27.0	27.0	26.0	28.0	31.0	32.0	32.0	40.0	39.0	43.0	46.0	56.0	59.0	74.0	65.0	64.0	67.0	64.0	68.0	72.0	76.0	71.0	71.0	72.0	68.0	69.0	71.0	62.0	60.0	53.0	54.0	55.0	57.0	54.0	55.0	46.0	49.0	48.0	38.0	30.0	27.0	16.0	20.0
8	17.0	26.0	28.0	29.0	25.0	30.0	31.0	35.0	33.0	32.0	34.0	37.0	43.0	43.0	45.0	46.0	50.0	60.0	66.0	80.0	79.0	85.0	86.0	88.0	91.0	105.0	106.0	95.0	103.0	96.0	90.0	82.0	93.0	88.0	95.0	87.0	85.0	75.0	62.0	70.0	68.0	67.0	72.0	80.0	72.0	59.0	51.0	25.0	18.0
9	13.0	23.0	28.0	38.0	36.0	37.0	40.0	41.0	41.0	44.0	44.0	52.0	50.0	56.0	65.0	55.0	61.0	54.0	63.0	73.0	69.0	73.0	76.0	80.0	89.0	84.0	99.0	89.0	86.0	82.0	82.0	85.0	83.0	75.0	79.0	74.0	69.0	66.0	71.0	70.0	65.0	71.0	63.0	45.0	35.0	25.0	25.0	16.0	16.0
10	18.0	31.0	32.0	33.0	29.0	31.0	31.0	34.0	35.0	36.0	37.0	37.0	43.0	49.0	48.0	45.0	53.0	56.0	58.0	74.0	77.0	78.0	72.0	61.0	70.0	68.0	61.0	63.0	65.0	62.0	50.0	52.0	54.0	48.0	47.0	50.0	51.0	59.0	52.0	37.0	41.0	54.0	48.0	49.0	55.0	36.0	24.0	14.0	10.0
11	15.0	25.0	36.0	38.0	41.0	41.0	41.0	40.0	40.0	44.0	46.0	43.0	44.0	46.0	49.0	53.0	57.0	56.0	68.0	70.0	77.0	75.0	88.0	86.0	94.0	91.0	99.0	101.0	103.0	94.0	87.0	102.0	93.0	82.0	81.0	84.0	76.0	74.0	67.0	63.0	55.0	67.0	59.0	53.0	42.0	43.0	38.0	23.0	24.0
12	16.0	32.0	39.0	40.0	38.0	41.0	45.0	40.0	42.0	43.0	44.0	44.0	45.0	52.0	50.0	47.0	50.0	48.0	54.0	50.0	47.0	55.0	59.0	54.0	60.0	63.0	59.0	56.0	60.0	57.0	59.0	57.0	53.0	52.0	52.0	51.0	47.0	54.0	54.0	66.0	59.0	55.0	47.0	48.0	44.0	45.0	39.0	16.0	9.0
13	26.0	42.0	38.0	48.0	51.0	53.0	57.0	54.0	56.0	53.0	53.0	55.0	58.0	60.0	58.0	61.0	67.0	72.0	73.0	78.0	70.0	74.0	73.0	73.0	81.0	70.0	66.0	70.0	73.0	67.0	60.0	59.0	67.0	68.0	64.0	61.0	70.0	67.0	74.0	73.0	66.0	58.0	55.0	48.0	37.0	30.0	25.0	11.0	22.0
14	30.0	42.0	57.0	47.0	40.0	40.0	47.0	54.0	57.0	48.0	51.0	55.0	56.0	54.0	51.0	52.0	51.0	53.0	62.0	62.0	62.0	63.0	70.0	64.0	57.0	63.0	65.0	64.0	62.0	64.0	71.0	73.0	67.0	72.0	80.0	78.0	79.0	78.0	73.0	71.0	66.0	58.0	51.0	54.0	49.0	36.0	35.0	23.0	21.0
15	18.0	26.0	39.0	33.0	37.0	37.0	38.0	38.0	38.0	39.0	36.0	45.0	41.0	37.0	44.0	50.0	62.0	65.0	63.0	76.0	73.0	74.0	76.0	83.0	79.0	80.0	84.0	77.0	79.0	76.0	79.0	68.0	68.0	69.0	65.0	62.0	51.0	44.0	39.0	50.0	36.0	36.0	37.0	40.0	38.0	28.0	21.0	14.0	11.0
16	19.0	43.0	37.0	41.0	40.0	46.0	46.0	49.0	50.0	49.0	47.0	49.0	56.0	59.0	65.0	61.0	55.0	63.0	62.0	67.0	65.0	66.0	74.0	68.0	67.0	73.0	63.0	72.0	78.0	79.0	78.0	72.0	72.0	72.0	64.0	49.0	52.0	53.0	50.0	48.0	54.0	61.0	59.0	56.0	53.0	38.0	38.0	32.0	16.0
17	18.0	22.0	23.0	34.0	37.0	39.0	39.0	40.0	44.0	45.0	43.0	45.0	46.0	46.0	48.0	52.0	52.0	69.0	65.0	68.0	72.0	74.0	76.0	79.0	86.0	87.0	88.0	88.0	87.0	82.0	77.0	62.0	60.0	61.0	61.0	66.0	63.0	55.0	57.0	53.0	52.0	55.0	60.0	41.0	34.0	28.0	29.0	14.0	17.0
18	15.0	30.0	38.0	48.0	55.0	54.0	59.0	59.0	58.0	58.0	58.0	62.0	59.0	64.0	67.0	68.0	72.0	86.0	94.0	94.0	90.0	90.0	94.0	93.0	94.0	89.0	88.0	87.0	92.0	85.0	93.0	93.0	88.0	86.0	82.0	85.0	81.0	80.0	72.0	70.0	57.0	55.0	55.0	37.0	33.0	42.0	23.0	13.0	19.0
19	15.0	25.0	31.0	33.0	33.0	35.0	35.0	37.0	40.0	42.0	40.0	41.0	45.0	49.0	50.0	53.0	62.0	64.0	67.0	74.0	82.0	86.0	82.0	80.0	70.0	58.0	67.0	70.0	76.0	66.0	70.0	72.0	61.0	59.0	61.0	63.0	61.0	69.0	72.0	55.0	47.0	39.0	37.0	35.0	31.0	25.0	23.0	10.0	15.0
20	19.0	27.0	25.0	33.0	32.0	37.0	41.0	44.0	40.0	40.0	42.0	44.0	40.0	40.0	42.0	49.0	51.0	64.0	68.0	72.0	74.0	69.0	70.0	73.0	70.0	73.0	73.0	77.0	88.0	82.0	85.0	90.0	82.0	76.0	68.0	71.0	65.0	65.0	58.0	58.0	64.0	64.0	60.0	51.0	52.0	43.0	31.0	20.0	20.0
21	22.0	33.0	47.0	51.0	50.0	50.0	52.0	48.0	46.0	45.0	44.0	50.0	47.0	50.0	47.0	48.0	47.0	58.0	58.0	74.0	79.0	87.0	87.0	90.0	94.0	93.0	90.0	97.0	88.0	82.0	84.0	87.0	79.0	81.0	69.0	77.0	73.0	66.0	67.0	56.0	55.0	60.0	60.0	52.0	45.0	37.0	34.0	23.0	27.0
22	21.0	29.0	29.0	36.0	38.0	39.0	44.0	44.0	44.0	43.0	49.0	50.0	48.0	50.0	53.0	54.0	61.0	62.0	84.0	92.0	86.0	92.0	92.0	90.0	96.0	96.0	92.0	93.0	87.0	80.0	83.0	87.0	81.0	78.0	72.0	78.0	72.0	73.0	69.0	58.0	46.0	56.0	53.0	46.0	39.0	33.0	27.0	17.0	16.0
23	26.0	27.0	36.0	44.0	47.0	54.0	55.0	50.0	52.0	54.0	52.0	49.0	46.0	44.0	37.0	29.0	28.0	19.0	38.0	58.0	65.0	55.0	53.0	62.0	54.0	60.0	68.0	60.0	65.0	59.0	61.0	55.0	61.0	75.0	73.0	60.0	61.0	50.0	52.0	53.0	45.0	36.0	37.0	41.0	39.0	35.0	31.0	16.0	15.0
24	26.0	33.0	39.0	45.0	42.0	42.0	43.0	45.0	47.0	48.0	50.0	46.0	50.0	45.0	46.0	42.0	52.0	54.0	58.0	59.0	64.0	62.0	57.0	56.0	61.0	70.0	61.0	55.0	56.0	60.0	62.0	64.0	60.0	68.0	62.0	56.0	59.0	45.0	53.0	57.0	54.0	60.0	58.0	44.0	34.0	35.0	21.0	13.0	10.0
25	17.0	33.0	45.0	45.0	51.0	51.0	50.0	52.0	51.0	55.0	53.0	57.0	54.0	60.0	63.0	69.0	68.0	79.0	79.0	78.0	81.0	73.0	70.0	71.0	71.0	78.0	72.0	79.0	71.0	70.0	66.0	65.0	68.0	63.0	60.0	53.0	51.0	49.0	52.0	52.0	51.0	56.0	41.0	38.0	36.0	32.0	21.0	16.0	19.0
26	17.0	23.0	22.0	21.0	28.0	35.0	37.0	36.0	43.0	41.0	44.0	48.0	45.0	48.0	49.0	52.0	58.0	69.0	70.0	85.0	87.0	98.0	102.0	95.0	92.0	83.0	90.0	80.0	76.0	84.0	78.0	84.0	89.0	83.0	79.0	78.0	69.0	67.0	59.0	76.0	61.0	56.0	35.0	38.0	30.0	23.0	22.0	13.0	18.0
27	7.0	17.0	22.0	22.0	24.0	28.0	28.0	31.0	31.0	26.0	28.0	36.0	37.0	30.0	31.0	36.0	38.0	45.0	56.0	62.0	64.0	62.0	61.0	58.0	56.0	59.0	63.0	60.0	54.0	58.0	64.0	60.0	54.0	58.0	61.0	57.0	61.0	68.0	54.0	61.0	52.0	54.0	43.0	37.0	29.0	30.0	15.0	12.0	6.0
28	10.0	23.0	29.0	26.0	29.0	27.0	30.0	29.0	28.0	29.0	32.0	28.0	28.0	31.0	32.0	32.0	39.0	44.0	44.0	48.0	49.0	51.0	50.0	50.0	52.0	49.0	48.0	51.0	54.0	54.0	44.0	45.0	46.0	45.0	44.0	42.0	49.0	51.0	57.0	54.0	46.0	33.0	36.0	32.0	26.0	19.0	14.0	8.0	12.0
29	15.0	24.0	24.0	24.0	27.0	26.0	27.0	26.0	22.0	26.0	25.0	28.0	32.0	31.0	29.0	37.0	37.0	43.0	33.0	35.0	34.0	39.0	42.0	43.0	42.0	43.0	41.0	43.0	39.0	40.0	32.0	42.0	33.0	36.0	32.0	30.0	27.0	22.0	26.0	28.0	25.0	30.0	21.0	25.0	23.0	22.0	19.0	13.0	8.0
30	6.0	12.0	17.0	18.0	22.0	21.0	25.0	30.0	28.0	28.0	29.0	33.0	30.0	30.0	27.0	34.0	39.0	49.0	51.0	56.0	56.0	54.0	58.0	57.0	60.0	63.0	63.0	66.0	65.0	59.0	53.0	50.0	52.0	56.0	57.0	63.0	70.0	57.0	58.0	52.0	50.0	38.0	33.0	26.0	26.0	22.0	17.0	9.0	12.0
31	14.0	25.0	23.0	22.0	25.0	24.0	23.0	23.0	25.0	29.0	29.0	31.0	31.0	31.0	34.0	35.0	39.0	48.0	55.0	60.0	54.0	47.0	52.0	49.0	47.0	49.0	51.0	60.0	68.0	63.0	58.0	67.0	72.0	69.0	66.0	58.0	55.0	57.0	52.0	39.0	40.0	33.0	31.0	22.0	18.0	14.0	15.0	10.0	9.0
32	15.0	31.0	37.0	38.0	41.0	39.0	39.0	41.0	43.0	43.0	41.0	43.0	44.0	47.0	47.0	49.0	52.0	55.0	68.0	62.0	64.0	60.0	62.0	67.0	63.0	69.0	68.0	65.0	77.0	63.0	58.0	64.0	63.0	59.0	64.0	68.0	63.0	68.0	65.0	63.0	48.0	38.0	36.0	30.0	18.0	26.0	20.0	10.0	14.0
33	17.0	20.0	30.0	32.0	34.0	38.0	32.0	33.0	38.0	39.0	39.0	43.0	42.0	46.0	46.0	48.0	49.0	51.0	56.0	61.0	53.0	51.0	58.0	60.0	49.0	46.0	42.0	29.0	16.0	3.0	45.0	45.0	34.0	35.0	29.0	18.0	0.0	50.0	52.0	57.0	49.0	42.0	39.0	45.0	34.0	31.0	22.0	21.0	21.0
34	22.0	33.0	43.0	40.0	44.0	48.0	47.0	50.0	48.0	49.0	45.0	43.0	46.0	53.0	53.0	52.0	56.0	52.0	72.0	81.0	84.0	89.0	96.0	91.0	92.0	94.0	93.0	91.0	105.0	96.0	98.0	105.0	107.0	99.0	102.0	90.0	83.0	75.0	64.0	58.0	63.0	60.0	52.0	54.0	36.0	25.0	24.0	14.0	15.0
35	28.0	29.0	39.0	36.0	36.0	40.0	39.0	46.0	47.0	45.0	46.0	50.0	54.0	58.0	56.0	63.0	65.0	71.0	70.0	68.0	75.0	74.0	76.0	83.0	81.0	86.0	84.0	84.0	84.0	71.0	76.0	78.0	74.0	70.0	67.0	66.0	67.0	57.0	66.0	59.0	50.0	57.0	45.0	36.0	31.0	28.0	24.0	14.0	6.0
36	18.0	28.0	34.0	40.0	39.0	42.0	40.0	44.0	46.0	46.0	47.0	44.0	43.0	45.0	54.0	52.0	60.0	61.0	66.0	66.0	72.0	77.0	73.0	64.0	67.0	67.0	73.0	82.0	91.0	87.0	86.0	92.0	74.0	93.0	83.0	82.0	86.0	80.0	80.0	71.0	78.0	90.0	72.0	64.0	49.0	40.0	28.0	15.0	17.0
37	13.0	22.0	32.0	33.0	36.0	37.0	40.0	41.0	39.0	40.0	36.0	37.0	36.0	43.0	49.0	51.0	53.0	57.0	69.0	78.0	76.0	74.0	75.0	67.0	72.0	72.0	82.0	75.0	65.0	64.0	60.0	66.0	69.0	71.0	68.0	70.0	75.0	73.0	61.0	59.0	52.0	45.0	39.0	40.0	35.0	38.0	26.0	20.0	15.0
38	34.0	50.0	58.0	53.0	50.0	49.0	51.0	52.0	55.0	55.0	53.0	56.0	57.0	60.0	67.0	54.0	55.0	64.0	65.0	78.0	81.0	87.0	84.0	85.0	92.0	106.0	101.0	96.0	84.0	82.0	88.0	85.0	85.0	88.0	91.0	86.0	80.0	76.0	65.0	60.0	64.0	65.0	44.0	40.0	42.0	36.0	20.0	13.0	20.0
39	21.0	31.0	42.0	47.0	51.0	50.0	47.0	47.0	43.0	46.0	42.0	40.0	39.0	39.0	45.0	46.0	53.0	56.0	74.0	78.0	76.0	90.0	100.0	97.0	101.0	94.0	93.0	95.0	96.0	106.0	114.0	104.0	100.0	90.0	97.0	92.0	93.0	80.0	80.0	79.0	70.0	67.0	62.0	53.0	61.0	35.0	30.0	19.0	15.0
40	21.0	38.0	45.0	41.0	41.0	40.0	40.0	41.0	42.0	45.0	45.0	45.0	48.0	48.0	55.0	59.0	61.0	71.0	76.0	74.0	70.0	74.0	72.0	77.0	72.0	75.0	68.0	69.0	78.0	83.0	78.0	67.0	65.0	66.0	75.0	68.0	60.0	61.0	61.0	67.0	59.0	69.0	66.0	60.0	56.0	53.0	36.0	24.0	26.0
41	27.0	28.0	22.0	22.0	19.0	20.0	24.0	26.0	26.0	26.0	28.0	31.0	26.0	30.0	37.0	34.0	45.0	52.0	59.0	66.0	67.0	74.0	74.0	80.0	79.0	74.0	74.0	71.0	59.0	70.0	61.0	62.0	66.0	52.0	51.0	63.0	54.0	59.0	58.0	51.0	52.0	46.0	64.0	52.0	42.0	36.0	23.0	17.0	18.0
42	19.0	25.0	31.0	31.0	36.0	31.0	32.0	33.0	34.0	36.0	39.0	38.0	38.0	43.0	42.0	46.0	42.0	48.0	54.0	79.0	76.0	81.0	79.0	76.0	74.0	68.0	72.0	81.0	75.0	69.0	77.0	80.0	66.0	72.0	71.0	69.0	72.0	71.0	72.0	62.0	53.0	56.0	51.0	45.0	44.0	32.0	22.0	18.0	33.0
43	26.0	31.0	33.0	35.0	43.0	37.0	38.0	39.0	41.0	41.0	40.0	47.0	50.0	48.0	51.0	45.0	54.0	60.0	70.0	75.0	86.0	83.0	82.0	80.0	82.0	90.0	82.0	88.0	92.0	88.0	94.0	90.0	88.0	91.0	79.0	78.0	78.0	70.0	74.0	82.0	81.0	69.0	61.0	51.0	51.0	37.0	30.0	25.0	12.0
44	20.0	31.0	30.0	27.0	29.0	33.0	32.0	29.0	32.0	33.0	30.0	33.0	31.0	34.0	36.0	38.0	40.0	50.0	62.0	63.0	68.0	67.0	77.0	65.0	75.0	71.0	74.0	70.0	71.0	65.0	68.0	62.0	54.0	54.0	47.0	48.0	49.0	53.0	55.0	49.0	51.0	64.0	72.0	49.0	32.0	34.0	17.0	15.0	15.0
45	17.0	28.0	33.0	35.0	36.0	33.0	33.0	33.0	32.0	36.0	33.0	33.0	35.0	46.0	40.0	47.0	48.0	67.0	68.0	75.0	79.0	70.0	74.0	75.0	77.0	81.0	78.0	73.0	74.0	75.0	71.0	78.0	80.0	88.0	79.0	71.0	64.0	64.0	58.0	56.0	50.0	55.0	66.0	52.0	50.0	35.0	27.0	14.0	23.0
46	23.0	38.0	47.0	52.0	50.0	57.0	60.0	62.0	60.0	59.0	55.0	59.0	58.0	59.0	63.0	61.0	73.0	77.0	76.0	92.0	84.0	79.0	70.0	81.0	75.0	69.0	76.0	80.0	75.0	68.0	77.0	67.0	64.0	68.0	66.0	66.0	65.0	69.0	61.0	58.0	59.0	44.0	49.0	62.0	51.0	43.0	31.0	17.0	16.0
47	32.0	57.0	61.0	59.0	63.0	60.0	62.0	63.0	60.0	63.0	65.0	62.0	66.0	65.0	70.0	77.0	75.0	81.0	91.0	104.0	115.0	121.0	109.0	107.0	107.0	116.0	103.0	96.0	98.0	81.0	84.0	71.0	72.0	69.0	78.0	75.0	78.0	82.0	78.0	77.0	79.0	86.0	78.0	70.0	62.0	46.0	34.0	21.0	26.0
48	19.0	33.0	33.0	38.0	50.0	50.0	50.0	49.0	50.0	47.0	49.0	49.0	54.0	48.0	43.0	45.0	42.0	42.0	40.0	41.0	43.0	41.0	48.0	40.0	39.0	43.0	46.0	39.0	47.0	48.0	47.0	51.0	55.0	53.0	49.0	48.0	54.0	60.0	60.0	61.0	64.0	49.0	52.0	57.0	52.0	43.0	34.0	12.0	13.0
0	8.0	9.0	12.0	8.0	5.0	4.0	2.0	1.0	1.0	1.0	7.0	9.0	13.0	17.0	24.0	26.0	33.0	40.0	62.0	74.0	84.0	96.0	95.0	95.0	106.0	109.0	96.0	82.0	82.0	83.0	88.0	70.0	53.0	44.0	39.0	39.0	45.0	36.0	35.0	38.0	20.0	26.0	36.0	31.0	27.0	33.0	16.0	15.0	11.0
1	15.0	10.0	19.0	11.0	10.0	6.0	6.0	8.0	9.0	8.0	10.0	13.0	18.0	25.0	30.0	37.0	34.0	46.0	56.0	68.0	65.0	58.0	72.0	65.0	66.0	70.0	64.0	65.0	71.0	76.0	69.0	76.0	75.0	63.0	66.0	53.0	54.0	45.0	24.0	21.0	26.0	23.0	31.0	23.0	11.0	16.0	17.0	5.0	8.0
2	14.0	13.0	17.0	26.0	19.0	15.0	14.0	14.0	13.0	15.0	13.0	9.0	14.0	20.0	20.0	21.0	39.0	58.0	62.0	71.0	73.0	73.0	78.0	84.0	91.0	93.0	81.0	79.0	65.0	76.0	80.0	63.0	49.0	50.0	50.0	47.0	38.0	25.0	31.0	34.0	37.0	37.0	31.0	26.0	19.0	16.0	12.0	11.0	4.0
3	15.0	19.0	13.0	9.0	10.0	7.0	6.0	8.0	12.0	12.0	11.0	9.0	12.0	18.0	24.0	35.0	35.0	43.0	59.0	57.0	71.0	77.0	73.0	73.0	74.0	74.0	79.0	74.0	74.0	82.0	77.0	65.0	63.0	62.0	56.0	47.0	39.0	21.0	14.0	11.0	14.0	26.0	22.0	28.0	29.0	20.0	14.0	7.0	19.0
4	18.0	14.0	6.0	8.0	6.0	4.0	3.0	5.0	5.0	4.0	9.0	13.0	17.0	23.0	32.0	36.0	31.0	35.0	46.0	58.0	51.0	49.0	61.0	81.0	80.0	78.0	58.0	61.0	60.0	58.0	59.0	43.0	30.0	24.0	31.0	26.0	18.0	18.0	14.0	18.0	17.0	25.0	22.0	25.0	25.0	10.0	5.0	6.0	5.0
5	12.0	18.0	18.0	16.0	10.0	9.0	6.0	7.0	6.0	5.0	5.0	7.0	11.0	17.0	18.0	24.0	32.0	57.0	62.0	65.0	68.0	74.0	65.0	64.0	73.0	72.0	73.0	64.0	70.0	60.0	55.0	47.0	43.0	52.0	57.0	45.0	36.0	13.0	20.0	24.0	25.0	19.0	29.0	17.0	17.0	19.0	16.0	14.0	7.0
6	10.0	10.0	9.0	12.0	10.0	11.0	8.0	5.0	6.0	6.0	7.0	7.0	10.0	16.0	16.0	26.0	29.0	39.0	43.0	64.0	74.0	82.0	85.0	93.0	90.0	71.0	80.0	63.0	73.0	90.0	82.0	72.0	73.0	73.0	60.0	62.0	43.0	25.0	19.0	15.0	16.0	28.0	25.0	29.0	17.0	19.0	27.0	15.0	16.0
7	11.0	15.0	10.0	11.0	8.0	6.0	6.0	4.0	4.0	4.0	4.0	5.0	9.0	13.0	13.0	23.0	25.0	38.0	59.0	67.0	80.0	90.0	86.0	87.0	91.0	76.0	86.0	82.0	68.0	65.0	70.0	63.0	57.0	64.0	50.0	39.0	45.0	36.0	28.0	27.0	12.0	11.0	14.0	19.0	18.0	19.0	10.0	14.0	7.0
8	7.0	7.0	6.0	7.0	9.0	7.0	8.0	8.0	6.0	7.0	9.0	12.0	15.0	20.0	23.0	26.0	34.0	32.0	42.0	52.0	62.0	74.0	74.0	80.0	72.0	77.0	77.0	75.0	68.0	67.0	61.0	58.0	65.0	67.0	58.0	37.0	44.0	34.0	26.0	29.0	25.0	28.0	25.0	24.0	18.0	19.0	19.0	12.0	12.0
9	17.0	13.0	11.0	9.0	5.0	5.0	4.0	2.0	4.0	5.0	6.0	11.0	14.0	17.0	17.0	23.0	35.0	40.0	49.0	59.0	81.0	62.0	64.0	72.0	69.0	60.0	62.0	54.0	54.0	68.0	67.0	57.0	54.0	54.0	56.0	47.0	37.0	37.0	27.0	38.0	23.0	23.0	15.0	17.0	18.0	18.0	20.0	4.0	11.0
10	9.0	19.0	15.0	2.0	3.0	3.0	1.0	1.0	3.0	4.0	5.0	6.0	12.0	18.0	27.0	42.0	51.0	59.0	76.0	73.0	87.0	89.0	86.0	74.0	76.0	70.0	64.0	54.0	41.0	45.0	43.0	50.0	63.0	54.0	40.0	39.0	47.0	48.0	37.0	27.0	26.0	30.0	29.0	22.0	22.0	18.0	17.0	22.0	11.0
11	6.0	10.0	10.0	5.0	5.0	5.0	6.0	2.0	4.0	3.0	3.0	10.0	11.0	13.0	15.0	19.0	28.0	33.0	48.0	57.0	71.0	68.0	64.0	61.0	54.0	57.0	61.0	60.0	53.0	46.0	48.0	46.0	48.0	45.0	55.0	56.0	75.0	35.0	33.0	21.0	19.0	37.0	34.0	22.0	13.0	13.0	13.0	8.0	13.0
12	11.0	11.0	4.0	4.0	6.0	7.0	5.0	7.0	9.0	7.0	13.0	13.0	9.0	13.0	15.0	16.0	15.0	20.0	26.0	25.0	41.0	41.0	48.0	60.0	61.0	58.0	55.0	61.0	58.0	55.0	53.0	53.0	47.0	45.0	41.0	45.0	56.0	37.0	30.0	37.0	38.0	39.0	42.0	34.0	30.0	28.0	18.0	12.0	9.0
13	14.0	10.0	12.0	11.0	11.0	5.0	1.0	3.0	3.0	4.0	3.0	4.0	8.0	15.0	20.0	29.0	34.0	54.0	63.0	73.0	83.0	94.0	97.0	97.0	94.0	82.0	87.0	86.0	77.0	72.0	87.0	64.0	68.0	67.0	63.0	57.0	45.0	37.0	35.0	27.0	17.0	32.0	31.0	37.0	32.0	29.0	38.0	18.0	15.0
14	17.0	19.0	6.0	8.0	4.0	6.0	4.0	5.0	4.0	5.0	6.0	10.0	14.0	28.0	27.0	26.0	28.0	32.0	38.0	43.0	44.0	51.0	64.0	74.0	71.0	67.0	67.0	58.0	52.0	60.0	55.0	51.0	51.0	47.0	45.0	45.0	50.0	48.0	44.0	24.0	20.0	17.0	22.0	19.0	20.0	19.0	23.0	13.0	11.0
15	15.0	21.0	24.0	20.0	17.0	7.0	10.0	13.0	12.0	14.0	7.0	12.0	16.0	21.0	24.0	33.0	39.0	52.0	46.0	54.0	53.0	48.0	55.0	52.0	49.0	54.0	52.0	51.0	53.0	55.0	65.0	53.0	56.0	50.0	45.0	34.0	40.0	36.0	18.0	14.0	13.0	23.0	25.0	20.0	17.0	14.0	8.0	2.0	11.0
16	7.0	11.0	10.0	6.0	7.0	4.0	4.0	2.0	3.0	3.0	4.0	9.0	13.0	14.0	18.0	30.0	46.0	46.0	60.0	65.0	74.0	66.0	68.0	68.0	76.0	66.0	64.0	59.0	64.0	63.0	56.0	56.0	48.0	39.0	43.0	45.0	39.0	36.0	21.0	14.0	24.0	16.0	24.0	19.0	16.0	14.0	8.0	6.0	6.0
17	9.0	13.0	23.0	14.0	12.0	8.0	8.0	4.0	4.0	4.0	2.0	4.0	9.0	12.0	15.0	23.0	36.0	39.0	33.0	46.0	61.0	58.0	62.0	74.0	77.0	86.0	77.0	70.0	66.0	65.0	68.0	56.0	58.0	51.0	63.0	68.0	52.0	37.0	28.0	17.0	23.0	26.0	22.0	27.0	17.0	16.0	14.0	6.0	6.0
18	20.0	19.0	9.0	3.0	3.0	2.0	0.0	0.0	1.0	1.0	3.0	6.0	9.0	11.0	17.0	21.0	35.0	40.0	42.0	52.0	56.0	59.0	53.0	66.0	69.0	67.0	70.0	66.0	60.0	52.0	62.0	54.0	47.0	41.0	33.0	26.0	41.0	35.0	36.0	35.0	45.0	35.0	25.0	38.0	36.0	25.0	13.0	8.0	3.0
19	12.0	17.0	10.0	10.0	11.0	6.0	5.0	2.0	6.0	5.0	6.0	11.0	15.0	19.0	27.0	34.0	43.0	49.0	75.0	94.0	93.0	91.0	90.0	89.0	74.0	62.0	56.0	51.0	51.0	58.0	65.0	57.0	66.0	66.0	60.0	58.0	49.0	40.0	33.0	25.0	32.0	28.0	24.0	21.0	20.0	16.0	13.0	11.0	8.0
20	20.0	14.0	3.0	6.0	1.0	3.0	1.0	2.0	4.0	3.0	2.0	10.0	15.0	19.0	24.0	26.0	29.0	30.0	44.0	54.0	65.0	74.0	77.0	64.0	63.0	56.0	70.0	63.0	72.0	59.0	53.0	47.0	48.0	45.0	34.0	37.0	31.0	33.0	40.0	28.0	30.0	30.0	45.0	28.0	20.0	16.0	9.0	5.0	6.0
21	10.0	15.0	9.0	9.0	5.0	7.0	5.0	2.0	3.0	4.0	5.0	11.0	17.0	20.0	28.0	26.0	31.0	37.0	43.0	56.0	57.0	59.0	61.0	62.0	63.0	73.0	63.0	47.0	53.0	56.0	59.0	69.0	54.0	46.0	45.0	43.0	34.0	27.0	26.0	16.0	22.0	26.0	23.0	18.0	29.0	19.0	17.0	9.0	8.0
22	19.0	12.0	6.0	11.0	8.0	6.0	2.0	4.0	7.0	5.0	6.0	7.0	9.0	11.0	15.0	19.0	22.0	31.0	56.0	57.0	67.0	64.0	63.0	62.0	64.0	53.0	57.0	57.0	63.0	65.0	63.0	63.0	42.0	37.0	37.0	37.0	26.0	12.0	11.0	11.0	19.0	18.0	29.0	26.0	27.0	34.0	23.0	15.0	10.0
23	8.0	3.0	6.0	11.0	9.0	7.0	5.0	1.0	1.0	3.0	6.0	5.0	8.0	6.0	4.0	3.0	2.0	0.0	25.0	55.0	65.0	69.0	74.0	73.0	70.0	71.0	72.0	68.0	65.0	82.0	66.0	64.0	53.0	56.0	51.0	39.0	31.0	22.0	13.0	18.0	17.0	21.0	30.0	37.0	27.0	24.0	10.0	7.0	12.0
24	9.0	14.0	13.0	8.0	8.0	6.0	6.0	3.0	3.0	7.0	3.0	5.0	5.0	9.0	14.0	16.0	22.0	55.0	66.0	70.0	76.0	75.0	71.0	87.0	76.0	78.0	66.0	62.0	67.0	63.0	74.0	66.0	66.0	65.0	60.0	59.0	42.0	30.0	30.0	22.0	26.0	29.0	33.0	29.0	26.0	9.0	9.0	10.0	9.0
25	9.0	15.0	21.0	15.0	12.0	15.0	11.0	6.0	2.0	4.0	4.0	7.0	7.0	10.0	14.0	19.0	30.0	39.0	53.0	67.0	79.0	80.0	75.0	79.0	80.0	77.0	67.0	72.0	69.0	67.0	69.0	62.0	68.0	73.0	78.0	54.0	41.0	31.0	41.0	16.0	23.0	25.0	29.0	30.0	29.0	26.0	10.0	10.0	10.0
26	12.0	10.0	5.0	5.0	5.0	2.0	1.0	2.0	2.0	2.0	3.0	6.0	11.0	18.0	22.0	22.0	25.0	44.0	66.0	70.0	70.0	65.0	68.0	69.0	64.0	76.0	68.0	69.0	76.0	83.0	75.0	61.0	55.0	53.0	51.0	45.0	45.0	34.0	28.0	30.0	25.0	23.0	32.0	39.0	31.0	12.0	20.0	8.0	11.0
27	1.0	5.0	4.0	1.0	2.0	3.0	2.0	2.0	1.0	4.0	2.0	7.0	8.0	10.0	13.0	19.0	27.0	36.0	44.0	51.0	55.0	59.0	63.0	61.0	79.0	80.0	65.0	63.0	74.0	64.0	59.0	65.0	57.0	58.0	52.0	49.0	44.0	28.0	33.0	19.0	18.0	16.0	15.0	12.0	13.0	10.0	8.0	6.0	15.0
28	7.0	7.0	6.0	3.0	3.0	4.0	5.0	2.0	4.0	4.0	5.0	5.0	10.0	18.0	21.0	31.0	33.0	42.0	51.0	70.0	70.0	77.0	76.0	75.0	73.0	77.0	75.0	77.0	78.0	70.0	80.0	67.0	57.0	54.0	52.0	46.0	41.0	29.0	32.0	20.0	23.0	27.0	30.0	23.0	22.0	24.0	19.0	9.0	4.0
29	3.0	11.0	8.0	6.0	6.0	9.0	7.0	3.0	8.0	5.0	11.0	12.0	18.0	17.0	22.0	27.0	31.0	33.0	37.0	43.0	43.0	42.0	46.0	47.0	48.0	53.0	51.0	52.0	51.0	55.0	47.0	45.0	51.0	47.0	42.0	44.0	46.0	43.0	41.0	32.0	32.0	30.0	28.0	29.0	34.0	31.0	21.0	13.0	8.0
30	1.0	1.0	4.0	2.0	2.0	0.0	1.0	1.0	1.0	0.0	0.0	5.0	6.0	8.0	11.0	16.0	26.0	34.0	48.0	53.0	49.0	53.0	52.0	53.0	55.0	50.0	45.0	42.0	40.0	44.0	36.0	40.0	43.0	42.0	40.0	28.0	25.0	19.0	18.0	16.0	14.0	22.0	30.0	23.0	23.0	30.0	18.0	13.0	5.0
31	7.0	10.0	7.0	2.0	2.0	2.0	3.0	2.0	1.0	1.0	2.0	8.0	9.0	10.0	14.0	21.0	27.0	35.0	41.0	55.0	51.0	50.0	46.0	43.0	43.0	45.0	33.0	24.0	27.0	35.0	25.0	23.0	27.0	26.0	16.0	12.0	11.0	16.0	18.0	17.0	17.0	25.0	24.0	21.0	15.0	20.0	11.0	13.0	11.0
32	14.0	12.0	4.0	2.0	3.0	2.0	2.0	1.0	2.0	1.0	1.0	6.0	8.0	10.0	14.0	12.0	21.0	33.0	40.0	47.0	47.0	45.0	48.0	48.0	56.0	55.0	54.0	43.0	46.0	47.0	45.0	39.0	30.0	27.0	28.0	22.0	24.0	25.0	21.0	16.0	17.0	19.0	30.0	31.0	20.0	23.0	16.0	11.0	8.0
33	12.0	16.0	20.0	12.0	9.0	13.0	10.0	7.0	7.0	4.0	3.0	5.0	9.0	15.0	20.0	27.0	39.0	41.0	58.0	62.0	80.0	86.0	81.0	83.0	90.0	81.0	67.0	45.0	47.0	9.0	55.0	61.0	61.0	50.0	39.0	25.0	0.0	41.0	36.0	20.0	20.0	18.0	28.0	21.0	18.0	18.0	20.0	2.0	4.0
34	9.0	23.0	14.0	5.0	3.0	6.0	6.0	5.0	4.0	5.0	5.0	10.0	10.0	18.0	20.0	27.0	44.0	48.0	56.0	71.0	78.0	89.0	95.0	102.0	119.0	114.0	109.0	99.0	84.0	82.0	76.0	86.0	89.0	76.0	56.0	60.0	58.0	48.0	44.0	36.0	34.0	38.0	29.0	29.0	14.0	19.0	16.0	15.0	8.0
35	9.0	8.0	16.0	8.0	2.0	3.0	2.0	0.0	0.0	3.0	7.0	10.0	15.0	26.0	26.0	29.0	36.0	40.0	57.0	53.0	58.0	61.0	73.0	59.0	54.0	65.0	60.0	58.0	64.0	65.0	55.0	48.0	41.0	36.0	40.0	43.0	29.0	31.0	31.0	23.0	27.0	24.0	34.0	31.0	15.0	11.0	13.0	16.0	8.0
36	9.0	9.0	10.0	12.0	5.0	3.0	1.0	1.0	0.0	1.0	2.0	7.0	7.0	6.0	9.0	13.0	26.0	33.0	50.0	61.0	66.0	67.0	73.0	81.0	88.0	87.0	79.0	71.0	75.0	78.0	59.0	63.0	63.0	70.0	60.0	51.0	45.0	34.0	32.0	42.0	32.0	41.0	57.0	41.0	27.0	32.0	15.0	13.0	9.0
37	14.0	12.0	10.0	7.0	7.0	5.0	2.0	2.0	2.0	1.0	3.0	5.0	11.0	16.0	20.0	23.0	23.0	33.0	39.0	50.0	61.0	72.0	81.0	87.0	100.0	92.0	87.0	70.0	75.0	91.0	87.0	70.0	65.0	55.0	51.0	45.0	52.0	36.0	33.0	21.0	22.0	29.0	30.0	29.0	20.0	13.0	6.0	12.0	22.0
38	18.0	20.0	19.0	10.0	11.0	8.0	1.0	2.0	5.0	4.0	7.0	12.0	18.0	16.0	16.0	29.0	30.0	31.0	51.0	62.0	67.0	73.0	71.0	72.0	65.0	69.0	64.0	57.0	57.0	55.0	60.0	47.0	52.0	44.0	38.0	36.0	40.0	35.0	29.0	27.0	25.0	25.0	32.0	24.0	18.0	14.0	6.0	3.0	2.0
39	12.0	21.0	12.0	10.0	6.0	5.0	3.0	1.0	3.0	3.0	2.0	9.0	15.0	19.0	16.0	22.0	22.0	35.0	44.0	62.0	75.0	80.0	79.0	96.0	104.0	102.0	103.0	69.0	64.0	58.0	56.0	61.0	56.0	59.0	57.0	57.0	50.0	37.0	27.0	29.0	22.0	28.0	31.0	42.0	28.0	22.0	25.0	8.0	19.0
40	5.0	6.0	13.0	9.0	10.0	4.0	4.0	4.0	4.0	3.0	9.0	15.0	16.0	20.0	27.0	32.0	37.0	49.0	62.0	71.0	76.0	74.0	70.0	77.0	86.0	84.0	74.0	69.0	66.0	75.0	73.0	72.0	62.0	59.0	53.0	42.0	49.0	29.0	28.0	20.0	24.0	21.0	17.0	22.0	27.0	15.0	11.0	5.0	3.0
41	10.0	12.0	9.0	12.0	9.0	10.0	7.0	7.0	4.0	5.0	7.0	12.0	15.0	19.0	21.0	23.0	39.0	28.0	49.0	77.0	81.0	79.0	85.0	88.0	89.0	97.0	100.0	81.0	85.0	84.0	77.0	67.0	59.0	54.0	67.0	49.0	31.0	40.0	40.0	37.0	20.0	36.0	38.0	25.0	23.0	13.0	6.0	3.0	5.0
42	12.0	14.0	13.0	6.0	4.0	6.0	5.0	6.0	6.0	5.0	9.0	14.0	16.0	20.0	23.0	25.0	34.0	32.0	45.0	52.0	65.0	79.0	85.0	79.0	79.0	80.0	82.0	68.0	71.0	78.0	63.0	42.0	35.0	55.0	56.0	47.0	43.0	24.0	21.0	32.0	14.0	29.0	20.0	14.0	13.0	7.0	8.0	18.0	8.0
43	15.0	17.0	11.0	8.0	10.0	9.0	9.0	9.0	12.0	7.0	12.0	13.0	15.0	17.0	23.0	29.0	37.0	42.0	46.0	53.0	73.0	75.0	79.0	81.0	74.0	79.0	77.0	72.0	72.0	77.0	69.0	65.0	73.0	66.0	63.0	58.0	55.0	43.0	42.0	33.0	30.0	38.0	38.0	28.0	35.0	31.0	16.0	10.0	7.0
44	13.0	11.0	6.0	11.0	11.0	13.0	6.0	2.0	2.0	2.0	2.0	8.0	12.0	14.0	18.0	22.0	33.0	47.0	57.0	71.0	74.0	85.0	83.0	97.0	86.0	86.0	89.0	81.0	69.0	64.0	63.0	61.0	62.0	61.0	53.0	48.0	43.0	38.0	26.0	25.0	30.0	35.0	27.0	29.0	18.0	15.0	19.0	15.0	6.0
45	9.0	14.0	10.0	6.0	6.0	5.0	4.0	6.0	8.0	9.0	8.0	13.0	17.0	24.0	24.0	33.0	32.0	39.0	47.0	62.0	80.0	85.0	81.0	81.0	95.0	92.0	82.0	75.0	79.0	82.0	81.0	83.0	74.0	81.0	57.0	54.0	38.0	32.0	29.0	20.0	23.0	21.0	28.0	25.0	14.0	13.0	16.0	9.0	11.0
46	20.0	14.0	16.0	13.0	12.0	10.0	5.0	5.0	5.0	7.0	13.0	14.0	18.0	34.0	37.0	47.0	52.0	66.0	96.0	98.0	105.0	101.0	118.0	121.0	117.0	122.0	114.0	109.0	108.0	98.0	97.0	98.0	95.0	89.0	81.0	70.0	52.0	32.0	12.0	21.0	33.0	30.0	32.0	30.0	14.0	22.0	19.0	11.0	9.0
47	21.0	14.0	10.0	10.0	15.0	10.0	7.0	6.0	5.0	6.0	6.0	12.0	14.0	17.0	23.0	34.0	45.0	59.0	68.0	71.0	72.0	82.0	90.0	98.0	97.0	104.0	93.0	77.0	82.0	90.0	97.0	81.0	72.0	75.0	71.0	70.0	38.0	33.0	32.0	36.0	31.0	36.0	48.0	36.0	25.0	19.0	8.0	5.0	8.0
48	14.0	18.0	14.0	12.0	10.0	13.0	6.0	4.0	1.0	5.0	1.0	5.0	6.0	17.0	19.0	25.0	26.0	27.0	28.0	29.0	35.0	35.0	35.0	38.0	31.0	36.0	30.0	27.0	25.0	26.0	27.0	33.0	34.0	29.0	30.0	27.0	32.0	43.0	33.0	27.0	24.0	15.0	13.0	18.0	23.0	25.0	13.0	9.0	9.0
0	23.0	35.0	32.0	36.0	35.0	35.0	35.0	34.0	34.0	31.0	30.0	31.0	33.0	31.0	28.0	31.0	28.0	29.0	26.0	29.0	33.0	39.0	40.0	42.0	46.0	36.0	43.0	36.0	35.0	26.0	32.0	31.0	33.0	35.0	39.0	49.0	48.0	49.0	50.0	59.0	50.0	41.0	44.0	41.0	35.0	36.0	28.0	15.0	22.0
1	15.0	33.0	33.0	34.0	36.0	31.0	33.0	29.0	31.0	30.0	30.0	28.0	29.0	31.0	37.0	32.0	30.0	38.0	27.0	30.0	39.0	39.0	39.0	46.0	42.0	37.0	38.0	55.0	51.0	53.0	52.0	58.0	47.0	55.0	54.0	62.0	56.0	48.0	53.0	58.0	55.0	46.0	42.0	48.0	36.0	40.0	32.0	17.0	25.0
2	15.0	31.0	29.0	33.0	35.0	37.0	39.0	38.0	37.0	35.0	36.0	41.0	40.0	40.0	35.0	26.0	28.0	21.0	25.0	29.0	33.0	42.0	40.0	46.0	41.0	37.0	39.0	44.0	51.0	39.0	37.0	34.0	33.0	40.0	35.0	33.0	34.0	45.0	49.0	49.0	39.0	42.0	39.0	29.0	30.0	27.0	30.0	20.0	25.0
3	11.0	15.0	24.0	25.0	28.0	31.0	29.0	26.0	24.0	22.0	23.0	22.0	20.0	25.0	27.0	25.0	23.0	33.0	34.0	28.0	31.0	36.0	40.0	34.0	34.0	31.0	31.0	29.0	29.0	35.0	38.0	38.0	36.0	35.0	43.0	40.0	38.0	47.0	58.0	56.0	46.0	57.0	61.0	44.0	39.0	46.0	32.0	24.0	14.0
4	16.0	16.0	18.0	21.0	24.0	25.0	29.0	28.0	27.0	26.0	29.0	28.0	24.0	22.0	15.0	13.0	12.0	11.0	21.0	21.0	21.0	24.0	33.0	39.0	45.0	52.0	62.0	54.0	53.0	42.0	36.0	38.0	28.0	30.0	41.0	38.0	48.0	47.0	55.0	49.0	44.0	46.0	52.0	38.0	49.0	34.0	28.0	19.0	31.0
5	21.0	29.0	35.0	48.0	44.0	46.0	48.0	47.0	47.0	45.0	44.0	41.0	38.0	40.0	44.0	39.0	39.0	40.0	40.0	49.0	59.0	60.0	65.0	60.0	57.0	59.0	62.0	64.0	59.0	56.0	55.0	51.0	58.0	53.0	54.0	56.0	45.0	56.0	51.0	56.0	45.0	37.0	33.0	33.0	37.0	29.0	18.0	11.0	13.0
6	12.0	27.0	28.0	30.0	28.0	27.0	27.0	34.0	33.0	30.0	30.0	29.0	28.0	27.0	23.0	25.0	28.0	32.0	32.0	36.0	40.0	39.0	32.0	35.0	35.0	45.0	48.0	53.0	48.0	43.0	43.0	34.0	40.0	37.0	41.0	46.0	47.0	45.0	42.0	44.0	46.0	42.0	34.0	27.0	26.0	39.0	22.0	13.0	17.0
7	25.0	28.0	30.0	35.0	29.0	31.0	32.0	31.0	29.0	28.0	27.0	28.0	31.0	36.0	31.0	28.0	24.0	25.0	35.0	31.0	32.0	37.0	35.0	36.0	39.0	45.0	52.0	54.0	53.0	53.0	50.0	55.0	55.0	53.0	54.0	51.0	39.0	37.0	41.0	37.0	40.0	32.0	29.0	31.0	31.0	32.0	23.0	20.0	16.0
8	17.0	27.0	21.0	21.0	24.0	24.0	27.0	27.0	26.0	28.0	30.0	25.0	24.0	22.0	23.0	18.0	27.0	18.0	26.0	19.0	19.0	18.0	27.0	29.0	25.0	28.0	30.0	30.0	33.0	37.0	32.0	33.0	33.0	38.0	41.0	49.0	42.0	52.0	54.0	72.0	60.0	60.0	48.0	42.0	44.0	45.0	42.0	20.0	9.0
9	22.0	26.0	25.0	29.0	21.0	20.0	23.0	25.0	27.0	26.0	26.0	27.0	28.0	30.0	30.0	30.0	25.0	25.0	30.0	31.0	30.0	32.0	33.0	37.0	43.0	51.0	48.0	43.0	41.0	43.0	40.0	40.0	44.0	51.0	45.0	46.0	49.0	60.0	50.0	50.0	46.0	49.0	47.0	48.0	44.0	37.0	24.0	14.0	11.0
10	21.0	32.0	33.0	46.0	51.0	46.0	44.0	42.0	42.0	41.0	46.0	41.0	41.0	42.0	41.0	38.0	33.0	31.0	36.0	37.0	34.0	37.0	38.0	41.0	41.0	43.0	38.0	53.0	53.0	47.0	39.0	44.0	43.0	36.0	39.0	36.0	47.0	37.0	42.0	42.0	45.0	35.0	29.0	43.0	37.0	36.0	21.0	11.0	20.0
11	18.0	19.0	19.0	26.0	29.0	33.0	29.0	27.0	26.0	25.0	27.0	28.0	28.0	29.0	30.0	23.0	22.0	21.0	23.0	27.0	25.0	25.0	24.0	26.0	23.0	29.0	35.0	30.0	36.0	31.0	32.0	33.0	32.0	44.0	38.0	36.0	39.0	45.0	54.0	46.0	50.0	47.0	43.0	43.0	43.0	51.0	35.0	21.0	21.0
12	10.0	16.0	19.0	21.0	25.0	31.0	31.0	35.0	34.0	34.0	32.0	33.0	38.0	40.0	35.0	32.0	34.0	32.0	30.0	35.0	37.0	37.0	37.0	37.0	45.0	40.0	38.0	38.0	40.0	39.0	42.0	40.0	40.0	47.0	45.0	50.0	41.0	45.0	42.0	50.0	44.0	43.0	43.0	41.0	33.0	31.0	25.0	21.0	13.0
13	13.0	27.0	25.0	29.0	29.0	25.0	26.0	27.0	27.0	27.0	27.0	26.0	28.0	25.0	23.0	29.0	25.0	25.0	25.0	25.0	19.0	25.0	30.0	37.0	37.0	27.0	30.0	31.0	32.0	45.0	43.0	45.0	50.0	44.0	50.0	62.0	60.0	57.0	63.0	59.0	59.0	58.0	54.0	45.0	39.0	36.0	28.0	15.0	15.0
14	23.0	34.0	37.0	55.0	54.0	53.0	58.0	54.0	56.0	63.0	61.0	65.0	67.0	63.0	64.0	65.0	58.0	57.0	61.0	57.0	57.0	56.0	59.0	64.0	65.0	54.0	58.0	55.0	59.0	58.0	53.0	58.0	53.0	53.0	44.0	33.0	36.0	37.0	53.0	44.0	35.0	37.0	37.0	34.0	22.0	21.0	29.0	24.0	13.0
15	22.0	25.0	25.0	29.0	26.0	29.0	25.0	24.0	25.0	25.0	26.0	24.0	26.0	27.0	29.0	29.0	17.0	23.0	28.0	27.0	34.0	41.0	30.0	31.0	38.0	42.0	43.0	42.0	45.0	44.0	46.0	37.0	41.0	41.0	45.0	52.0	50.0	46.0	49.0	44.0	52.0	44.0	36.0	43.0	50.0	44.0	26.0	18.0	12.0
16	16.0	24.0	27.0	30.0	31.0	32.0	31.0	31.0	31.0	29.0	31.0	30.0	28.0	29.0	28.0	25.0	17.0	21.0	24.0	25.0	34.0	30.0	36.0	40.0	41.0	45.0	47.0	43.0	48.0	43.0	43.0	39.0	37.0	44.0	48.0	47.0	48.0	46.0	57.0	43.0	51.0	50.0	56.0	49.0	37.0	36.0	37.0	25.0	14.0
17	14.0	21.0	24.0	26.0	22.0	21.0	20.0	23.0	22.0	21.0	24.0	26.0	30.0	26.0	26.0	22.0	18.0	22.0	26.0	24.0	23.0	25.0	26.0	29.0	31.0	26.0	30.0	30.0	35.0	35.0	34.0	36.0	31.0	38.0	29.0	32.0	40.0	41.0	41.0	55.0	45.0	43.0	43.0	36.0	37.0	37.0	21.0	13.0	18.0
18	20.0	19.0	27.0	26.0	28.0	31.0	32.0	31.0	34.0	30.0	28.0	27.0	29.0	30.0	31.0	33.0	30.0	31.0	27.0	33.0	32.0	35.0	43.0	43.0	53.0	46.0	45.0	40.0	46.0	52.0	52.0	55.0	49.0	59.0	49.0	46.0	51.0	55.0	61.0	59.0	56.0	47.0	55.0	55.0	44.0	32.0	33.0	16.0	14.0
19	17.0	20.0	18.0	21.0	29.0	30.0	29.0	32.0	32.0	35.0	31.0	31.0	29.0	34.0	27.0	22.0	28.0	32.0	26.0	21.0	31.0	31.0	38.0	37.0	40.0	46.0	40.0	56.0	51.0	38.0	47.0	44.0	45.0	38.0	48.0	41.0	27.0	30.0	44.0	36.0	36.0	38.0	41.0	41.0	37.0	31.0	19.0	18.0	14.0
20	26.0	26.0	29.0	24.0	27.0	27.0	25.0	24.0	23.0	24.0	24.0	24.0	28.0	26.0	28.0	27.0	25.0	20.0	26.0	31.0	37.0	35.0	35.0	36.0	38.0	40.0	45.0	42.0	38.0	36.0	33.0	28.0	45.0	43.0	35.0	39.0	45.0	43.0	66.0	57.0	47.0	34.0	24.0	29.0	27.0	27.0	18.0	12.0	13.0
21	19.0	23.0	27.0	38.0	34.0	34.0	38.0	39.0	35.0	33.0	36.0	33.0	34.0	41.0	36.0	31.0	30.0	28.0	22.0	25.0	26.0	24.0	25.0	15.0	20.0	20.0	25.0	31.0	30.0	30.0	30.0	33.0	34.0	37.0	41.0	45.0	47.0	43.0	36.0	37.0	33.0	39.0	46.0	40.0	31.0	24.0	28.0	13.0	18.0
22	25.0	39.0	29.0	36.0	30.0	34.0	34.0	36.0	35.0	33.0	33.0	32.0	38.0	36.0	38.0	37.0	33.0	22.0	18.0	30.0	34.0	33.0	29.0	37.0	27.0	35.0	39.0	29.0	26.0	26.0	26.0	33.0	35.0	39.0	43.0	41.0	35.0	35.0	33.0	41.0	32.0	42.0	43.0	37.0	31.0	29.0	18.0	13.0	16.0
23	21.0	25.0	34.0	41.0	41.0	38.0	41.0	41.0	44.0	46.0	47.0	43.0	41.0	38.0	29.0	30.0	15.0	7.0	15.0	26.0	23.0	24.0	31.0	32.0	35.0	35.0	33.0	31.0	24.0	19.0	23.0	30.0	28.0	26.0	29.0	33.0	40.0	40.0	36.0	42.0	35.0	30.0	23.0	26.0	23.0	33.0	26.0	21.0	17.0
24	12.0	32.0	23.0	32.0	31.0	33.0	30.0	32.0	33.0	30.0	26.0	26.0	26.0	26.0	33.0	32.0	34.0	35.0	33.0	50.0	57.0	47.0	46.0	48.0	39.0	42.0	51.0	49.0	55.0	46.0	54.0	52.0	57.0	57.0	56.0	67.0	65.0	51.0	51.0	59.0	56.0	37.0	39.0	41.0	38.0	38.0	31.0	17.0	12.0
25	19.0	25.0	24.0	25.0	19.0	19.0	15.0	23.0	20.0	23.0	17.0	20.0	20.0	21.0	20.0	23.0	28.0	28.0	30.0	25.0	25.0	26.0	30.0	39.0	59.0	46.0	49.0	46.0	44.0	50.0	48.0	47.0	48.0	40.0	47.0	51.0	57.0	66.0	58.0	57.0	50.0	38.0	41.0	32.0	29.0	25.0	24.0	10.0	15.0
26	20.0	28.0	24.0	23.0	24.0	25.0	24.0	26.0	28.0	28.0	29.0	26.0	25.0	28.0	30.0	18.0	27.0	22.0	30.0	29.0	32.0	31.0	20.0	26.0	22.0	38.0	39.0	35.0	42.0	40.0	38.0	35.0	35.0	29.0	39.0	37.0	44.0	38.0	36.0	36.0	50.0	51.0	49.0	47.0	50.0	33.0	28.0	18.0	11.0
27	13.0	34.0	31.0	32.0	26.0	19.0	19.0	20.0	20.0	23.0	25.0	28.0	27.0	27.0	30.0	27.0	30.0	34.0	32.0	39.0	42.0	36.0	41.0	49.0	52.0	42.0	47.0	55.0	55.0	52.0	43.0	50.0	52.0	51.0	45.0	49.0	41.0	42.0	37.0	40.0	47.0	40.0	43.0	33.0	32.0	33.0	25.0	12.0	14.0
28	17.0	14.0	14.0	15.0	15.0	14.0	14.0	16.0	16.0	19.0	17.0	16.0	23.0	18.0	17.0	15.0	19.0	19.0	20.0	17.0	20.0	25.0	28.0	23.0	26.0	34.0	30.0	32.0	31.0	27.0	28.0	28.0	31.0	45.0	44.0	43.0	40.0	40.0	37.0	37.0	35.0	37.0	39.0	43.0	27.0	19.0	16.0	13.0	5.0
29	6.0	8.0	14.0	14.0	15.0	14.0	14.0	15.0	16.0	16.0	16.0	18.0	20.0	25.0	24.0	26.0	28.0	30.0	31.0	32.0	30.0	28.0	35.0	32.0	35.0	34.0	31.0	37.0	33.0	32.0	41.0	32.0	31.0	32.0	30.0	38.0	37.0	37.0	29.0	28.0	30.0	24.0	20.0	17.0	17.0	16.0	14.0	5.0	9.0
30	9.0	11.0	12.0	10.0	11.0	11.0	9.0	13.0	14.0	13.0	14.0	14.0	13.0	18.0	18.0	19.0	24.0	29.0	25.0	26.0	27.0	27.0	26.0	20.0	19.0	18.0	22.0	31.0	33.0	31.0	25.0	20.0	19.0	21.0	23.0	20.0	24.0	27.0	26.0	28.0	31.0	21.0	22.0	15.0	11.0	15.0	9.0	6.0	6.0
31	14.0	21.0	16.0	18.0	20.0	20.0	19.0	18.0	18.0	17.0	18.0	18.0	24.0	25.0	25.0	25.0	26.0	24.0	23.0	15.0	18.0	20.0	23.0	21.0	23.0	27.0	27.0	27.0	21.0	26.0	25.0	33.0	32.0	22.0	31.0	31.0	36.0	39.0	40.0	43.0	39.0	21.0	31.0	33.0	30.0	28.0	26.0	12.0	7.0
32	22.0	32.0	36.0	26.0	28.0	26.0	27.0	26.0	26.0	26.0	24.0	25.0	27.0	32.0	30.0	30.0	28.0	24.0	33.0	38.0	49.0	50.0	35.0	32.0	40.0	38.0	46.0	58.0	46.0	38.0	38.0	42.0	35.0	41.0	35.0	36.0	34.0	31.0	32.0	33.0	43.0	39.0	43.0	26.0	29.0	15.0	15.0	8.0	14.0
33	14.0	36.0	32.0	37.0	36.0	37.0	38.0	43.0	43.0	43.0	41.0	42.0	43.0	46.0	52.0	58.0	48.0	45.0	40.0	47.0	36.0	38.0	36.0	37.0	39.0	43.0	42.0	30.0	26.0	6.0	34.0	37.0	31.0	33.0	25.0	20.0	0.0	41.0	46.0	47.0	50.0	42.0	48.0	39.0	35.0	32.0	25.0	13.0	12.0
34	24.0	24.0	27.0	35.0	32.0	29.0	30.0	32.0	31.0	30.0	30.0	29.0	34.0	37.0	39.0	37.0	39.0	40.0	49.0	50.0	46.0	38.0	45.0	38.0	48.0	49.0	64.0	65.0	66.0	67.0	59.0	57.0	58.0	55.0	52.0	57.0	67.0	61.0	61.0	57.0	48.0	54.0	59.0	52.0	48.0	60.0	38.0	21.0	21.0
35	23.0	32.0	28.0	35.0	34.0	34.0	35.0	36.0	32.0	33.0	34.0	34.0	33.0	33.0	35.0	27.0	28.0	27.0	30.0	35.0	29.0	24.0	27.0	30.0	31.0	32.0	38.0	36.0	43.0	44.0	43.0	37.0	35.0	39.0	43.0	42.0	45.0	43.0	43.0	42.0	52.0	58.0	48.0	44.0	43.0	31.0	34.0	17.0	10.0
36	23.0	32.0	32.0	34.0	39.0	45.0	48.0	45.0	46.0	48.0	46.0	42.0	43.0	46.0	39.0	46.0	47.0	45.0	47.0	47.0	47.0	50.0	42.0	44.0	51.0	48.0	52.0	48.0	45.0	37.0	41.0	35.0	40.0	39.0	38.0	43.0	43.0	44.0	46.0	45.0	45.0	41.0	36.0	36.0	33.0	33.0	24.0	17.0	18.0
37	13.0	28.0	25.0	26.0	31.0	32.0	36.0	34.0	34.0	35.0	35.0	37.0	34.0	37.0	31.0	27.0	26.0	24.0	24.0	26.0	22.0	22.0	27.0	38.0	51.0	49.0	44.0	45.0	33.0	33.0	29.0	31.0	30.0	28.0	34.0	29.0	28.0	39.0	43.0	36.0	46.0	41.0	40.0	37.0	35.0	41.0	35.0	22.0	28.0
38	27.0	44.0	48.0	55.0	53.0	53.0	50.0	50.0	51.0	52.0	52.0	52.0	55.0	55.0	56.0	52.0	52.0	56.0	54.0	42.0	43.0	40.0	42.0	46.0	48.0	44.0	50.0	45.0	51.0	49.0	45.0	49.0	48.0	55.0	60.0	57.0	56.0	59.0	56.0	48.0	41.0	46.0	48.0	46.0	39.0	46.0	28.0	14.0	24.0
39	14.0	26.0	29.0	35.0	32.0	33.0	32.0	30.0	29.0	31.0	29.0	27.0	30.0	32.0	31.0	31.0	32.0	30.0	40.0	49.0	42.0	37.0	43.0	53.0	53.0	51.0	51.0	60.0	65.0	63.0	57.0	51.0	51.0	47.0	47.0	47.0	46.0	47.0	51.0	51.0	47.0	47.0	43.0	47.0	39.0	26.0	34.0	18.0	19.0
40	20.0	31.0	34.0	34.0	32.0	31.0	36.0	36.0	39.0	36.0	36.0	34.0	34.0	40.0	38.0	36.0	38.0	41.0	43.0	37.0	39.0	49.0	51.0	46.0	44.0	48.0	49.0	45.0	49.0	55.0	53.0	47.0	51.0	53.0	61.0	66.0	60.0	56.0	57.0	64.0	62.0	74.0	55.0	49.0	47.0	43.0	34.0	28.0	30.0
41	17.0	27.0	32.0	42.0	46.0	39.0	39.0	39.0	38.0	36.0	34.0	36.0	36.0	41.0	42.0	39.0	39.0	46.0	32.0	39.0	42.0	50.0	48.0	36.0	44.0	43.0	52.0	48.0	53.0	50.0	43.0	46.0	52.0	43.0	41.0	37.0	40.0	43.0	38.0	42.0	44.0	33.0	34.0	41.0	31.0	34.0	23.0	17.0	15.0
42	20.0	33.0	33.0	31.0	35.0	33.0	33.0	34.0	35.0	32.0	32.0	30.0	35.0	39.0	33.0	29.0	28.0	31.0	28.0	28.0	30.0	31.0	35.0	38.0	29.0	38.0	42.0	47.0	45.0	46.0	46.0	43.0	38.0	39.0	41.0	37.0	41.0	30.0	34.0	43.0	29.0	26.0	37.0	34.0	31.0	31.0	24.0	17.0	26.0
43	17.0	22.0	24.0	26.0	27.0	33.0	31.0	34.0	33.0	33.0	32.0	30.0	32.0	41.0	39.0	40.0	44.0	44.0	37.0	45.0	43.0	49.0	48.0	44.0	36.0	41.0	46.0	44.0	43.0	50.0	59.0	62.0	62.0	58.0	64.0	66.0	62.0	57.0	72.0	58.0	50.0	47.0	61.0	51.0	44.0	36.0	27.0	16.0	13.0
44	17.0	24.0	36.0	38.0	41.0	40.0	41.0	44.0	44.0	44.0	45.0	46.0	47.0	51.0	47.0	42.0	37.0	42.0	39.0	36.0	36.0	48.0	54.0	57.0	64.0	68.0	66.0	73.0	69.0	66.0	66.0	62.0	58.0	49.0	66.0	59.0	56.0	57.0	59.0	59.0	57.0	48.0	38.0	40.0	54.0	34.0	27.0	14.0	17.0
45	28.0	39.0	39.0	40.0	41.0	40.0	41.0	42.0	39.0	40.0	40.0	41.0	42.0	41.0	37.0	44.0	45.0	36.0	51.0	55.0	53.0	53.0	49.0	48.0	49.0	58.0	57.0	56.0	59.0	54.0	56.0	60.0	49.0	48.0	43.0	50.0	64.0	59.0	39.0	37.0	39.0	48.0	48.0	47.0	52.0	55.0	35.0	23.0	20.0
46	29.0	31.0	37.0	37.0	39.0	32.0	36.0	32.0	35.0	29.0	30.0	34.0	38.0	44.0	46.0	36.0	43.0	35.0	43.0	58.0	60.0	45.0	49.0	56.0	61.0	67.0	63.0	63.0	58.0	46.0	55.0	43.0	47.0	53.0	58.0	50.0	53.0	62.0	56.0	47.0	49.0	47.0	55.0	54.0	39.0	37.0	34.0	16.0	20.0
47	18.0	37.0	42.0	47.0	49.0	48.0	46.0	48.0	49.0	41.0	34.0	36.0	41.0	43.0	41.0	40.0	44.0	47.0	42.0	32.0	32.0	29.0	32.0	27.0	30.0	33.0	50.0	57.0	57.0	58.0	58.0	54.0	57.0	56.0	53.0	64.0	66.0	64.0	61.0	63.0	48.0	53.0	58.0	54.0	45.0	44.0	45.0	34.0	14.0
48	8.0	14.0	27.0	31.0	32.0	28.0	26.0	26.0	30.0	28.0	27.0	27.0	28.0	32.0	29.0	32.0	29.0	22.0	24.0	22.0	22.0	20.0	27.0	31.0	33.0	34.0	33.0	34.0	38.0	34.0	41.0	42.0	38.0	36.0	34.0	29.0	29.0	32.0	34.0	31.0	40.0	51.0	53.0	50.0	36.0	23.0	18.0	8.0	7.0
0	15.0	28.0	32.0	32.0	33.0	38.0	38.0	39.0	38.0	39.0	36.0	35.0	35.0	35.0	42.0	40.0	28.0	26.0	23.0	27.0	36.0	31.0	33.0	38.0	40.0	40.0	39.0	39.0	36.0	33.0	43.0	42.0	46.0	43.0	46.0	56.0	46.0	47.0	34.0	29.0	31.0	25.0	27.0	40.0	34.0	23.0	18.0	14.0	17.0
1	15.0	25.0	27.0	32.0	30.0	30.0	32.0	31.0	31.0	30.0	31.0	28.0	27.0	31.0	26.0	28.0	39.0	48.0	41.0	42.0	38.0	39.0	39.0	34.0	31.0	36.0	37.0	46.0	43.0	40.0	48.0	41.0	50.0	47.0	45.0	51.0	40.0	40.0	44.0	44.0	38.0	40.0	32.0	28.0	22.0	14.0	10.0	8.0	15.0
2	17.0	19.0	22.0	25.0	34.0	36.0	37.0	40.0	40.0	43.0	43.0	38.0	33.0	36.0	32.0	41.0	42.0	48.0	45.0	49.0	47.0	50.0	51.0	58.0	62.0	61.0	59.0	56.0	59.0	60.0	67.0	63.0	58.0	60.0	71.0	69.0	73.0	68.0	67.0	55.0	48.0	55.0	41.0	38.0	37.0	25.0	22.0	14.0	12.0
3	17.0	26.0	29.0	37.0	31.0	30.0	31.0	31.0	32.0	34.0	33.0	34.0	33.0	36.0	36.0	37.0	43.0	48.0	41.0	39.0	34.0	34.0	34.0	33.0	42.0	37.0	35.0	43.0	40.0	41.0	44.0	47.0	56.0	62.0	56.0	49.0	53.0	48.0	39.0	45.0	43.0	45.0	43.0	32.0	35.0	26.0	18.0	8.0	6.0
4	16.0	25.0	24.0	39.0	35.0	34.0	36.0	35.0	36.0	36.0	34.0	29.0	32.0	33.0	30.0	33.0	32.0	32.0	37.0	38.0	35.0	33.0	28.0	28.0	26.0	30.0	30.0	33.0	24.0	25.0	31.0	38.0	40.0	46.0	44.0	47.0	55.0	44.0	28.0	37.0	35.0	28.0	32.0	31.0	36.0	23.0	19.0	16.0	8.0
5	18.0	25.0	30.0	29.0	30.0	30.0	27.0	28.0	29.0	29.0	28.0	29.0	26.0	28.0	28.0	28.0	29.0	34.0	33.0	35.0	31.0	30.0	31.0	31.0	34.0	34.0	43.0	48.0	44.0	38.0	36.0	43.0	36.0	36.0	36.0	37.0	32.0	36.0	35.0	31.0	33.0	28.0	24.0	24.0	20.0	26.0	16.0	12.0	2.0
6	15.0	23.0	28.0	30.0	30.0	34.0	34.0	35.0	36.0	32.0	35.0	34.0	35.0	37.0	41.0	41.0	36.0	39.0	34.0	40.0	37.0	31.0	37.0	45.0	41.0	41.0	41.0	43.0	48.0	37.0	43.0	42.0	49.0	54.0	53.0	55.0	54.0	43.0	39.0	40.0	37.0	40.0	34.0	20.0	19.0	16.0	16.0	9.0	8.0
7	7.0	15.0	19.0	23.0	27.0	30.0	31.0	28.0	28.0	32.0	32.0	31.0	27.0	23.0	25.0	32.0	34.0	34.0	33.0	32.0	37.0	38.0	31.0	47.0	42.0	38.0	40.0	35.0	38.0	47.0	50.0	52.0	50.0	49.0	53.0	55.0	52.0	53.0	47.0	46.0	42.0	43.0	43.0	28.0	23.0	22.0	16.0	7.0	17.0
8	13.0	17.0	22.0	20.0	24.0	25.0	23.0	22.0	23.0	25.0	26.0	23.0	23.0	22.0	24.0	28.0	32.0	35.0	35.0	36.0	32.0	32.0	32.0	46.0	46.0	48.0	45.0	40.0	38.0	38.0	45.0	43.0	36.0	39.0	36.0	40.0	41.0	41.0	51.0	41.0	32.0	40.0	41.0	35.0	27.0	21.0	13.0	8.0	17.0
9	15.0	23.0	24.0	26.0	28.0	33.0	34.0	32.0	34.0	36.0	32.0	31.0	31.0	31.0	32.0	37.0	37.0	35.0	36.0	41.0	39.0	35.0	36.0	34.0	38.0	44.0	50.0	46.0	49.0	44.0	40.0	41.0	36.0	39.0	36.0	36.0	30.0	38.0	44.0	51.0	37.0	48.0	37.0	25.0	27.0	21.0	11.0	5.0	4.0
10	12.0	31.0	32.0	38.0	39.0	39.0	41.0	43.0	44.0	44.0	44.0	41.0	42.0	41.0	43.0	40.0	47.0	41.0	44.0	36.0	40.0	36.0	42.0	39.0	35.0	37.0	36.0	39.0	49.0	51.0	51.0	46.0	47.0	49.0	48.0	47.0	44.0	49.0	56.0	53.0	48.0	47.0	48.0	44.0	36.0	40.0	16.0	11.0	10.0
11	14.0	27.0	31.0	31.0	26.0	24.0	27.0	28.0	27.0	30.0	31.0	32.0	33.0	37.0	35.0	35.0	37.0	41.0	33.0	34.0	38.0	36.0	33.0	38.0	38.0	33.0	34.0	37.0	35.0	35.0	34.0	41.0	39.0	38.0	40.0	36.0	35.0	39.0	39.0	36.0	33.0	29.0	31.0	28.0	24.0	29.0	22.0	13.0	15.0
12	7.0	15.0	18.0	20.0	20.0	22.0	18.0	19.0	22.0	24.0	23.0	24.0	23.0	28.0	25.0	24.0	25.0	24.0	25.0	22.0	26.0	28.0	29.0	29.0	30.0	35.0	35.0	36.0	39.0	46.0	46.0	44.0	45.0	45.0	57.0	57.0	46.0	41.0	41.0	37.0	35.0	35.0	31.0	19.0	17.0	11.0	10.0	3.0	14.0
13	9.0	16.0	12.0	20.0	25.0	28.0	30.0	33.0	35.0	40.0	40.0	41.0	42.0	44.0	42.0	41.0	42.0	44.0	48.0	49.0	56.0	48.0	43.0	53.0	44.0	38.0	35.0	35.0	33.0	35.0	34.0	34.0	41.0	40.0	40.0	43.0	45.0	51.0	48.0	53.0	51.0	47.0	37.0	32.0	34.0	32.0	25.0	16.0	10.0
14	11.0	15.0	25.0	24.0	38.0	32.0	34.0	36.0	35.0	33.0	31.0	28.0	28.0	28.0	28.0	27.0	30.0	27.0	31.0	28.0	26.0	28.0	32.0	31.0	34.0	33.0	32.0	36.0	37.0	42.0	50.0	55.0	47.0	52.0	57.0	59.0	63.0	58.0	51.0	62.0	43.0	37.0	30.0	29.0	36.0	34.0	29.0	16.0	22.0
15	21.0	29.0	30.0	28.0	27.0	27.0	27.0	28.0	28.0	28.0	29.0	29.0	28.0	40.0	30.0	38.0	30.0	22.0	28.0	26.0	31.0	30.0	38.0	38.0	43.0	43.0	41.0	36.0	44.0	36.0	40.0	42.0	39.0	37.0	39.0	42.0	47.0	52.0	50.0	45.0	39.0	31.0	24.0	31.0	30.0	30.0	21.0	17.0	9.0
16	13.0	24.0	29.0	32.0	30.0	34.0	34.0	33.0	33.0	31.0	32.0	31.0	29.0	30.0	27.0	33.0	34.0	38.0	43.0	36.0	35.0	40.0	39.0	37.0	39.0	38.0	40.0	44.0	43.0	41.0	45.0	50.0	53.0	56.0	48.0	51.0	55.0	60.0	53.0	41.0	40.0	46.0	42.0	39.0	26.0	26.0	24.0	15.0	11.0
17	8.0	18.0	18.0	17.0	21.0	23.0	21.0	22.0	23.0	26.0	26.0	25.0	24.0	29.0	30.0	28.0	30.0	35.0	35.0	32.0	36.0	38.0	43.0	45.0	49.0	58.0	42.0	45.0	47.0	43.0	50.0	51.0	45.0	41.0	38.0	41.0	40.0	58.0	50.0	44.0	47.0	48.0	28.0	25.0	23.0	23.0	11.0	4.0	10.0
18	22.0	33.0	36.0	43.0	39.0	38.0	39.0	40.0	37.0	33.0	35.0	34.0	33.0	36.0	34.0	37.0	32.0	32.0	39.0	43.0	36.0	41.0	49.0	42.0	47.0	42.0	41.0	41.0	39.0	39.0	42.0	42.0	42.0	51.0	59.0	56.0	59.0	56.0	55.0	62.0	47.0	45.0	49.0	39.0	30.0	29.0	17.0	12.0	10.0
19	14.0	20.0	26.0	27.0	31.0	31.0	34.0	32.0	34.0	33.0	35.0	32.0	33.0	38.0	40.0	45.0	47.0	42.0	36.0	38.0	41.0	37.0	44.0	44.0	43.0	49.0	45.0	40.0	44.0	44.0	47.0	51.0	46.0	54.0	51.0	54.0	53.0	61.0	58.0	52.0	43.0	37.0	32.0	28.0	24.0	27.0	22.0	10.0	8.0
20	5.0	21.0	30.0	36.0	33.0	32.0	32.0	35.0	34.0	34.0	37.0	38.0	38.0	35.0	29.0	38.0	40.0	50.0	49.0	53.0	54.0	60.0	62.0	62.0	62.0	52.0	57.0	56.0	52.0	48.0	53.0	52.0	57.0	56.0	57.0	61.0	60.0	55.0	48.0	47.0	52.0	49.0	39.0	43.0	41.0	28.0	18.0	12.0	7.0
21	22.0	18.0	28.0	30.0	33.0	34.0	40.0	38.0	37.0	38.0	39.0	39.0	32.0	36.0	33.0	41.0	46.0	49.0	43.0	50.0	62.0	59.0	62.0	57.0	66.0	55.0	65.0	61.0	72.0	65.0	56.0	65.0	65.0	54.0	54.0	54.0	56.0	50.0	49.0	63.0	65.0	69.0	70.0	74.0	63.0	54.0	48.0	38.0	5.0
22	14.0	29.0	42.0	45.0	39.0	44.0	43.0	44.0	44.0	44.0	43.0	43.0	45.0	45.0	42.0	46.0	52.0	52.0	49.0	55.0	56.0	50.0	56.0	58.0	57.0	64.0	75.0	74.0	75.0	75.0	70.0	68.0	68.0	71.0	68.0	62.0	58.0	57.0	62.0	52.0	50.0	50.0	43.0	39.0	40.0	28.0	20.0	10.0	16.0
23	13.0	17.0	23.0	25.0	27.0	30.0	31.0	32.0	32.0	31.0	28.0	27.0	24.0	23.0	20.0	16.0	16.0	14.0	22.0	44.0	44.0	45.0	49.0	44.0	43.0	45.0	47.0	44.0	43.0	45.0	54.0	50.0	50.0	51.0	58.0	64.0	63.0	63.0	88.0	102.0	101.0	103.0	108.0	97.0	103.0	104.0	99.0	40.0	11.0
24	13.0	22.0	29.0	30.0	31.0	32.0	36.0	35.0	37.0	35.0	37.0	36.0	36.0	38.0	35.0	32.0	31.0	28.0	27.0	35.0	39.0	34.0	35.0	38.0	37.0	36.0	37.0	38.0	42.0	36.0	37.0	40.0	40.0	46.0	42.0	40.0	41.0	54.0	50.0	36.0	39.0	42.0	36.0	30.0	21.0	26.0	19.0	14.0	13.0
25	20.0	21.0	24.0	26.0	29.0	30.0	27.0	31.0	32.0	36.0	38.0	36.0	35.0	36.0	31.0	34.0	32.0	29.0	32.0	40.0	38.0	38.0	38.0	40.0	36.0	38.0	37.0	38.0	36.0	36.0	39.0	40.0	43.0	47.0	45.0	49.0	51.0	46.0	47.0	40.0	50.0	61.0	58.0	50.0	49.0	42.0	36.0	17.0	16.0
26	8.0	20.0	18.0	22.0	22.0	27.0	29.0	28.0	28.0	28.0	30.0	30.0	30.0	33.0	33.0	35.0	39.0	30.0	36.0	40.0	43.0	39.0	46.0	48.0	48.0	53.0	45.0	42.0	37.0	34.0	29.0	29.0	35.0	43.0	50.0	53.0	52.0	49.0	51.0	60.0	54.0	45.0	47.0	40.0	38.0	29.0	21.0	11.0	6.0
27	14.0	21.0	25.0	27.0	27.0	28.0	28.0	29.0	29.0	33.0	33.0	28.0	28.0	26.0	27.0	29.0	28.0	33.0	32.0	35.0	34.0	37.0	35.0	33.0	31.0	34.0	34.0	32.0	29.0	33.0	39.0	39.0	43.0	38.0	42.0	45.0	41.0	41.0	38.0	34.0	31.0	26.0	28.0	26.0	28.0	19.0	13.0	12.0	11.0
28	13.0	22.0	23.0	28.0	28.0	27.0	27.0	27.0	25.0	25.0	28.0	28.0	29.0	30.0	29.0	30.0	30.0	24.0	27.0	28.0	29.0	24.0	27.0	31.0	35.0	35.0	35.0	35.0	34.0	37.0	34.0	31.0	35.0	37.0	40.0	40.0	44.0	43.0	42.0	27.0	25.0	15.0	17.0	19.0	24.0	20.0	15.0	9.0	5.0
29	6.0	13.0	16.0	24.0	22.0	25.0	23.0	24.0	24.0	25.0	27.0	29.0	29.0	29.0	29.0	34.0	34.0	29.0	32.0	32.0	29.0	32.0	36.0	35.0	30.0	23.0	24.0	29.0	32.0	32.0	31.0	31.0	33.0	34.0	36.0	33.0	35.0	40.0	29.0	31.0	25.0	26.0	22.0	19.0	14.0	9.0	6.0	5.0	5.0
30	5.0	9.0	11.0	13.0	15.0	16.0	17.0	18.0	19.0	19.0	21.0	22.0	21.0	19.0	20.0	23.0	28.0	27.0	26.0	33.0	35.0	31.0	30.0	29.0	31.0	38.0	35.0	41.0	36.0	40.0	38.0	35.0	32.0	34.0	40.0	36.0	35.0	30.0	30.0	25.0	27.0	20.0	18.0	19.0	15.0	12.0	10.0	5.0	4.0
31	12.0	20.0	19.0	22.0	23.0	26.0	24.0	25.0	25.0	26.0	25.0	25.0	24.0	24.0	25.0	22.0	20.0	23.0	22.0	26.0	33.0	33.0	35.0	33.0	35.0	38.0	49.0	51.0	47.0	47.0	51.0	48.0	47.0	45.0	38.0	43.0	43.0	34.0	36.0	41.0	37.0	32.0	26.0	17.0	13.0	12.0	9.0	7.0	10.0
32	13.0	22.0	31.0	26.0	28.0	29.0	29.0	29.0	28.0	31.0	30.0	29.0	29.0	31.0	32.0	36.0	32.0	33.0	35.0	48.0	46.0	57.0	53.0	58.0	60.0	57.0	59.0	68.0	70.0	71.0	68.0	61.0	54.0	61.0	66.0	65.0	64.0	52.0	56.0	39.0	38.0	36.0	38.0	37.0	43.0	38.0	23.0	11.0	15.0
33	15.0	19.0	23.0	30.0	30.0	30.0	32.0	33.0	34.0	33.0	33.0	32.0	31.0	33.0	35.0	31.0	39.0	35.0	27.0	29.0	23.0	23.0	28.0	23.0	28.0	26.0	27.0	24.0	24.0	7.0	16.0	26.0	25.0	19.0	12.0	5.0	0.0	43.0	45.0	44.0	36.0	38.0	31.0	29.0	39.0	36.0	25.0	11.0	17.0
34	13.0	34.0	40.0	43.0	41.0	42.0	41.0	43.0	39.0	44.0	41.0	35.0	30.0	32.0	32.0	34.0	36.0	29.0	37.0	41.0	37.0	41.0	41.0	41.0	46.0	50.0	47.0	49.0	46.0	51.0	43.0	40.0	42.0	42.0	41.0	36.0	37.0	37.0	30.0	27.0	32.0	26.0	28.0	23.0	22.0	22.0	19.0	15.0	12.0
35	16.0	23.0	26.0	33.0	32.0	32.0	33.0	35.0	40.0	39.0	39.0	38.0	34.0	32.0	34.0	41.0	39.0	39.0	41.0	38.0	45.0	43.0	40.0	43.0	40.0	39.0	51.0	54.0	47.0	45.0	54.0	53.0	47.0	47.0	46.0	54.0	48.0	47.0	47.0	53.0	48.0	43.0	35.0	31.0	28.0	25.0	18.0	10.0	7.0
36	11.0	19.0	26.0	26.0	32.0	36.0	38.0	37.0	38.0	42.0	38.0	36.0	34.0	34.0	36.0	39.0	40.0	35.0	28.0	30.0	41.0	32.0	29.0	32.0	37.0	34.0	36.0	37.0	43.0	43.0	46.0	47.0	51.0	54.0	53.0	52.0	52.0	59.0	51.0	40.0	42.0	40.0	40.0	34.0	26.0	19.0	17.0	10.0	8.0
37	9.0	20.0	21.0	23.0	22.0	23.0	27.0	25.0	26.0	28.0	25.0	26.0	24.0	24.0	27.0	25.0	27.0	28.0	28.0	31.0	30.0	32.0	35.0	42.0	40.0	37.0	38.0	39.0	41.0	47.0	49.0	42.0	54.0	53.0	44.0	43.0	42.0	40.0	43.0	42.0	40.0	51.0	40.0	39.0	34.0	28.0	21.0	11.0	14.0
38	16.0	31.0	28.0	28.0	27.0	32.0	31.0	33.0	30.0	36.0	33.0	35.0	33.0	30.0	33.0	28.0	35.0	28.0	35.0	34.0	34.0	40.0	28.0	28.0	34.0	40.0	39.0	50.0	47.0	54.0	50.0	50.0	55.0	53.0	66.0	66.0	64.0	71.0	68.0	63.0	54.0	51.0	47.0	44.0	42.0	36.0	20.0	15.0	9.0
39	14.0	24.0	32.0	29.0	36.0	36.0	38.0	38.0	39.0	43.0	41.0	42.0	45.0	42.0	43.0	42.0	40.0	43.0	46.0	49.0	58.0	57.0	66.0	57.0	54.0	55.0	52.0	64.0	60.0	54.0	59.0	56.0	58.0	61.0	51.0	57.0	60.0	65.0	58.0	47.0	45.0	44.0	40.0	40.0	37.0	33.0	24.0	18.0	13.0
40	16.0	27.0	29.0	30.0	35.0	32.0	33.0	32.0	33.0	35.0	31.0	28.0	30.0	29.0	29.0	28.0	28.0	26.0	23.0	35.0	43.0	48.0	42.0	46.0	44.0	47.0	50.0	50.0	51.0	54.0	52.0	53.0	55.0	56.0	57.0	59.0	66.0	49.0	56.0	66.0	64.0	53.0	48.0	34.0	30.0	38.0	28.0	18.0	12.0
41	15.0	20.0	26.0	30.0	30.0	32.0	33.0	34.0	35.0	35.0	34.0	34.0	35.0	39.0	35.0	28.0	33.0	38.0	44.0	42.0	38.0	38.0	40.0	36.0	44.0	49.0	57.0	50.0	58.0	59.0	62.0	54.0	58.0	57.0	61.0	67.0	61.0	47.0	45.0	45.0	44.0	35.0	31.0	32.0	26.0	12.0	12.0	9.0	12.0
42	9.0	18.0	22.0	20.0	22.0	22.0	24.0	24.0	25.0	27.0	30.0	24.0	25.0	27.0	28.0	33.0	45.0	44.0	44.0	41.0	44.0	47.0	43.0	45.0	42.0	40.0	45.0	45.0	55.0	56.0	58.0	58.0	58.0	57.0	49.0	54.0	53.0	54.0	44.0	67.0	86.0	81.0	82.0	72.0	62.0	62.0	23.0	16.0	16.0
43	11.0	21.0	25.0	21.0	21.0	23.0	26.0	24.0	22.0	23.0	25.0	22.0	20.0	20.0	18.0	18.0	22.0	22.0	26.0	26.0	26.0	27.0	38.0	42.0	41.0	40.0	33.0	37.0	45.0	42.0	41.0	39.0	33.0	33.0	40.0	55.0	51.0	64.0	60.0	46.0	43.0	37.0	41.0	39.0	31.0	34.0	18.0	10.0	8.0
44	13.0	24.0	32.0	32.0	30.0	33.0	32.0	32.0	33.0	33.0	34.0	36.0	36.0	33.0	30.0	32.0	37.0	38.0	36.0	33.0	41.0	48.0	45.0	47.0	41.0	46.0	50.0	52.0	53.0	59.0	61.0	52.0	47.0	52.0	57.0	54.0	49.0	62.0	59.0	60.0	58.0	49.0	44.0	49.0	42.0	35.0	21.0	14.0	9.0
45	14.0	28.0	29.0	32.0	33.0	32.0	34.0	35.0	34.0	33.0	31.0	28.0	26.0	31.0	31.0	33.0	35.0	40.0	48.0	50.0	55.0	58.0	65.0	70.0	68.0	69.0	67.0	66.0	68.0	65.0	64.0	65.0	69.0	76.0	75.0	88.0	76.0	83.0	84.0	90.0	72.0	67.0	60.0	37.0	31.0	26.0	18.0	18.0	10.0
46	10.0	21.0	30.0	35.0	34.0	34.0	37.0	37.0	37.0	40.0	47.0	47.0	43.0	40.0	35.0	41.0	41.0	34.0	36.0	27.0	31.0	33.0	39.0	41.0	51.0	50.0	49.0	52.0	41.0	40.0	44.0	47.0	53.0	51.0	62.0	61.0	57.0	51.0	52.0	54.0	54.0	56.0	47.0	42.0	41.0	35.0	26.0	18.0	20.0
47	15.0	26.0	33.0	31.0	35.0	41.0	39.0	43.0	42.0	41.0	43.0	43.0	42.0	39.0	39.0	42.0	33.0	32.0	36.0	48.0	47.0	46.0	37.0	38.0	38.0	35.0	42.0	45.0	49.0	42.0	51.0	46.0	41.0	47.0	52.0	59.0	67.0	64.0	58.0	62.0	62.0	57.0	63.0	60.0	56.0	40.0	25.0	19.0	23.0
48	9.0	18.0	19.0	22.0	24.0	22.0	30.0	34.0	36.0	39.0	39.0	40.0	35.0	38.0	42.0	43.0	44.0	39.0	36.0	39.0	38.0	38.0	41.0	44.0	41.0	35.0	36.0	39.0	43.0	42.0	42.0	44.0	41.0	41.0	40.0	41.0	38.0	40.0	37.0	35.0	28.0	35.0	37.0	35.0	20.0	21.0	12.0	5.0	9.0
0	9.0	22.0	28.0	34.0	44.0	41.0	46.0	40.0	40.0	42.0	40.0	41.0	34.0	37.0	40.0	41.0	39.0	45.0	50.0	53.0	54.0	60.0	60.0	61.0	57.0	61.0	63.0	64.0	65.0	62.0	54.0	55.0	61.0	66.0	65.0	69.0	65.0	73.0	67.0	60.0	64.0	53.0	49.0	40.0	45.0	38.0	28.0	21.0	9.0
1	13.0	26.0	30.0	36.0	40.0	43.0	39.0	40.0	42.0	45.0	40.0	43.0	42.0	49.0	47.0	49.0	57.0	61.0	63.0	62.0	66.0	72.0	65.0	61.0	65.0	62.0	78.0	76.0	75.0	70.0	64.0	69.0	67.0	72.0	76.0	74.0	82.0	74.0	71.0	74.0	59.0	59.0	52.0	45.0	41.0	34.0	31.0	16.0	14.0
2	14.0	18.0	25.0	24.0	26.0	28.0	29.0	29.0	30.0	32.0	30.0	31.0	31.0	35.0	33.0	32.0	34.0	38.0	48.0	47.0	53.0	56.0	53.0	64.0	64.0	59.0	64.0	63.0	74.0	69.0	70.0	77.0	82.0	93.0	88.0	84.0	82.0	69.0	67.0	66.0	72.0	49.0	50.0	47.0	40.0	32.0	27.0	14.0	20.0
3	12.0	27.0	27.0	34.0	38.0	35.0	37.0	39.0	38.0	43.0	44.0	46.0	48.0	43.0	49.0	46.0	51.0	47.0	50.0	53.0	47.0	48.0	50.0	51.0	48.0	48.0	61.0	49.0	49.0	55.0	70.0	71.0	75.0	80.0	87.0	78.0	75.0	73.0	66.0	58.0	52.0	49.0	48.0	34.0	37.0	37.0	23.0	17.0	11.0
4	19.0	25.0	29.0	38.0	33.0	35.0	36.0	34.0	37.0	41.0	43.0	46.0	33.0	32.0	29.0	38.0	39.0	40.0	41.0	49.0	32.0	52.0	53.0	44.0	54.0	54.0	60.0	56.0	53.0	53.0	55.0	60.0	61.0	58.0	59.0	59.0	56.0	61.0	51.0	45.0	40.0	42.0	47.0	52.0	45.0	46.0	29.0	14.0	10.0
5	14.0	22.0	19.0	21.0	21.0	20.0	27.0	23.0	26.0	25.0	29.0	26.0	30.0	32.0	32.0	36.0	39.0	41.0	40.0	55.0	48.0	52.0	54.0	55.0	59.0	63.0	64.0	59.0	64.0	63.0	62.0	70.0	66.0	69.0	70.0	72.0	71.0	71.0	55.0	51.0	57.0	55.0	57.0	45.0	39.0	35.0	27.0	8.0	11.0
6	12.0	25.0	34.0	37.0	38.0	37.0	34.0	32.0	31.0	32.0	30.0	26.0	28.0	29.0	28.0	32.0	41.0	42.0	42.0	39.0	40.0	47.0	50.0	48.0	55.0	57.0	57.0	52.0	55.0	55.0	57.0	62.0	69.0	64.0	62.0	64.0	59.0	57.0	51.0	54.0	61.0	57.0	52.0	51.0	38.0	39.0	23.0	17.0	23.0
7	13.0	22.0	25.0	28.0	28.0	30.0	28.0	30.0	33.0	37.0	34.0	36.0	42.0	38.0	36.0	33.0	33.0	37.0	43.0	49.0	49.0	41.0	37.0	42.0	44.0	45.0	35.0	42.0	52.0	51.0	54.0	55.0	52.0	58.0	60.0	62.0	58.0	62.0	61.0	49.0	48.0	49.0	41.0	35.0	36.0	33.0	16.0	9.0	13.0
8	13.0	22.0	28.0	27.0	31.0	32.0	35.0	33.0	34.0	36.0	37.0	35.0	35.0	38.0	29.0	36.0	42.0	51.0	46.0	42.0	40.0	49.0	57.0	59.0	59.0	59.0	60.0	69.0	63.0	58.0	62.0	60.0	59.0	59.0	61.0	64.0	59.0	52.0	51.0	54.0	42.0	52.0	45.0	40.0	46.0	34.0	33.0	13.0	10.0
9	15.0	30.0	31.0	32.0	30.0	32.0	29.0	28.0	31.0	31.0	33.0	30.0	24.0	29.0	33.0	35.0	36.0	42.0	43.0	45.0	41.0	42.0	44.0	46.0	53.0	50.0	46.0	44.0	52.0	49.0	48.0	46.0	50.0	50.0	59.0	62.0	62.0	62.0	65.0	66.0	58.0	49.0	50.0	41.0	40.0	26.0	15.0	7.0	11.0
10	24.0	30.0	31.0	32.0	35.0	37.0	38.0	37.0	37.0	43.0	41.0	37.0	34.0	29.0	31.0	43.0	40.0	53.0	61.0	61.0	65.0	59.0	66.0	66.0	63.0	62.0	61.0	60.0	71.0	67.0	74.0	82.0	75.0	75.0	74.0	67.0	61.0	46.0	55.0	52.0	51.0	49.0	43.0	39.0	41.0	34.0	32.0	14.0	12.0
11	12.0	17.0	24.0	25.0	29.0	29.0	27.0	25.0	26.0	26.0	26.0	25.0	30.0	33.0	36.0	38.0	41.0	54.0	65.0	63.0	65.0	70.0	73.0	69.0	77.0	80.0	82.0	81.0	86.0	74.0	78.0	79.0	79.0	75.0	72.0	77.0	75.0	65.0	63.0	58.0	72.0	60.0	56.0	49.0	43.0	37.0	24.0	13.0	15.0
12	14.0	24.0	33.0	37.0	38.0	42.0	40.0	39.0	40.0	40.0	40.0	41.0	42.0	45.0	51.0	47.0	54.0	49.0	41.0	41.0	47.0	44.0	39.0	47.0	49.0	52.0	47.0	52.0	55.0	51.0	48.0	54.0	53.0	51.0	53.0	49.0	49.0	50.0	51.0	62.0	44.0	42.0	48.0	46.0	42.0	33.0	17.0	13.0	11.0
13	10.0	21.0	24.0	27.0	30.0	30.0	31.0	30.0	29.0	29.0	32.0	36.0	35.0	34.0	42.0	47.0	43.0	54.0	54.0	52.0	53.0	52.0	49.0	51.0	63.0	70.0	72.0	70.0	73.0	72.0	78.0	87.0	94.0	96.0	95.0	94.0	89.0	77.0	85.0	81.0	69.0	62.0	65.0	65.0	56.0	38.0	28.0	16.0	16.0
14	17.0	27.0	38.0	51.0	56.0	47.0	54.0	46.0	49.0	53.0	55.0	58.0	57.0	57.0	58.0	58.0	57.0	59.0	57.0	58.0	59.0	66.0	62.0	68.0	54.0	61.0	73.0	77.0	74.0	74.0	72.0	69.0	64.0	61.0	55.0	56.0	55.0	51.0	63.0	60.0	60.0	66.0	59.0	54.0	48.0	41.0	37.0	23.0	16.0
15	19.0	27.0	27.0	30.0	30.0	32.0	32.0	32.0	32.0	37.0	39.0	35.0	39.0	41.0	42.0	47.0	56.0	58.0	50.0	61.0	54.0	57.0	57.0	62.0	55.0	63.0	66.0	57.0	65.0	57.0	67.0	76.0	67.0	68.0	71.0	63.0	62.0	60.0	59.0	41.0	41.0	42.0	34.0	29.0	26.0	20.0	22.0	6.0	15.0
16	11.0	20.0	25.0	32.0	39.0	37.0	36.0	39.0	39.0	39.0	43.0	37.0	42.0	41.0	36.0	43.0	49.0	47.0	54.0	59.0	59.0	67.0	68.0	75.0	73.0	63.0	66.0	60.0	62.0	58.0	62.0	67.0	59.0	62.0	61.0	60.0	66.0	67.0	68.0	64.0	52.0	49.0	43.0	38.0	33.0	18.0	14.0	12.0	7.0
17	15.0	35.0	33.0	36.0	33.0	30.0	35.0	35.0	32.0	35.0	37.0	34.0	37.0	38.0	38.0	38.0	44.0	36.0	40.0	52.0	47.0	48.0	67.0	61.0	60.0	58.0	66.0	69.0	68.0	64.0	66.0	63.0	69.0	68.0	77.0	83.0	75.0	68.0	57.0	60.0	63.0	58.0	53.0	49.0	43.0	37.0	26.0	20.0	13.0
18	15.0	20.0	30.0	35.0	40.0	39.0	37.0	40.0	39.0	40.0	37.0	35.0	42.0	43.0	37.0	36.0	44.0	50.0	56.0	63.0	56.0	56.0	57.0	59.0	61.0	66.0	68.0	79.0	76.0	81.0	79.0	74.0	73.0	72.0	63.0	56.0	66.0	61.0	45.0	49.0	54.0	55.0	52.0	45.0	38.0	33.0	33.0	12.0	18.0
19	14.0	27.0	38.0	47.0	55.0	49.0	48.0	44.0	45.0	47.0	42.0	44.0	46.0	47.0	45.0	50.0	58.0	58.0	61.0	67.0	61.0	63.0	73.0	77.0	84.0	85.0	84.0	82.0	88.0	82.0	78.0	75.0	86.0	71.0	70.0	74.0	78.0	70.0	67.0	63.0	62.0	67.0	51.0	47.0	40.0	35.0	22.0	13.0	6.0
20	16.0	21.0	27.0	28.0	33.0	37.0	36.0	32.0	32.0	33.0	32.0	31.0	30.0	29.0	32.0	27.0	34.0	26.0	33.0	44.0	45.0	50.0	52.0	52.0	57.0	59.0	52.0	65.0	49.0	57.0	57.0	64.0	61.0	62.0	61.0	62.0	62.0	60.0	76.0	68.0	70.0	64.0	47.0	46.0	42.0	35.0	23.0	11.0	12.0
21	21.0	32.0	35.0	42.0	56.0	49.0	47.0	51.0	53.0	49.0	48.0	46.0	48.0	44.0	44.0	40.0	36.0	35.0	48.0	54.0	51.0	54.0	55.0	56.0	59.0	55.0	52.0	50.0	50.0	54.0	56.0	54.0	59.0	58.0	57.0	63.0	66.0	55.0	51.0	47.0	60.0	50.0	51.0	45.0	42.0	36.0	25.0	26.0	16.0
22	17.0	24.0	26.0	30.0	31.0	30.0	32.0	31.0	34.0	37.0	28.0	32.0	32.0	36.0	34.0	34.0	37.0	39.0	46.0	55.0	48.0	47.0	48.0	49.0	58.0	56.0	60.0	57.0	56.0	50.0	58.0	56.0	63.0	65.0	74.0	68.0	57.0	68.0	59.0	47.0	45.0	52.0	51.0	37.0	33.0	27.0	22.0	16.0	10.0
23	11.0	19.0	25.0	23.0	28.0	28.0	26.0	23.0	25.0	30.0	31.0	28.0	26.0	21.0	15.0	18.0	9.0	6.0	19.0	37.0	42.0	36.0	34.0	28.0	35.0	43.0	34.0	33.0	37.0	49.0	43.0	44.0	40.0	51.0	52.0	60.0	67.0	62.0	57.0	61.0	59.0	50.0	46.0	43.0	38.0	33.0	25.0	26.0	24.0
24	14.0	21.0	15.0	19.0	19.0	20.0	20.0	18.0	20.0	16.0	19.0	17.0	23.0	21.0	25.0	29.0	30.0	24.0	33.0	33.0	38.0	44.0	47.0	48.0	51.0	48.0	51.0	51.0	47.0	61.0	58.0	57.0	56.0	61.0	68.0	78.0	82.0	83.0	69.0	67.0	70.0	62.0	53.0	46.0	41.0	32.0	28.0	24.0	18.0
25	17.0	35.0	36.0	45.0	43.0	45.0	44.0	46.0	47.0	43.0	39.0	40.0	37.0	34.0	41.0	43.0	42.0	38.0	40.0	36.0	44.0	47.0	51.0	51.0	57.0	53.0	52.0	60.0	70.0	71.0	64.0	65.0	60.0	58.0	76.0	74.0	69.0	67.0	59.0	48.0	52.0	51.0	42.0	38.0	35.0	32.0	27.0	13.0	11.0
26	10.0	14.0	30.0	34.0	37.0	33.0	35.0	33.0	32.0	31.0	33.0	34.0	39.0	39.0	38.0	34.0	39.0	42.0	41.0	41.0	38.0	36.0	31.0	30.0	34.0	38.0	41.0	42.0	45.0	46.0	43.0	42.0	46.0	48.0	54.0	53.0	51.0	50.0	43.0	44.0	51.0	41.0	37.0	36.0	30.0	28.0	22.0	13.0	11.0
27	21.0	30.0	36.0	39.0	38.0	38.0	37.0	33.0	32.0	34.0	35.0	29.0	28.0	29.0	32.0	34.0	34.0	34.0	39.0	40.0	43.0	42.0	37.0	41.0	39.0	43.0	47.0	53.0	48.0	47.0	37.0	44.0	48.0	53.0	60.0	52.0	58.0	57.0	56.0	56.0	63.0	56.0	37.0	30.0	30.0	20.0	15.0	6.0	11.0
28	11.0	18.0	21.0	24.0	25.0	26.0	26.0	28.0	29.0	29.0	30.0	33.0	35.0	42.0	42.0	45.0	45.0	53.0	43.0	48.0	49.0	45.0	48.0	49.0	49.0	44.0	47.0	48.0	48.0	59.0	55.0	53.0	47.0	41.0	47.0	50.0	42.0	38.0	36.0	33.0	32.0	31.0	27.0	25.0	22.0	17.0	14.0	7.0	2.0
29	6.0	7.0	10.0	16.0	17.0	18.0	23.0	25.0	25.0	29.0	24.0	24.0	23.0	23.0	21.0	26.0	28.0	30.0	34.0	37.0	34.0	33.0	30.0	36.0	45.0	43.0	44.0	50.0	48.0	42.0	44.0	45.0	40.0	39.0	43.0	42.0	43.0	36.0	36.0	32.0	30.0	28.0	31.0	24.0	18.0	16.0	11.0	2.0	2.0
30	13.0	15.0	14.0	16.0	18.0	23.0	22.0	24.0	23.0	22.0	23.0	24.0	25.0	27.0	29.0	42.0	37.0	43.0	49.0	40.0	46.0	47.0	50.0	51.0	53.0	57.0	61.0	60.0	65.0	62.0	67.0	62.0	61.0	62.0	57.0	58.0	47.0	53.0	45.0	41.0	36.0	34.0	30.0	25.0	19.0	17.0	12.0	3.0	9.0
31	11.0	17.0	24.0	28.0	27.0	24.0	26.0	25.0	25.0	24.0	21.0	21.0	22.0	23.0	25.0	27.0	38.0	41.0	38.0	34.0	35.0	40.0	46.0	50.0	49.0	52.0	51.0	47.0	40.0	46.0	42.0	42.0	40.0	47.0	50.0	53.0	52.0	45.0	46.0	41.0	44.0	44.0	36.0	33.0	29.0	32.0	20.0	5.0	16.0
32	14.0	16.0	24.0	32.0	34.0	34.0	36.0	38.0	41.0	41.0	40.0	41.0	43.0	42.0	42.0	51.0	52.0	50.0	52.0	55.0	57.0	58.0	63.0	60.0	58.0	55.0	56.0	63.0	61.0	60.0	59.0	59.0	60.0	55.0	58.0	58.0	61.0	61.0	67.0	59.0	57.0	61.0	38.0	29.0	34.0	27.0	25.0	9.0	10.0
33	14.0	17.0	26.0	30.0	32.0	39.0	38.0	39.0	36.0	37.0	39.0	40.0	45.0	49.0	47.0	50.0	47.0	51.0	47.0	61.0	58.0	61.0	53.0	56.0	39.0	33.0	33.0	21.0	17.0	3.0	58.0	54.0	56.0	43.0	36.0	23.0	0.0	60.0	58.0	59.0	43.0	48.0	54.0	46.0	40.0	21.0	18.0	12.0	11.0
34	16.0	22.0	27.0	32.0	32.0	34.0	34.0	34.0	36.0	36.0	37.0	35.0	38.0	39.0	37.0	45.0	45.0	56.0	56.0	66.0	59.0	62.0	64.0	69.0	63.0	62.0	79.0	84.0	72.0	63.0	63.0	62.0	60.0	64.0	71.0	79.0	76.0	74.0	75.0	72.0	73.0	56.0	54.0	47.0	38.0	33.0	27.0	17.0	11.0
35	16.0	22.0	25.0	31.0	31.0	32.0	27.0	27.0	28.0	31.0	35.0	35.0	32.0	34.0	36.0	35.0	34.0	35.0	46.0	47.0	42.0	41.0	44.0	54.0	52.0	57.0	52.0	51.0	50.0	52.0	53.0	48.0	56.0	44.0	50.0	58.0	58.0	57.0	55.0	46.0	50.0	45.0	46.0	43.0	39.0	36.0	26.0	18.0	11.0
36	11.0	14.0	22.0	27.0	28.0	32.0	34.0	36.0	34.0	34.0	36.0	35.0	33.0	32.0	28.0	34.0	44.0	57.0	66.0	63.0	77.0	64.0	65.0	56.0	61.0	65.0	61.0	62.0	54.0	50.0	51.0	54.0	58.0	62.0	58.0	49.0	54.0	58.0	59.0	64.0	54.0	53.0	52.0	56.0	48.0	40.0	24.0	10.0	15.0
37	11.0	21.0	24.0	27.0	32.0	31.0	30.0	34.0	32.0	32.0	33.0	30.0	33.0	33.0	37.0	39.0	42.0	41.0	42.0	47.0	51.0	48.0	51.0	55.0	63.0	63.0	71.0	70.0	69.0	76.0	80.0	80.0	71.0	73.0	73.0	83.0	77.0	76.0	69.0	61.0	57.0	51.0	50.0	50.0	58.0	46.0	41.0	15.0	8.0
38	18.0	31.0	30.0	37.0	37.0	39.0	38.0	42.0	43.0	40.0	40.0	40.0	47.0	46.0	46.0	52.0	59.0	60.0	67.0	62.0	70.0	74.0	77.0	77.0	79.0	81.0	83.0	84.0	75.0	75.0	78.0	81.0	81.0	89.0	95.0	78.0	78.0	76.0	88.0	72.0	54.0	51.0	49.0	46.0	44.0	30.0	28.0	8.0	14.0
39	23.0	26.0	25.0	28.0	32.0	34.0	35.0	37.0	40.0	41.0	38.0	36.0	36.0	44.0	51.0	57.0	63.0	82.0	68.0	70.0	67.0	64.0	64.0	75.0	86.0	82.0	81.0	78.0	79.0	72.0	73.0	67.0	60.0	72.0	78.0	71.0	69.0	74.0	74.0	72.0	70.0	66.0	61.0	56.0	48.0	44.0	31.0	15.0	16.0
40	20.0	35.0	39.0	41.0	42.0	44.0	43.0	44.0	44.0	44.0	42.0	42.0	43.0	47.0	45.0	51.0	54.0	56.0	52.0	51.0	51.0	54.0	51.0	52.0	58.0	51.0	52.0	57.0	62.0	66.0	67.0	77.0	87.0	88.0	77.0	78.0	82.0	91.0	76.0	75.0	71.0	75.0	66.0	55.0	49.0	37.0	23.0	15.0	21.0
41	15.0	20.0	30.0	31.0	28.0	29.0	35.0	35.0	32.0	33.0	35.0	34.0	34.0	38.0	50.0	54.0	56.0	64.0	75.0	72.0	85.0	83.0	78.0	73.0	80.0	75.0	81.0	76.0	67.0	59.0	69.0	83.0	89.0	100.0	88.0	83.0	75.0	73.0	66.0	59.0	56.0	54.0	55.0	50.0	44.0	36.0	26.0	20.0	7.0
42	19.0	31.0	32.0	39.0	37.0	38.0	38.0	38.0	38.0	39.0	38.0	36.0	37.0	35.0	47.0	59.0	52.0	63.0	59.0	68.0	62.0	64.0	73.0	72.0	86.0	83.0	90.0	82.0	88.0	93.0	88.0	94.0	89.0	86.0	90.0	92.0	95.0	86.0	77.0	89.0	80.0	70.0	69.0	62.0	54.0	49.0	47.0	23.0	16.0
43	22.0	28.0	31.0	34.0	31.0	29.0	29.0	32.0	33.0	41.0	38.0	36.0	35.0	34.0	43.0	46.0	56.0	55.0	56.0	55.0	52.0	69.0	64.0	66.0	70.0	82.0	83.0	84.0	84.0	75.0	73.0	81.0	73.0	76.0	75.0	88.0	79.0	79.0	81.0	76.0	71.0	59.0	53.0	50.0	49.0	38.0	31.0	18.0	13.0
44	13.0	17.0	24.0	29.0	36.0	31.0	32.0	34.0	33.0	34.0	34.0	33.0	34.0	34.0	41.0	47.0	52.0	52.0	58.0	64.0	67.0	73.0	71.0	70.0	61.0	67.0	69.0	66.0	69.0	64.0	70.0	77.0	84.0	90.0	89.0	82.0	84.0	81.0	87.0	72.0	57.0	56.0	54.0	51.0	49.0	42.0	35.0	21.0	20.0
45	22.0	28.0	31.0	31.0	33.0	29.0	30.0	30.0	29.0	31.0	34.0	35.0	35.0	39.0	40.0	46.0	50.0	48.0	52.0	57.0	61.0	64.0	59.0	60.0	64.0	67.0	75.0	69.0	72.0	73.0	69.0	69.0	67.0	79.0	78.0	79.0	69.0	73.0	73.0	68.0	63.0	59.0	59.0	62.0	54.0	49.0	37.0	22.0	20.0
46	22.0	30.0	32.0	34.0	33.0	32.0	33.0	35.0	37.0	38.0	38.0	40.0	42.0	40.0	44.0	53.0	47.0	56.0	65.0	73.0	79.0	79.0	68.0	71.0	69.0	77.0	80.0	88.0	90.0	83.0	83.0	81.0	91.0	84.0	79.0	88.0	88.0	76.0	71.0	60.0	76.0	70.0	69.0	60.0	62.0	49.0	36.0	14.0	7.0
47	11.0	31.0	33.0	39.0	45.0	44.0	46.0	44.0	44.0	47.0	51.0	49.0	53.0	55.0	60.0	68.0	64.0	69.0	68.0	72.0	69.0	62.0	64.0	63.0	69.0	68.0	70.0	72.0	70.0	62.0	68.0	68.0	73.0	77.0	82.0	84.0	96.0	97.0	85.0	72.0	66.0	63.0	63.0	66.0	57.0	44.0	36.0	23.0	21.0
48	10.0	27.0	30.0	33.0	38.0	43.0	43.0	43.0	41.0	44.0	46.0	45.0	44.0	38.0	35.0	36.0	34.0	37.0	41.0	42.0	40.0	45.0	48.0	48.0	49.0	52.0	56.0	53.0	52.0	57.0	52.0	47.0	51.0	51.0	52.0	57.0	59.0	53.0	59.0	59.0	52.0	40.0	41.0	32.0	34.0	30.0	19.0	10.0	11.0
0	8.0	22.0	26.0	35.0	32.0	30.0	33.0	35.0	38.0	44.0	56.0	66.0	74.0	80.0	86.0	82.0	76.0	77.0	68.0	65.0	56.0	52.0	42.0	41.0	48.0	52.0	55.0	48.0	46.0	49.0	46.0	46.0	45.0	42.0	45.0	49.0	51.0	48.0	50.0	48.0	47.0	43.0	37.0	39.0	29.0	28.0	17.0	14.0	12.0
1	6.0	21.0	17.0	20.0	22.0	26.0	29.0	30.0	35.0	40.0	46.0	65.0	68.0	73.0	84.0	84.0	87.0	85.0	81.0	63.0	52.0	52.0	44.0	37.0	35.0	38.0	38.0	38.0	39.0	42.0	37.0	42.0	39.0	33.0	33.0	34.0	37.0	29.0	31.0	38.0	27.0	29.0	32.0	29.0	29.0	23.0	12.0	11.0	11.0
2	20.0	22.0	29.0	26.0	32.0	29.0	26.0	28.0	29.0	33.0	44.0	52.0	59.0	69.0	75.0	83.0	92.0	89.0	92.0	95.0	91.0	64.0	66.0	57.0	44.0	44.0	47.0	42.0	40.0	45.0	51.0	51.0	50.0	53.0	43.0	48.0	60.0	50.0	48.0	41.0	39.0	42.0	37.0	29.0	36.0	36.0	27.0	18.0	10.0
3	15.0	20.0	24.0	30.0	33.0	31.0	31.0	39.0	39.0	44.0	52.0	58.0	58.0	64.0	70.0	83.0	73.0	66.0	60.0	58.0	61.0	47.0	50.0	50.0	46.0	50.0	55.0	51.0	47.0	51.0	46.0	48.0	45.0	46.0	42.0	42.0	46.0	55.0	48.0	50.0	51.0	44.0	52.0	62.0	44.0	43.0	28.0	13.0	18.0
4	14.0	21.0	26.0	34.0	29.0	27.0	29.0	33.0	32.0	38.0	47.0	55.0	68.0	75.0	82.0	91.0	86.0	85.0	68.0	54.0	41.0	35.0	27.0	21.0	21.0	29.0	39.0	33.0	37.0	38.0	45.0	42.0	44.0	50.0	56.0	58.0	54.0	51.0	48.0	49.0	40.0	38.0	34.0	35.0	29.0	32.0	21.0	13.0	12.0
5	21.0	32.0	40.0	52.0	44.0	45.0	44.0	45.0	50.0	57.0	63.0	74.0	80.0	89.0	90.0	88.0	89.0	88.0	85.0	72.0	59.0	46.0	36.0	30.0	36.0	37.0	45.0	41.0	37.0	37.0	35.0	39.0	43.0	42.0	52.0	52.0	46.0	40.0	41.0	45.0	41.0	49.0	43.0	38.0	34.0	27.0	19.0	17.0	17.0
6	13.0	22.0	27.0	33.0	35.0	34.0	35.0	38.0	42.0	44.0	53.0	59.0	62.0	73.0	76.0	81.0	65.0	66.0	52.0	45.0	49.0	46.0	44.0	47.0	44.0	47.0	48.0	47.0	43.0	42.0	43.0	48.0	50.0	45.0	45.0	44.0	44.0	50.0	65.0	53.0	36.0	48.0	41.0	31.0	36.0	27.0	17.0	10.0	13.0
7	11.0	12.0	19.0	27.0	30.0	33.0	35.0	40.0	48.0	46.0	56.0	60.0	69.0	70.0	76.0	84.0	84.0	76.0	59.0	54.0	54.0	50.0	47.0	47.0	47.0	46.0	45.0	54.0	48.0	43.0	53.0	55.0	62.0	62.0	66.0	60.0	65.0	61.0	52.0	44.0	43.0	32.0	37.0	36.0	28.0	27.0	25.0	17.0	17.0
8	18.0	25.0	25.0	35.0	37.0	35.0	37.0	40.0	41.0	41.0	55.0	62.0	66.0	77.0	78.0	79.0	83.0	66.0	59.0	54.0	54.0	45.0	43.0	44.0	36.0	36.0	36.0	39.0	42.0	41.0	41.0	44.0	41.0	36.0	40.0	41.0	38.0	45.0	49.0	44.0	35.0	26.0	31.0	34.0	35.0	31.0	27.0	13.0	12.0
9	14.0	22.0	26.0	31.0	33.0	34.0	37.0	36.0	42.0	47.0	52.0	55.0	68.0	80.0	84.0	82.0	88.0	90.0	92.0	76.0	68.0	65.0	57.0	45.0	46.0	41.0	46.0	42.0	48.0	39.0	43.0	46.0	53.0	50.0	55.0	54.0	51.0	52.0	53.0	56.0	49.0	38.0	33.0	37.0	28.0	26.0	23.0	17.0	7.0
10	14.0	23.0	26.0	28.0	29.0	31.0	33.0	33.0	33.0	36.0	42.0	52.0	63.0	64.0	67.0	73.0	76.0	70.0	64.0	51.0	33.0	40.0	41.0	38.0	40.0	42.0	40.0	36.0	38.0	44.0	56.0	54.0	59.0	53.0	44.0	45.0	50.0	45.0	45.0	42.0	38.0	35.0	31.0	27.0	26.0	29.0	26.0	18.0	11.0
11	15.0	29.0	32.0	34.0	36.0	37.0	44.0	46.0	54.0	59.0	65.0	73.0	86.0	92.0	92.0	101.0	110.0	100.0	97.0	84.0	81.0	84.0	78.0	68.0	76.0	76.0	69.0	65.0	64.0	53.0	49.0	59.0	58.0	57.0	67.0	56.0	58.0	71.0	75.0	67.0	53.0	52.0	58.0	46.0	41.0	34.0	24.0	11.0	13.0
12	10.0	15.0	23.0	25.0	24.0	23.0	23.0	25.0	29.0	35.0	42.0	43.0	44.0	45.0	46.0	59.0	58.0	63.0	69.0	74.0	69.0	65.0	63.0	55.0	41.0	39.0	39.0	33.0	35.0	43.0	45.0	52.0	43.0	44.0	43.0	49.0	46.0	48.0	43.0	42.0	45.0	39.0	35.0	30.0	23.0	20.0	14.0	4.0	12.0
13	14.0	23.0	29.0	36.0	42.0	41.0	42.0	52.0	49.0	52.0	59.0	62.0	62.0	66.0	74.0	86.0	88.0	89.0	90.0	79.0	69.0	59.0	63.0	66.0	71.0	65.0	64.0	57.0	69.0	67.0	72.0	65.0	69.0	53.0	46.0	52.0	56.0	52.0	47.0	41.0	31.0	30.0	31.0	34.0	34.0	26.0	22.0	10.0	14.0
14	26.0	35.0	35.0	41.0	41.0	50.0	55.0	57.0	55.0	54.0	56.0	61.0	60.0	69.0	73.0	84.0	90.0	89.0	96.0	88.0	83.0	80.0	82.0	79.0	65.0	53.0	50.0	50.0	54.0	48.0	48.0	53.0	57.0	57.0	46.0	52.0	53.0	63.0	46.0	43.0	46.0	41.0	41.0	42.0	32.0	28.0	19.0	12.0	18.0
15	14.0	19.0	25.0	25.0	25.0	29.0	32.0	32.0	37.0	38.0	39.0	46.0	48.0	56.0	64.0	71.0	83.0	64.0	60.0	59.0	43.0	30.0	30.0	30.0	30.0	30.0	24.0	27.0	26.0	29.0	34.0	36.0	34.0	40.0	40.0	39.0	46.0	45.0	50.0	39.0	39.0	39.0	34.0	34.0	29.0	33.0	20.0	17.0	19.0
16	17.0	33.0	32.0	37.0	33.0	35.0	34.0	39.0	44.0	44.0	48.0	60.0	60.0	74.0	67.0	67.0	60.0	62.0	56.0	59.0	43.0	33.0	33.0	30.0	30.0	26.0	32.0	33.0	32.0	40.0	42.0	46.0	56.0	52.0	57.0	55.0	49.0	57.0	64.0	55.0	55.0	58.0	48.0	46.0	37.0	31.0	28.0	17.0	16.0
17	23.0	31.0	33.0	31.0	35.0	39.0	39.0	52.0	55.0	53.0	56.0	54.0	59.0	71.0	71.0	71.0	67.0	63.0	62.0	54.0	49.0	51.0	41.0	32.0	27.0	26.0	23.0	21.0	22.0	34.0	36.0	49.0	38.0	25.0	34.0	44.0	44.0	38.0	39.0	30.0	32.0	31.0	30.0	32.0	31.0	22.0	15.0	8.0	13.0
18	21.0	35.0	41.0	39.0	37.0	40.0	43.0	44.0	47.0	53.0	58.0	60.0	66.0	69.0	65.0	64.0	60.0	61.0	60.0	52.0	35.0	35.0	34.0	34.0	36.0	45.0	47.0	49.0	47.0	45.0	41.0	47.0	49.0	56.0	58.0	67.0	56.0	50.0	51.0	47.0	44.0	42.0	41.0	38.0	37.0	31.0	32.0	16.0	16.0
19	12.0	25.0	27.0	30.0	35.0	37.0	39.0	43.0	48.0	55.0	61.0	67.0	70.0	80.0	81.0	70.0	64.0	63.0	53.0	45.0	45.0	45.0	46.0	34.0	42.0	43.0	40.0	44.0	37.0	38.0	26.0	33.0	41.0	38.0	47.0	47.0	54.0	53.0	53.0	39.0	33.0	39.0	34.0	31.0	29.0	33.0	20.0	10.0	6.0
20	24.0	31.0	33.0	37.0	35.0	39.0	37.0	40.0	44.0	49.0	54.0	61.0	64.0	73.0	66.0	62.0	71.0	53.0	48.0	45.0	38.0	38.0	37.0	31.0	37.0	35.0	31.0	34.0	36.0	31.0	45.0	35.0	43.0	43.0	42.0	47.0	52.0	53.0	45.0	47.0	46.0	48.0	38.0	34.0	32.0	19.0	19.0	17.0	13.0
21	19.0	36.0	42.0	44.0	41.0	46.0	46.0	51.0	57.0	61.0	75.0	86.0	88.0	94.0	94.0	87.0	94.0	84.0	84.0	64.0	42.0	37.0	28.0	34.0	34.0	29.0	32.0	22.0	32.0	28.0	30.0	30.0	29.0	31.0	31.0	32.0	41.0	40.0	39.0	46.0	49.0	41.0	38.0	36.0	36.0	30.0	31.0	15.0	13.0
22	19.0	19.0	27.0	31.0	37.0	40.0	44.0	45.0	43.0	56.0	61.0	60.0	61.0	64.0	63.0	65.0	60.0	52.0	49.0	44.0	36.0	34.0	29.0	34.0	35.0	33.0	34.0	35.0	28.0	29.0	33.0	28.0	34.0	35.0	43.0	46.0	44.0	56.0	53.0	52.0	36.0	33.0	32.0	33.0	34.0	26.0	21.0	14.0	26.0
23	14.0	24.0	32.0	40.0	42.0	43.0	44.0	52.0	48.0	53.0	52.0	48.0	45.0	42.0	40.0	37.0	24.0	18.0	30.0	50.0	35.0	35.0	44.0	40.0	33.0	39.0	43.0	41.0	35.0	35.0	38.0	31.0	36.0	41.0	42.0	39.0	31.0	32.0	33.0	36.0	31.0	36.0	33.0	25.0	29.0	28.0	39.0	20.0	16.0
24	20.0	26.0	41.0	41.0	39.0	43.0	44.0	46.0	44.0	53.0	60.0	71.0	73.0	78.0	78.0	81.0	74.0	75.0	80.0	58.0	45.0	44.0	42.0	42.0	50.0	49.0	50.0	46.0	45.0	45.0	42.0	46.0	49.0	52.0	47.0	52.0	60.0	59.0	60.0	53.0	53.0	51.0	52.0	37.0	36.0	32.0	25.0	15.0	18.0
25	18.0	31.0	27.0	35.0	31.0	29.0	38.0	37.0	39.0	39.0	39.0	49.0	54.0	56.0	61.0	61.0	60.0	66.0	54.0	37.0	27.0	26.0	34.0	40.0	29.0	32.0	27.0	22.0	25.0	23.0	25.0	28.0	24.0	28.0	33.0	31.0	24.0	26.0	31.0	37.0	28.0	27.0	24.0	25.0	29.0	26.0	16.0	10.0	10.0
26	7.0	28.0	34.0	41.0	54.0	47.0	51.0	55.0	54.0	61.0	62.0	68.0	72.0	71.0	76.0	84.0	74.0	62.0	54.0	46.0	32.0	28.0	37.0	32.0	36.0	44.0	44.0	40.0	39.0	42.0	53.0	52.0	53.0	60.0	56.0	53.0	58.0	59.0	56.0	52.0	44.0	40.0	30.0	28.0	23.0	23.0	17.0	10.0	17.0
27	10.0	14.0	23.0	26.0	28.0	26.0	29.0	30.0	35.0	34.0	38.0	49.0	50.0	63.0	71.0	70.0	77.0	80.0	71.0	67.0	68.0	82.0	65.0	65.0	58.0	52.0	55.0	56.0	55.0	54.0	54.0	52.0	45.0	46.0	48.0	42.0	51.0	45.0	42.0	42.0	38.0	40.0	35.0	36.0	25.0	25.0	27.0	18.0	11.0
28	10.0	22.0	21.0	24.0	25.0	31.0	37.0	36.0	41.0	42.0	46.0	60.0	66.0	57.0	65.0	68.0	70.0	83.0	77.0	68.0	69.0	59.0	61.0	60.0	61.0	59.0	56.0	56.0	57.0	62.0	64.0	62.0	69.0	59.0	62.0	54.0	45.0	42.0	36.0	34.0	37.0	33.0	18.0	18.0	17.0	22.0	12.0	9.0	14.0
29	9.0	12.0	14.0	18.0	17.0	20.0	23.0	34.0	36.0	39.0	49.0	50.0	48.0	55.0	60.0	69.0	76.0	84.0	84.0	87.0	83.0	87.0	90.0	94.0	96.0	99.0	98.0	95.0	93.0	93.0	93.0	88.0	93.0	96.0	82.0	87.0	86.0	82.0	79.0	70.0	68.0	55.0	50.0	46.0	50.0	29.0	23.0	14.0	10.0
30	7.0	10.0	13.0	14.0	17.0	17.0	18.0	23.0	27.0	26.0	29.0	36.0	37.0	46.0	50.0	48.0	43.0	44.0	43.0	30.0	27.0	21.0	24.0	21.0	23.0	26.0	22.0	23.0	19.0	20.0	20.0	22.0	29.0	28.0	24.0	29.0	26.0	26.0	21.0	27.0	29.0	23.0	18.0	15.0	13.0	10.0	10.0	3.0	6.0
31	4.0	6.0	14.0	14.0	23.0	26.0	26.0	30.0	31.0	32.0	39.0	44.0	47.0	55.0	60.0	64.0	64.0	58.0	58.0	40.0	26.0	18.0	27.0	26.0	31.0	29.0	23.0	20.0	17.0	16.0	17.0	21.0	21.0	26.0	21.0	25.0	32.0	36.0	22.0	21.0	27.0	27.0	31.0	31.0	30.0	22.0	18.0	7.0	14.0
32	14.0	20.0	23.0	28.0	25.0	31.0	27.0	27.0	29.0	30.0	34.0	41.0	37.0	38.0	48.0	47.0	52.0	46.0	35.0	27.0	19.0	14.0	19.0	15.0	14.0	16.0	17.0	16.0	20.0	30.0	29.0	34.0	42.0	51.0	47.0	47.0	38.0	32.0	30.0	26.0	28.0	32.0	30.0	26.0	30.0	23.0	17.0	9.0	9.0
33	13.0	20.0	22.0	21.0	26.0	25.0	25.0	25.0	26.0	28.0	32.0	42.0	44.0	53.0	61.0	71.0	68.0	63.0	58.0	36.0	35.0	41.0	24.0	29.0	32.0	34.0	20.0	17.0	16.0	10.0	22.0	25.0	22.0	20.0	21.0	14.0	0.0	21.0	30.0	33.0	37.0	45.0	42.0	38.0	35.0	32.0	21.0	10.0	12.0
34	12.0	19.0	27.0	26.0	28.0	34.0	35.0	37.0	39.0	51.0	57.0	80.0	77.0	78.0	83.0	78.0	77.0	84.0	71.0	52.0	43.0	50.0	48.0	44.0	38.0	39.0	34.0	37.0	44.0	42.0	42.0	51.0	50.0	55.0	61.0	63.0	53.0	57.0	52.0	41.0	37.0	35.0	43.0	43.0	39.0	38.0	31.0	18.0	24.0
35	20.0	24.0	22.0	28.0	32.0	32.0	33.0	33.0	32.0	37.0	41.0	47.0	53.0	65.0	71.0	74.0	76.0	67.0	53.0	42.0	22.0	29.0	34.0	37.0	37.0	36.0	41.0	40.0	41.0	37.0	44.0	43.0	40.0	51.0	45.0	55.0	58.0	50.0	46.0	41.0	43.0	37.0	41.0	34.0	37.0	26.0	22.0	16.0	15.0
36	13.0	18.0	22.0	24.0	28.0	30.0	31.0	32.0	32.0	34.0	38.0	50.0	55.0	60.0	72.0	71.0	70.0	63.0	44.0	39.0	29.0	34.0	33.0	34.0	40.0	45.0	47.0	40.0	36.0	37.0	37.0	42.0	40.0	34.0	29.0	37.0	40.0	47.0	40.0	52.0	47.0	40.0	35.0	37.0	33.0	22.0	20.0	15.0	13.0
37	15.0	28.0	35.0	34.0	37.0	41.0	42.0	41.0	47.0	48.0	52.0	64.0	62.0	62.0	62.0	67.0	70.0	67.0	47.0	46.0	35.0	32.0	28.0	29.0	37.0	26.0	31.0	40.0	37.0	42.0	32.0	29.0	36.0	36.0	43.0	44.0	39.0	55.0	42.0	39.0	37.0	33.0	37.0	29.0	25.0	26.0	23.0	11.0	19.0
38	18.0	32.0	47.0	53.0	54.0	56.0	49.0	49.0	51.0	58.0	66.0	70.0	70.0	68.0	71.0	78.0	79.0	80.0	73.0	59.0	51.0	50.0	65.0	75.0	63.0	57.0	59.0	57.0	58.0	57.0	60.0	58.0	55.0	50.0	51.0	49.0	49.0	55.0	63.0	48.0	44.0	45.0	33.0	32.0	28.0	25.0	22.0	14.0	11.0
39	15.0	19.0	34.0	30.0	35.0	41.0	46.0	45.0	53.0	58.0	67.0	80.0	86.0	91.0	94.0	91.0	96.0	96.0	89.0	79.0	83.0	68.0	62.0	57.0	53.0	52.0	57.0	43.0	50.0	48.0	46.0	52.0	55.0	60.0	53.0	58.0	58.0	58.0	58.0	54.0	44.0	44.0	38.0	37.0	40.0	26.0	23.0	14.0	26.0
40	13.0	24.0	29.0	26.0	29.0	32.0	37.0	40.0	43.0	45.0	49.0	61.0	73.0	76.0	85.0	83.0	86.0	85.0	79.0	75.0	66.0	57.0	52.0	57.0	46.0	45.0	45.0	47.0	45.0	48.0	50.0	56.0	51.0	46.0	50.0	57.0	57.0	62.0	72.0	60.0	58.0	51.0	44.0	35.0	33.0	30.0	23.0	16.0	20.0
41	15.0	22.0	30.0	39.0	40.0	38.0	36.0	38.0	46.0	46.0	49.0	61.0	63.0	70.0	72.0	70.0	78.0	67.0	65.0	61.0	43.0	45.0	37.0	36.0	23.0	26.0	31.0	27.0	36.0	37.0	39.0	39.0	41.0	39.0	48.0	53.0	54.0	51.0	48.0	50.0	52.0	30.0	19.0	28.0	29.0	33.0	18.0	20.0	11.0
42	13.0	27.0	29.0	30.0	33.0	35.0	36.0	40.0	46.0	50.0	53.0	72.0	65.0	69.0	80.0	78.0	80.0	72.0	73.0	55.0	45.0	45.0	43.0	31.0	40.0	39.0	33.0	25.0	29.0	30.0	37.0	39.0	47.0	44.0	40.0	42.0	41.0	45.0	47.0	44.0	46.0	31.0	36.0	32.0	36.0	29.0	34.0	25.0	18.0
43	22.0	34.0	41.0	41.0	41.0	47.0	48.0	50.0	57.0	64.0	70.0	80.0	85.0	86.0	92.0	93.0	92.0	97.0	91.0	71.0	67.0	56.0	53.0	56.0	58.0	58.0	63.0	53.0	49.0	51.0	54.0	58.0	53.0	55.0	53.0	62.0	60.0	48.0	60.0	58.0	54.0	49.0	47.0	51.0	46.0	45.0	35.0	19.0	12.0
44	14.0	8.0	22.0	27.0	29.0	28.0	31.0	32.0	38.0	43.0	47.0	55.0	57.0	62.0	66.0	79.0	74.0	76.0	72.0	63.0	44.0	32.0	33.0	26.0	36.0	32.0	34.0	30.0	28.0	30.0	37.0	43.0	47.0	39.0	40.0	51.0	52.0	55.0	52.0	48.0	47.0	37.0	29.0	29.0	23.0	20.0	19.0	10.0	11.0
45	20.0	31.0	32.0	35.0	35.0	42.0	40.0	40.0	49.0	48.0	57.0	77.0	85.0	91.0	104.0	101.0	108.0	101.0	97.0	81.0	73.0	80.0	86.0	82.0	79.0	83.0	68.0	75.0	65.0	53.0	58.0	65.0	62.0	59.0	61.0	68.0	69.0	59.0	64.0	62.0	59.0	47.0	41.0	37.0	29.0	19.0	18.0	15.0	22.0
46	12.0	30.0	33.0	25.0	33.0	28.0	27.0	29.0	29.0	34.0	36.0	44.0	45.0	65.0	71.0	70.0	67.0	67.0	71.0	46.0	42.0	59.0	54.0	44.0	44.0	39.0	46.0	38.0	54.0	50.0	49.0	62.0	56.0	55.0	50.0	60.0	65.0	54.0	61.0	54.0	45.0	41.0	43.0	39.0	39.0	30.0	26.0	21.0	20.0
47	20.0	28.0	35.0	34.0	38.0	47.0	52.0	62.0	64.0	77.0	91.0	95.0	99.0	105.0	117.0	118.0	124.0	102.0	102.0	89.0	80.0	77.0	78.0	76.0	77.0	79.0	88.0	78.0	85.0	85.0	72.0	77.0	81.0	84.0	69.0	67.0	57.0	55.0	50.0	38.0	49.0	40.0	42.0	35.0	41.0	43.0	37.0	21.0	25.0
48	11.0	19.0	26.0	39.0	43.0	46.0	49.0	52.0	56.0	53.0	60.0	67.0	75.0	83.0	90.0	86.0	97.0	100.0	104.0	105.0	104.0	108.0	109.0	109.0	104.0	93.0	94.0	107.0	95.0	93.0	92.0	96.0	91.0	92.0	98.0	88.0	89.0	93.0	88.0	84.0	84.0	84.0	69.0	54.0	45.0	32.0	23.0	14.0	17.0
0	27.0	39.0	48.0	45.0	43.0	45.0	49.0	50.0	49.0	47.0	46.0	47.0	48.0	49.0	48.0	56.0	55.0	52.0	49.0	41.0	38.0	42.0	39.0	34.0	34.0	39.0	40.0	39.0	45.0	42.0	53.0	58.0	66.0	62.0	62.0	67.0	70.0	75.0	83.0	80.0	72.0	66.0	68.0	60.0	54.0	55.0	36.0	21.0	15.0
1	25.0	37.0	39.0	37.0	40.0	44.0	44.0	49.0	51.0	48.0	48.0	46.0	45.0	47.0	54.0	54.0	45.0	47.0	49.0	53.0	65.0	55.0	51.0	54.0	54.0	57.0	60.0	74.0	69.0	64.0	50.0	54.0	53.0	57.0	59.0	62.0	51.0	53.0	57.0	54.0	49.0	46.0	41.0	37.0	40.0	35.0	41.0	15.0	20.0
2	23.0	32.0	35.0	37.0	43.0	38.0	38.0	38.0	38.0	35.0	37.0	37.0	33.0	41.0	35.0	41.0	43.0	42.0	49.0	49.0	47.0	46.0	41.0	49.0	47.0	42.0	47.0	45.0	44.0	48.0	46.0	46.0	52.0	53.0	53.0	45.0	53.0	53.0	50.0	58.0	63.0	56.0	46.0	46.0	39.0	37.0	32.0	15.0	20.0
3	17.0	28.0	35.0	35.0	33.0	35.0	45.0	41.0	41.0	39.0	38.0	39.0	36.0	35.0	35.0	31.0	31.0	36.0	32.0	31.0	32.0	29.0	36.0	33.0	41.0	36.0	39.0	45.0	47.0	38.0	38.0	43.0	51.0	51.0	49.0	61.0	61.0	51.0	51.0	45.0	40.0	41.0	34.0	35.0	42.0	27.0	24.0	14.0	17.0
4	23.0	26.0	25.0	26.0	29.0	28.0	30.0	29.0	28.0	28.0	30.0	30.0	25.0	32.0	25.0	23.0	24.0	22.0	25.0	32.0	33.0	39.0	38.0	36.0	41.0	46.0	49.0	57.0	56.0	51.0	56.0	45.0	51.0	55.0	60.0	54.0	62.0	63.0	65.0	62.0	71.0	70.0	65.0	65.0	66.0	46.0	54.0	24.0	19.0
5	23.0	33.0	29.0	32.0	34.0	33.0	30.0	31.0	33.0	32.0	33.0	33.0	33.0	39.0	39.0	43.0	44.0	44.0	46.0	43.0	48.0	50.0	44.0	45.0	52.0	54.0	49.0	48.0	42.0	50.0	56.0	60.0	72.0	68.0	68.0	71.0	74.0	62.0	64.0	72.0	71.0	48.0	43.0	42.0	40.0	36.0	24.0	20.0	12.0
6	13.0	24.0	25.0	35.0	36.0	39.0	38.0	39.0	40.0	47.0	44.0	45.0	43.0	47.0	53.0	58.0	52.0	36.0	37.0	42.0	36.0	38.0	46.0	47.0	47.0	57.0	60.0	66.0	68.0	66.0	70.0	67.0	71.0	63.0	59.0	54.0	67.0	64.0	60.0	42.0	48.0	50.0	53.0	48.0	37.0	41.0	22.0	12.0	16.0
7	15.0	22.0	26.0	24.0	30.0	32.0	34.0	34.0	31.0	31.0	35.0	39.0	31.0	42.0	45.0	41.0	38.0	33.0	39.0	39.0	36.0	55.0	50.0	55.0	48.0	52.0	57.0	48.0	48.0	45.0	50.0	55.0	53.0	49.0	58.0	60.0	57.0	60.0	59.0	69.0	82.0	88.0	130.0	124.0	118.0	101.0	78.0	22.0	24.0
8	7.0	16.0	29.0	30.0	33.0	30.0	32.0	32.0	32.0	32.0	35.0	40.0	39.0	36.0	35.0	37.0	38.0	43.0	32.0	36.0	41.0	38.0	38.0	38.0	39.0	45.0	47.0	50.0	55.0	58.0	44.0	43.0	50.0	53.0	66.0	63.0	66.0	70.0	68.0	57.0	47.0	49.0	59.0	50.0	50.0	42.0	33.0	23.0	21.0
9	16.0	21.0	22.0	27.0	31.0	31.0	34.0	34.0	34.0	32.0	33.0	31.0	31.0	29.0	29.0	32.0	29.0	29.0	35.0	37.0	38.0	39.0	43.0	47.0	43.0	45.0	47.0	44.0	49.0	48.0	45.0	46.0	53.0	61.0	68.0	60.0	70.0	53.0	50.0	48.0	61.0	60.0	55.0	49.0	38.0	39.0	30.0	16.0	17.0
10	14.0	27.0	24.0	27.0	33.0	33.0	31.0	30.0	32.0	30.0	33.0	33.0	33.0	33.0	35.0	48.0	41.0	39.0	32.0	29.0	30.0	33.0	37.0	40.0	46.0	49.0	42.0	48.0	45.0	41.0	43.0	41.0	39.0	52.0	44.0	51.0	52.0	48.0	45.0	56.0	42.0	49.0	50.0	50.0	51.0	49.0	42.0	26.0	18.0
11	17.0	23.0	30.0	35.0	40.0	38.0	39.0	45.0	41.0	42.0	43.0	42.0	41.0	49.0	48.0	47.0	51.0	36.0	47.0	41.0	54.0	46.0	41.0	40.0	46.0	42.0	38.0	40.0	38.0	46.0	45.0	46.0	57.0	47.0	69.0	72.0	74.0	68.0	73.0	69.0	54.0	57.0	56.0	57.0	38.0	26.0	24.0	20.0	15.0
12	21.0	33.0	43.0	43.0	44.0	40.0	46.0	43.0	38.0	37.0	38.0	37.0	36.0	36.0	41.0	45.0	41.0	49.0	48.0	55.0	49.0	60.0	53.0	55.0	59.0	54.0	53.0	53.0	57.0	57.0	59.0	55.0	60.0	59.0	61.0	61.0	72.0	83.0	76.0	79.0	65.0	62.0	63.0	62.0	56.0	65.0	53.0	21.0	17.0
13	14.0	21.0	28.0	32.0	29.0	31.0	30.0	30.0	31.0	33.0	33.0	34.0	37.0	39.0	36.0	37.0	37.0	39.0	37.0	36.0	40.0	49.0	53.0	39.0	38.0	45.0	49.0	54.0	43.0	40.0	44.0	44.0	44.0	46.0	53.0	53.0	50.0	55.0	57.0	49.0	38.0	38.0	34.0	44.0	43.0	37.0	32.0	22.0	15.0
14	21.0	43.0	53.0	56.0	46.0	47.0	41.0	44.0	43.0	45.0	49.0	47.0	52.0	42.0	39.0	39.0	39.0	44.0	47.0	48.0	48.0	50.0	42.0	40.0	49.0	56.0	57.0	61.0	55.0	67.0	61.0	63.0	62.0	67.0	55.0	61.0	67.0	56.0	56.0	56.0	38.0	35.0	55.0	42.0	34.0	37.0	20.0	26.0	20.0
15	21.0	35.0	38.0	45.0	46.0	52.0	46.0	48.0	46.0	44.0	48.0	49.0	51.0	56.0	57.0	68.0	63.0	65.0	36.0	39.0	44.0	40.0	40.0	44.0	40.0	60.0	60.0	56.0	55.0	46.0	50.0	47.0	43.0	43.0	43.0	37.0	34.0	46.0	46.0	50.0	49.0	49.0	40.0	32.0	27.0	24.0	23.0	14.0	9.0
16	20.0	24.0	28.0	30.0	30.0	29.0	30.0	29.0	26.0	25.0	24.0	22.0	23.0	31.0	38.0	37.0	34.0	33.0	32.0	35.0	34.0	33.0	33.0	39.0	36.0	38.0	40.0	42.0	42.0	45.0	45.0	46.0	47.0	54.0	49.0	60.0	63.0	69.0	70.0	73.0	62.0	50.0	48.0	43.0	44.0	39.0	40.0	19.0	10.0
17	15.0	26.0	29.0	28.0	32.0	34.0	37.0	33.0	34.0	33.0	39.0	37.0	34.0	40.0	51.0	42.0	43.0	38.0	41.0	39.0	33.0	31.0	37.0	34.0	43.0	42.0	48.0	49.0	47.0	51.0	43.0	43.0	49.0	48.0	58.0	45.0	46.0	53.0	65.0	52.0	62.0	52.0	51.0	54.0	41.0	29.0	31.0	12.0	18.0
18	17.0	28.0	34.0	32.0	35.0	35.0	37.0	35.0	39.0	40.0	40.0	42.0	44.0	55.0	49.0	51.0	44.0	41.0	48.0	49.0	42.0	46.0	50.0	47.0	47.0	51.0	47.0	48.0	43.0	47.0	53.0	49.0	44.0	49.0	55.0	54.0	45.0	41.0	49.0	52.0	44.0	40.0	38.0	35.0	37.0	31.0	40.0	17.0	12.0
19	11.0	18.0	23.0	22.0	29.0	27.0	28.0	32.0	31.0	32.0	30.0	33.0	28.0	28.0	30.0	33.0	33.0	36.0	31.0	43.0	45.0	50.0	46.0	50.0	47.0	52.0	48.0	47.0	51.0	51.0	53.0	39.0	41.0	44.0	53.0	46.0	50.0	51.0	51.0	49.0	38.0	48.0	57.0	49.0	37.0	28.0	23.0	8.0	15.0
20	17.0	18.0	22.0	21.0	28.0	25.0	22.0	20.0	19.0	22.0	22.0	26.0	23.0	31.0	31.0	35.0	32.0	34.0	31.0	25.0	25.0	25.0	30.0	40.0	41.0	38.0	41.0	35.0	33.0	35.0	29.0	26.0	40.0	36.0	43.0	45.0	44.0	46.0	42.0	40.0	56.0	49.0	45.0	42.0	37.0	29.0	22.0	9.0	15.0
21	23.0	30.0	43.0	36.0	36.0	44.0	44.0	42.0	45.0	39.0	41.0	42.0	41.0	43.0	41.0	48.0	35.0	33.0	37.0	39.0	38.0	45.0	36.0	38.0	35.0	33.0	37.0	48.0	45.0	54.0	47.0	43.0	47.0	56.0	49.0	57.0	65.0	68.0	60.0	48.0	51.0	48.0	51.0	41.0	44.0	37.0	26.0	21.0	19.0
22	18.0	19.0	31.0	30.0	32.0	27.0	26.0	25.0	25.0	27.0	25.0	26.0	24.0	30.0	29.0	28.0	21.0	18.0	21.0	27.0	24.0	24.0	26.0	28.0	34.0	40.0	40.0	46.0	47.0	41.0	46.0	41.0	39.0	36.0	36.0	34.0	37.0	44.0	47.0	30.0	56.0	56.0	48.0	35.0	32.0	35.0	24.0	17.0	17.0
23	25.0	30.0	25.0	21.0	23.0	25.0	28.0	32.0	32.0	34.0	33.0	31.0	28.0	24.0	15.0	15.0	8.0	4.0	20.0	52.0	53.0	51.0	44.0	47.0	58.0	46.0	42.0	47.0	52.0	54.0	49.0	45.0	53.0	52.0	59.0	58.0	49.0	45.0	60.0	43.0	39.0	43.0	36.0	34.0	32.0	27.0	24.0	16.0	21.0
24	24.0	25.0	27.0	29.0	23.0	24.0	25.0	27.0	26.0	28.0	26.0	27.0	32.0	38.0	38.0	42.0	42.0	41.0	50.0	46.0	46.0	43.0	49.0	48.0	48.0	58.0	61.0	55.0	51.0	38.0	37.0	40.0	52.0	48.0	56.0	50.0	45.0	48.0	52.0	52.0	58.0	54.0	52.0	54.0	51.0	37.0	26.0	18.0	18.0
25	16.0	25.0	33.0	28.0	32.0	32.0	30.0	28.0	27.0	28.0	30.0	26.0	30.0	35.0	33.0	34.0	36.0	36.0	36.0	37.0	28.0	38.0	39.0	37.0	33.0	35.0	32.0	32.0	30.0	38.0	43.0	42.0	44.0	31.0	37.0	53.0	50.0	54.0	51.0	51.0	41.0	45.0	37.0	41.0	37.0	31.0	22.0	20.0	29.0
26	9.0	15.0	22.0	26.0	27.0	26.0	28.0	31.0	32.0	33.0	34.0	34.0	33.0	34.0	37.0	44.0	35.0	44.0	40.0	41.0	46.0	45.0	40.0	34.0	39.0	31.0	31.0	32.0	33.0	39.0	39.0	33.0	32.0	35.0	46.0	39.0	46.0	45.0	50.0	38.0	40.0	43.0	43.0	36.0	33.0	29.0	20.0	12.0	16.0
27	11.0	17.0	27.0	30.0	27.0	30.0	30.0	30.0	31.0	30.0	31.0	33.0	30.0	33.0	36.0	42.0	43.0	30.0	22.0	28.0	37.0	39.0	33.0	32.0	32.0	37.0	40.0	45.0	48.0	39.0	43.0	42.0	40.0	42.0	44.0	43.0	52.0	55.0	39.0	44.0	49.0	36.0	37.0	36.0	29.0	26.0	23.0	8.0	10.0
28	7.0	15.0	23.0	25.0	28.0	31.0	31.0	31.0	30.0	30.0	35.0	36.0	33.0	31.0	38.0	35.0	42.0	36.0	40.0	44.0	45.0	37.0	37.0	31.0	36.0	36.0	48.0	47.0	50.0	50.0	45.0	50.0	44.0	52.0	46.0	49.0	60.0	60.0	57.0	53.0	47.0	39.0	40.0	27.0	24.0	22.0	18.0	12.0	8.0
29	8.0	14.0	19.0	20.0	24.0	26.0	26.0	27.0	28.0	28.0	32.0	31.0	33.0	37.0	36.0	37.0	42.0	43.0	40.0	38.0	35.0	40.0	41.0	41.0	45.0	43.0	44.0	47.0	41.0	46.0	45.0	42.0	47.0	43.0	44.0	45.0	48.0	48.0	54.0	45.0	44.0	36.0	39.0	31.0	27.0	19.0	10.0	4.0	7.0
30	5.0	11.0	16.0	19.0	21.0	20.0	24.0	20.0	16.0	17.0	19.0	17.0	20.0	23.0	21.0	21.0	20.0	17.0	17.0	21.0	20.0	23.0	22.0	22.0	26.0	31.0	35.0	33.0	35.0	23.0	23.0	31.0	37.0	28.0	35.0	35.0	36.0	30.0	32.0	29.0	28.0	29.0	27.0	33.0	20.0	18.0	14.0	8.0	5.0
31	18.0	21.0	21.0	26.0	26.0	26.0	27.0	28.0	31.0	28.0	28.0	26.0	24.0	22.0	25.0	24.0	17.0	16.0	17.0	21.0	24.0	23.0	34.0	30.0	33.0	35.0	41.0	45.0	37.0	35.0	34.0	28.0	32.0	36.0	48.0	39.0	43.0	36.0	31.0	29.0	31.0	33.0	31.0	41.0	32.0	32.0	34.0	17.0	19.0
32	16.0	18.0	22.0	22.0	25.0	22.0	24.0	25.0	26.0	27.0	29.0	30.0	31.0	35.0	33.0	26.0	26.0	32.0	35.0	50.0	37.0	35.0	33.0	38.0	40.0	41.0	45.0	34.0	35.0	38.0	38.0	31.0	37.0	37.0	39.0	39.0	44.0	42.0	51.0	45.0	42.0	36.0	40.0	38.0	33.0	24.0	25.0	20.0	14.0
33	12.0	27.0	31.0	34.0	42.0	41.0	43.0	46.0	46.0	42.0	43.0	43.0	40.0	41.0	41.0	39.0	37.0	32.0	35.0	30.0	26.0	29.0	29.0	36.0	35.0	42.0	38.0	34.0	30.0	6.0	40.0	44.0	35.0	37.0	33.0	15.0	0.0	58.0	52.0	59.0	54.0	51.0	38.0	40.0	41.0	38.0	30.0	22.0	15.0
34	27.0	30.0	31.0	31.0	29.0	30.0	30.0	33.0	38.0	37.0	37.0	42.0	42.0	48.0	47.0	47.0	40.0	28.0	29.0	39.0	50.0	49.0	48.0	50.0	42.0	40.0	44.0	48.0	45.0	41.0	48.0	38.0	42.0	48.0	65.0	56.0	57.0	64.0	62.0	56.0	63.0	66.0	47.0	40.0	42.0	32.0	25.0	23.0	21.0
35	37.0	29.0	32.0	33.0	34.0	34.0	32.0	35.0	36.0	38.0	37.0	37.0	36.0	36.0	36.0	29.0	27.0	30.0	32.0	31.0	40.0	34.0	39.0	41.0	44.0	45.0	33.0	33.0	41.0	40.0	33.0	37.0	46.0	36.0	46.0	43.0	42.0	40.0	48.0	53.0	53.0	48.0	43.0	48.0	38.0	32.0	21.0	10.0	17.0
36	26.0	30.0	27.0	35.0	32.0	31.0	31.0	32.0	31.0	31.0	32.0	38.0	37.0	44.0	43.0	45.0	36.0	39.0	47.0	47.0	55.0	57.0	60.0	62.0	62.0	65.0	65.0	66.0	62.0	69.0	60.0	67.0	58.0	61.0	60.0	65.0	73.0	69.0	72.0	66.0	64.0	57.0	58.0	49.0	44.0	33.0	33.0	23.0	20.0
37	19.0	23.0	25.0	28.0	27.0	26.0	28.0	29.0	28.0	24.0	27.0	31.0	33.0	38.0	39.0	41.0	45.0	53.0	62.0	59.0	59.0	66.0	63.0	58.0	53.0	54.0	59.0	56.0	62.0	66.0	69.0	66.0	67.0	61.0	66.0	66.0	70.0	75.0	81.0	75.0	62.0	64.0	58.0	59.0	45.0	44.0	46.0	28.0	17.0
38	32.0	35.0	40.0	46.0	48.0	52.0	56.0	54.0	56.0	55.0	56.0	57.0	54.0	56.0	55.0	57.0	54.0	52.0	51.0	49.0	42.0	48.0	40.0	48.0	42.0	49.0	42.0	53.0	50.0	53.0	52.0	47.0	46.0	46.0	44.0	53.0	53.0	51.0	54.0	43.0	49.0	58.0	46.0	44.0	46.0	27.0	24.0	12.0	15.0
39	25.0	35.0	33.0	39.0	38.0	37.0	38.0	39.0	40.0	37.0	36.0	38.0	37.0	41.0	42.0	41.0	42.0	49.0	42.0	43.0	46.0	52.0	55.0	52.0	46.0	62.0	62.0	60.0	56.0	72.0	72.0	64.0	65.0	72.0	90.0	87.0	73.0	74.0	70.0	60.0	70.0	63.0	55.0	46.0	44.0	45.0	34.0	27.0	20.0
40	18.0	20.0	24.0	28.0	32.0	30.0	30.0	30.0	28.0	28.0	31.0	33.0	28.0	36.0	41.0	34.0	28.0	31.0	46.0	48.0	49.0	56.0	58.0	55.0	54.0	57.0	64.0	63.0	63.0	63.0	66.0	57.0	57.0	68.0	63.0	67.0	72.0	70.0	62.0	71.0	62.0	58.0	60.0	47.0	49.0	40.0	28.0	19.0	16.0
41	23.0	31.0	37.0	37.0	41.0	38.0	36.0	33.0	34.0	38.0	41.0	47.0	44.0	40.0	42.0	43.0	37.0	38.0	42.0	52.0	48.0	51.0	52.0	59.0	62.0	59.0	62.0	59.0	71.0	59.0	81.0	67.0	67.0	65.0	67.0	68.0	73.0	63.0	56.0	68.0	70.0	82.0	67.0	60.0	48.0	39.0	24.0	13.0	9.0
42	16.0	31.0	30.0	38.0	38.0	39.0	41.0	40.0	40.0	41.0	41.0	45.0	40.0	40.0	52.0	46.0	44.0	39.0	51.0	51.0	52.0	52.0	54.0	56.0	58.0	53.0	60.0	64.0	65.0	70.0	73.0	81.0	72.0	78.0	78.0	72.0	68.0	63.0	58.0	60.0	60.0	79.0	90.0	94.0	86.0	87.0	52.0	22.0	23.0
43	14.0	33.0	31.0	37.0	36.0	37.0	34.0	35.0	38.0	34.0	33.0	36.0	37.0	36.0	40.0	39.0	42.0	40.0	48.0	41.0	48.0	47.0	57.0	59.0	57.0	64.0	67.0	68.0	78.0	73.0	68.0	65.0	69.0	62.0	64.0	69.0	69.0	69.0	83.0	73.0	68.0	71.0	68.0	66.0	67.0	75.0	49.0	27.0	16.0
44	18.0	25.0	29.0	37.0	39.0	39.0	43.0	43.0	46.0	44.0	46.0	44.0	46.0	50.0	57.0	57.0	64.0	47.0	55.0	51.0	55.0	60.0	62.0	61.0	68.0	68.0	69.0	73.0	73.0	76.0	81.0	76.0	89.0	88.0	78.0	87.0	84.0	84.0	89.0	71.0	68.0	64.0	62.0	62.0	59.0	53.0	44.0	20.0	12.0
45	29.0	32.0	42.0	47.0	53.0	55.0	53.0	51.0	54.0	53.0	52.0	54.0	50.0	52.0	54.0	52.0	48.0	45.0	46.0	48.0	53.0	53.0	44.0	47.0	45.0	43.0	46.0	48.0	52.0	55.0	51.0	51.0	51.0	56.0	66.0	68.0	73.0	66.0	77.0	76.0	74.0	85.0	86.0	79.0	78.0	62.0	38.0	22.0	23.0
46	29.0	31.0	36.0	37.0	34.0	38.0	42.0	39.0	36.0	39.0	43.0	40.0	43.0	48.0	54.0	54.0	50.0	45.0	48.0	53.0	62.0	59.0	64.0	54.0	61.0	61.0	57.0	51.0	57.0	56.0	51.0	66.0	54.0	60.0	65.0	64.0	68.0	62.0	79.0	69.0	67.0	71.0	66.0	63.0	50.0	48.0	38.0	19.0	17.0
47	23.0	26.0	30.0	37.0	44.0	42.0	50.0	44.0	44.0	49.0	55.0	58.0	59.0	63.0	64.0	63.0	56.0	56.0	65.0	68.0	58.0	73.0	81.0	78.0	85.0	78.0	76.0	77.0	81.0	83.0	82.0	76.0	74.0	71.0	76.0	83.0	88.0	96.0	82.0	73.0	85.0	74.0	75.0	62.0	48.0	46.0	41.0	23.0	31.0
48	8.0	26.0	27.0	29.0	29.0	35.0	37.0	35.0	37.0	39.0	38.0	39.0	35.0	30.0	32.0	35.0	37.0	38.0	39.0	41.0	44.0	43.0	48.0	56.0	59.0	61.0	68.0	69.0	70.0	68.0	66.0	68.0	62.0	60.0	58.0	60.0	76.0	68.0	67.0	69.0	63.0	63.0	53.0	50.0	50.0	34.0	28.0	10.0	16.0
0	8.0	29.0	28.0	31.0	34.0	34.0	36.0	36.0	38.0	41.0	38.0	34.0	32.0	33.0	36.0	35.0	39.0	54.0	45.0	41.0	44.0	39.0	36.0	39.0	35.0	42.0	48.0	44.0	51.0	55.0	52.0	51.0	48.0	53.0	54.0	45.0	38.0	50.0	51.0	43.0	44.0	44.0	48.0	48.0	46.0	38.0	20.0	9.0	12.0
1	23.0	29.0	24.0	33.0	32.0	30.0	28.0	30.0	27.0	28.0	30.0	30.0	32.0	34.0	31.0	32.0	35.0	39.0	37.0	41.0	45.0	47.0	49.0	47.0	53.0	57.0	51.0	44.0	37.0	35.0	35.0	47.0	50.0	46.0	49.0	51.0	49.0	47.0	56.0	51.0	49.0	42.0	47.0	41.0	32.0	22.0	26.0	12.0	23.0
2	22.0	29.0	36.0	37.0	39.0	42.0	42.0	43.0	45.0	49.0	41.0	38.0	40.0	40.0	36.0	34.0	28.0	27.0	25.0	32.0	33.0	38.0	32.0	34.0	40.0	46.0	53.0	56.0	49.0	43.0	43.0	43.0	54.0	53.0	55.0	62.0	59.0	56.0	51.0	54.0	53.0	52.0	56.0	53.0	48.0	39.0	34.0	26.0	21.0
3	22.0	32.0	38.0	28.0	28.0	30.0	30.0	30.0	30.0	29.0	29.0	29.0	29.0	29.0	30.0	33.0	30.0	37.0	28.0	35.0	39.0	41.0	49.0	53.0	54.0	60.0	61.0	53.0	50.0	48.0	43.0	46.0	54.0	40.0	37.0	38.0	48.0	53.0	54.0	44.0	42.0	48.0	48.0	43.0	36.0	35.0	27.0	9.0	12.0
4	24.0	29.0	43.0	40.0	42.0	40.0	39.0	43.0	45.0	47.0	45.0	38.0	39.0	42.0	32.0	34.0	34.0	26.0	33.0	34.0	31.0	39.0	35.0	36.0	35.0	40.0	46.0	50.0	57.0	53.0	58.0	66.0	51.0	48.0	52.0	47.0	42.0	37.0	39.0	37.0	36.0	37.0	44.0	51.0	38.0	27.0	21.0	15.0	23.0
5	37.0	37.0	42.0	43.0	47.0	45.0	45.0	45.0	44.0	47.0	50.0	44.0	44.0	50.0	52.0	46.0	52.0	43.0	34.0	33.0	40.0	33.0	35.0	40.0	45.0	46.0	49.0	52.0	42.0	40.0	39.0	34.0	36.0	33.0	37.0	32.0	32.0	35.0	37.0	47.0	44.0	52.0	38.0	43.0	53.0	48.0	38.0	15.0	16.0
6	14.0	26.0	29.0	23.0	22.0	21.0	21.0	20.0	20.0	20.0	18.0	22.0	23.0	24.0	22.0	21.0	35.0	35.0	29.0	19.0	28.0	34.0	27.0	24.0	30.0	25.0	29.0	29.0	35.0	38.0	33.0	33.0	34.0	38.0	47.0	47.0	33.0	34.0	39.0	54.0	59.0	55.0	54.0	51.0	55.0	41.0	29.0	22.0	15.0
7	20.0	32.0	32.0	29.0	31.0	27.0	28.0	28.0	32.0	33.0	30.0	32.0	33.0	33.0	36.0	39.0	37.0	34.0	38.0	29.0	32.0	33.0	33.0	40.0	38.0	47.0	43.0	58.0	55.0	46.0	36.0	43.0	48.0	44.0	51.0	63.0	60.0	65.0	77.0	63.0	54.0	55.0	50.0	44.0	38.0	30.0	21.0	21.0	24.0
8	12.0	22.0	30.0	21.0	20.0	19.0	22.0	24.0	25.0	27.0	26.0	23.0	24.0	21.0	22.0	26.0	27.0	35.0	30.0	31.0	34.0	40.0	45.0	33.0	38.0	33.0	30.0	33.0	39.0	45.0	40.0	44.0	39.0	37.0	40.0	40.0	44.0	44.0	43.0	52.0	46.0	57.0	42.0	40.0	35.0	46.0	42.0	15.0	16.0
9	19.0	38.0	36.0	39.0	34.0	35.0	39.0	37.0	34.0	37.0	32.0	37.0	36.0	36.0	33.0	33.0	33.0	35.0	23.0	21.0	34.0	29.0	33.0	42.0	42.0	37.0	42.0	43.0	42.0	39.0	45.0	38.0	41.0	37.0	42.0	49.0	40.0	41.0	47.0	42.0	36.0	48.0	42.0	43.0	43.0	28.0	22.0	21.0	15.0
10	27.0	30.0	41.0	43.0	46.0	41.0	42.0	42.0	46.0	47.0	47.0	44.0	43.0	40.0	40.0	48.0	50.0	37.0	30.0	32.0	34.0	33.0	32.0	34.0	37.0	42.0	43.0	54.0	53.0	46.0	40.0	42.0	50.0	46.0	53.0	60.0	46.0	37.0	44.0	42.0	51.0	57.0	53.0	50.0	52.0	55.0	21.0	15.0	25.0
11	22.0	27.0	28.0	36.0	30.0	31.0	25.0	33.0	32.0	31.0	30.0	30.0	29.0	28.0	26.0	23.0	21.0	20.0	18.0	26.0	25.0	26.0	25.0	24.0	29.0	29.0	22.0	26.0	27.0	21.0	22.0	28.0	28.0	24.0	32.0	30.0	28.0	34.0	37.0	43.0	40.0	44.0	41.0	44.0	42.0	31.0	26.0	11.0	13.0
12	9.0	11.0	15.0	16.0	17.0	18.0	20.0	24.0	18.0	17.0	16.0	16.0	16.0	17.0	15.0	17.0	14.0	15.0	14.0	16.0	17.0	17.0	19.0	19.0	25.0	28.0	32.0	26.0	29.0	29.0	23.0	23.0	29.0	33.0	36.0	33.0	39.0	32.0	38.0	44.0	51.0	46.0	36.0	34.0	33.0	18.0	14.0	8.0	14.0
13	13.0	33.0	26.0	24.0	25.0	24.0	27.0	27.0	31.0	28.0	29.0	28.0	35.0	33.0	33.0	34.0	32.0	31.0	30.0	29.0	37.0	37.0	38.0	42.0	36.0	37.0	42.0	47.0	40.0	41.0	43.0	45.0	48.0	49.0	47.0	47.0	56.0	52.0	46.0	47.0	49.0	51.0	51.0	37.0	38.0	29.0	35.0	22.0	27.0
14	27.0	25.0	27.0	33.0	45.0	42.0	44.0	38.0	43.0	38.0	43.0	35.0	33.0	27.0	30.0	28.0	27.0	24.0	29.0	34.0	35.0	34.0	35.0	34.0	32.0	34.0	37.0	43.0	42.0	45.0	44.0	44.0	42.0	29.0	37.0	45.0	44.0	49.0	48.0	44.0	44.0	58.0	53.0	47.0	51.0	59.0	32.0	20.0	14.0
15	29.0	45.0	54.0	50.0	45.0	44.0	47.0	47.0	48.0	49.0	51.0	48.0	52.0	56.0	64.0	56.0	62.0	61.0	53.0	50.0	44.0	51.0	42.0	44.0	47.0	42.0	47.0	54.0	54.0	50.0	55.0	39.0	33.0	37.0	43.0	49.0	54.0	56.0	54.0	55.0	59.0	48.0	51.0	43.0	39.0	40.0	37.0	15.0	23.0
16	18.0	27.0	27.0	25.0	27.0	26.0	27.0	27.0	29.0	31.0	34.0	32.0	37.0	33.0	33.0	39.0	41.0	42.0	37.0	40.0	43.0	33.0	41.0	39.0	38.0	42.0	43.0	39.0	35.0	27.0	33.0	40.0	42.0	42.0	42.0	41.0	51.0	36.0	37.0	52.0	62.0	54.0	52.0	37.0	39.0	40.0	29.0	15.0	21.0
17	16.0	29.0	38.0	33.0	39.0	40.0	47.0	42.0	41.0	42.0	42.0	43.0	45.0	43.0	45.0	52.0	46.0	46.0	54.0	46.0	46.0	37.0	27.0	37.0	33.0	30.0	32.0	36.0	36.0	37.0	41.0	47.0	56.0	52.0	59.0	61.0	60.0	58.0	56.0	54.0	67.0	73.0	57.0	55.0	54.0	42.0	36.0	18.0	22.0
18	28.0	32.0	26.0	27.0	24.0	24.0	26.0	28.0	29.0	28.0	29.0	30.0	31.0	30.0	30.0	30.0	22.0	30.0	32.0	31.0	40.0	41.0	41.0	46.0	40.0	37.0	44.0	43.0	46.0	35.0	34.0	39.0	37.0	37.0	31.0	32.0	42.0	35.0	31.0	39.0	40.0	34.0	34.0	41.0	30.0	34.0	28.0	18.0	18.0
19	16.0	27.0	32.0	29.0	28.0	25.0	25.0	24.0	23.0	29.0	30.0	31.0	32.0	30.0	30.0	25.0	24.0	18.0	24.0	23.0	19.0	19.0	25.0	22.0	27.0	28.0	30.0	37.0	32.0	36.0	35.0	36.0	44.0	37.0	37.0	43.0	42.0	39.0	40.0	39.0	36.0	42.0	59.0	44.0	37.0	32.0	42.0	17.0	13.0
20	11.0	28.0	28.0	35.0	34.0	34.0	33.0	31.0	32.0	34.0	35.0	34.0	32.0	36.0	33.0	32.0	43.0	37.0	30.0	31.0	27.0	29.0	27.0	30.0	39.0	38.0	33.0	32.0	34.0	34.0	34.0	39.0	36.0	40.0	43.0	40.0	43.0	33.0	30.0	32.0	37.0	38.0	50.0	51.0	52.0	39.0	34.0	30.0	19.0
21	8.0	20.0	29.0	28.0	34.0	36.0	39.0	34.0	34.0	33.0	35.0	32.0	32.0	30.0	34.0	34.0	27.0	31.0	30.0	31.0	35.0	37.0	40.0	46.0	43.0	43.0	41.0	42.0	43.0	45.0	37.0	50.0	65.0	52.0	47.0	60.0	56.0	47.0	57.0	64.0	63.0	52.0	48.0	44.0	36.0	25.0	19.0	13.0	25.0
22	15.0	22.0	29.0	31.0	33.0	31.0	28.0	28.0	33.0	28.0	29.0	27.0	28.0	30.0	29.0	36.0	35.0	43.0	41.0	35.0	45.0	48.0	43.0	47.0	48.0	50.0	50.0	43.0	44.0	36.0	36.0	40.0	39.0	36.0	41.0	37.0	44.0	63.0	42.0	45.0	47.0	48.0	62.0	54.0	46.0	41.0	33.0	28.0	16.0
23	20.0	33.0	25.0	24.0	28.0	26.0	24.0	27.0	28.0	30.0	25.0	25.0	23.0	18.0	12.0	14.0	10.0	7.0	14.0	31.0	43.0	42.0	42.0	35.0	44.0	44.0	44.0	46.0	51.0	51.0	46.0	48.0	50.0	49.0	43.0	40.0	42.0	44.0	42.0	40.0	47.0	46.0	39.0	37.0	38.0	40.0	32.0	18.0	17.0
24	22.0	26.0	29.0	31.0	31.0	30.0	29.0	31.0	34.0	34.0	36.0	34.0	35.0	34.0	36.0	36.0	34.0	24.0	23.0	18.0	30.0	18.0	16.0	16.0	22.0	21.0	30.0	30.0	33.0	32.0	34.0	34.0	40.0	37.0	32.0	30.0	41.0	40.0	42.0	51.0	49.0	38.0	37.0	31.0	26.0	28.0	26.0	19.0	17.0
25	22.0	26.0	28.0	31.0	29.0	34.0	35.0	35.0	36.0	37.0	39.0	40.0	41.0	42.0	41.0	41.0	41.0	41.0	35.0	35.0	33.0	37.0	35.0	34.0	32.0	33.0	30.0	33.0	43.0	32.0	35.0	35.0	38.0	43.0	38.0	44.0	49.0	48.0	47.0	41.0	43.0	35.0	42.0	38.0	30.0	32.0	23.0	14.0	13.0
26	12.0	20.0	26.0	29.0	28.0	27.0	29.0	28.0	28.0	28.0	26.0	28.0	29.0	27.0	25.0	25.0	26.0	27.0	25.0	19.0	22.0	21.0	33.0	29.0	35.0	31.0	40.0	34.0	39.0	40.0	40.0	40.0	43.0	43.0	43.0	49.0	52.0	44.0	41.0	45.0	36.0	37.0	53.0	42.0	31.0	23.0	18.0	12.0	17.0
27	13.0	19.0	22.0	19.0	19.0	23.0	23.0	26.0	26.0	23.0	26.0	24.0	27.0	27.0	27.0	26.0	19.0	34.0	31.0	27.0	27.0	31.0	27.0	29.0	30.0	32.0	38.0	32.0	32.0	34.0	34.0	34.0	35.0	35.0	38.0	38.0	46.0	34.0	44.0	50.0	49.0	47.0	40.0	26.0	21.0	24.0	17.0	7.0	8.0
28	5.0	11.0	15.0	19.0	20.0	22.0	19.0	18.0	22.0	23.0	22.0	20.0	19.0	20.0	17.0	17.0	17.0	15.0	19.0	25.0	22.0	24.0	21.0	16.0	13.0	16.0	13.0	14.0	15.0	15.0	20.0	19.0	15.0	15.0	16.0	25.0	28.0	31.0	30.0	23.0	22.0	24.0	15.0	14.0	12.0	16.0	11.0	7.0	6.0
29	7.0	9.0	13.0	18.0	13.0	14.0	14.0	14.0	14.0	14.0	13.0	13.0	9.0	13.0	11.0	13.0	16.0	21.0	19.0	22.0	22.0	21.0	17.0	16.0	14.0	20.0	21.0	21.0	20.0	25.0	29.0	30.0	34.0	31.0	30.0	25.0	21.0	23.0	20.0	19.0	21.0	18.0	17.0	20.0	17.0	15.0	14.0	10.0	6.0
30	7.0	11.0	15.0	13.0	15.0	15.0	15.0	16.0	22.0	20.0	20.0	22.0	21.0	21.0	25.0	31.0	33.0	37.0	49.0	45.0	43.0	50.0	59.0	46.0	45.0	40.0	43.0	43.0	42.0	42.0	42.0	47.0	43.0	48.0	40.0	47.0	44.0	42.0	49.0	43.0	33.0	34.0	29.0	29.0	23.0	18.0	10.0	3.0	5.0
31	9.0	12.0	15.0	18.0	18.0	18.0	17.0	16.0	15.0	16.0	16.0	19.0	20.0	18.0	20.0	24.0	26.0	24.0	17.0	18.0	18.0	23.0	20.0	25.0	30.0	26.0	21.0	31.0	32.0	34.0	33.0	34.0	37.0	36.0	39.0	37.0	26.0	35.0	28.0	27.0	26.0	25.0	29.0	30.0	26.0	22.0	17.0	11.0	10.0
32	13.0	16.0	21.0	32.0	27.0	25.0	26.0	27.0	27.0	28.0	28.0	29.0	29.0	30.0	32.0	32.0	30.0	26.0	37.0	33.0	42.0	47.0	47.0	57.0	46.0	47.0	41.0	36.0	34.0	34.0	33.0	36.0	42.0	40.0	32.0	26.0	32.0	23.0	33.0	38.0	34.0	30.0	29.0	39.0	27.0	25.0	24.0	13.0	14.0
33	21.0	26.0	32.0	30.0	29.0	31.0	29.0	30.0	31.0	33.0	34.0	36.0	36.0	38.0	36.0	35.0	37.0	36.0	26.0	25.0	41.0	38.0	32.0	32.0	43.0	30.0	29.0	23.0	16.0	2.0	34.0	37.0	32.0	30.0	35.0	20.0	0.0	45.0	41.0	34.0	43.0	35.0	29.0	30.0	36.0	48.0	32.0	15.0	13.0
34	28.0	30.0	32.0	30.0	32.0	36.0	39.0	38.0	37.0	37.0	39.0	36.0	37.0	32.0	36.0	33.0	40.0	40.0	49.0	43.0	51.0	53.0	55.0	54.0	52.0	47.0	40.0	43.0	59.0	70.0	64.0	69.0	69.0	61.0	72.0	67.0	60.0	56.0	54.0	50.0	46.0	51.0	47.0	57.0	51.0	40.0	43.0	22.0	10.0
35	22.0	31.0	28.0	30.0	26.0	26.0	25.0	23.0	23.0	18.0	22.0	21.0	16.0	18.0	19.0	19.0	17.0	24.0	19.0	33.0	35.0	33.0	32.0	31.0	34.0	37.0	37.0	37.0	39.0	46.0	54.0	52.0	52.0	52.0	47.0	42.0	39.0	42.0	45.0	40.0	34.0	30.0	31.0	34.0	28.0	25.0	19.0	6.0	13.0
36	16.0	29.0	30.0	32.0	31.0	27.0	25.0	25.0	26.0	26.0	26.0	29.0	31.0	30.0	34.0	28.0	25.0	28.0	34.0	46.0	50.0	41.0	38.0	45.0	36.0	43.0	50.0	42.0	56.0	54.0	56.0	50.0	49.0	49.0	43.0	57.0	54.0	41.0	52.0	45.0	44.0	38.0	40.0	45.0	38.0	37.0	26.0	17.0	24.0
37	19.0	26.0	29.0	31.0	32.0	29.0	33.0	28.0	32.0	29.0	30.0	31.0	26.0	32.0	34.0	34.0	39.0	44.0	40.0	41.0	47.0	43.0	47.0	43.0	46.0	44.0	39.0	44.0	44.0	36.0	44.0	47.0	42.0	38.0	39.0	44.0	59.0	62.0	40.0	60.0	61.0	56.0	50.0	42.0	38.0	30.0	26.0	20.0	29.0
38	13.0	24.0	25.0	28.0	29.0	29.0	30.0	28.0	27.0	29.0	31.0	31.0	29.0	28.0	29.0	27.0	33.0	26.0	30.0	35.0	53.0	48.0	39.0	40.0	40.0	38.0	41.0	39.0	47.0	45.0	41.0	35.0	40.0	39.0	38.0	41.0	43.0	43.0	37.0	52.0	41.0	39.0	61.0	58.0	51.0	40.0	22.0	8.0	13.0
39	21.0	27.0	34.0	39.0	35.0	32.0	35.0	34.0	34.0	32.0	32.0	32.0	31.0	30.0	30.0	39.0	34.0	29.0	29.0	26.0	33.0	39.0	39.0	37.0	47.0	46.0	42.0	41.0	45.0	37.0	33.0	49.0	53.0	58.0	50.0	47.0	56.0	63.0	56.0	53.0	64.0	53.0	59.0	57.0	51.0	47.0	35.0	23.0	18.0
40	13.0	24.0	31.0	30.0	36.0	31.0	33.0	33.0	32.0	32.0	34.0	35.0	31.0	31.0	27.0	27.0	33.0	32.0	39.0	44.0	46.0	49.0	50.0	53.0	58.0	65.0	60.0	68.0	62.0	53.0	50.0	61.0	65.0	58.0	61.0	50.0	56.0	58.0	59.0	61.0	51.0	45.0	52.0	42.0	44.0	41.0	26.0	20.0	17.0
41	25.0	32.0	36.0	39.0	39.0	39.0	42.0	40.0	40.0	39.0	39.0	39.0	39.0	39.0	42.0	45.0	50.0	48.0	40.0	37.0	48.0	47.0	53.0	58.0	60.0	59.0	62.0	61.0	67.0	53.0	47.0	48.0	51.0	55.0	53.0	46.0	46.0	61.0	59.0	48.0	63.0	68.0	54.0	61.0	40.0	31.0	27.0	19.0	12.0
42	15.0	33.0	39.0	49.0	42.0	40.0	40.0	35.0	35.0	34.0	36.0	30.0	27.0	27.0	28.0	32.0	30.0	34.0	47.0	39.0	43.0	36.0	40.0	53.0	62.0	63.0	57.0	48.0	41.0	33.0	35.0	36.0	42.0	35.0	44.0	48.0	47.0	54.0	44.0	44.0	45.0	37.0	29.0	35.0	37.0	40.0	29.0	17.0	35.0
43	17.0	28.0	35.0	33.0	35.0	42.0	39.0	39.0	36.0	35.0	37.0	35.0	32.0	33.0	29.0	35.0	35.0	40.0	33.0	41.0	48.0	58.0	62.0	60.0	50.0	51.0	53.0	47.0	45.0	40.0	42.0	38.0	40.0	43.0	47.0	44.0	55.0	57.0	47.0	49.0	48.0	55.0	54.0	45.0	41.0	33.0	35.0	15.0	14.0
44	21.0	35.0	41.0	37.0	32.0	32.0	33.0	31.0	29.0	28.0	29.0	28.0	31.0	28.0	30.0	31.0	33.0	41.0	42.0	33.0	48.0	44.0	46.0	48.0	52.0	56.0	52.0	58.0	56.0	68.0	58.0	53.0	55.0	60.0	62.0	49.0	57.0	55.0	66.0	50.0	55.0	62.0	54.0	50.0	46.0	39.0	40.0	22.0	24.0
45	28.0	42.0	38.0	35.0	37.0	40.0	43.0	42.0	44.0	43.0	41.0	39.0	40.0	41.0	41.0	42.0	41.0	54.0	42.0	39.0	48.0	45.0	51.0	46.0	50.0	53.0	50.0	44.0	46.0	40.0	44.0	50.0	44.0	41.0	50.0	49.0	50.0	53.0	54.0	63.0	63.0	41.0	53.0	44.0	40.0	39.0	35.0	23.0	23.0
46	27.0	38.0	36.0	42.0	38.0	47.0	44.0	42.0	43.0	42.0	40.0	41.0	41.0	44.0	35.0	45.0	36.0	37.0	33.0	40.0	51.0	53.0	58.0	58.0	70.0	62.0	61.0	58.0	69.0	65.0	64.0	56.0	64.0	59.0	57.0	57.0	53.0	57.0	68.0	76.0	63.0	55.0	43.0	43.0	37.0	42.0	31.0	15.0	26.0
47	20.0	30.0	31.0	41.0	45.0	43.0	48.0	45.0	40.0	39.0	40.0	34.0	33.0	29.0	24.0	23.0	28.0	20.0	24.0	34.0	37.0	39.0	38.0	41.0	37.0	36.0	37.0	41.0	36.0	31.0	33.0	39.0	37.0	41.0	42.0	53.0	56.0	46.0	56.0	51.0	51.0	61.0	70.0	66.0	65.0	55.0	40.0	23.0	19.0
48	7.0	11.0	15.0	25.0	23.0	23.0	25.0	24.0	22.0	22.0	22.0	20.0	25.0	22.0	20.0	14.0	16.0	15.0	12.0	12.0	12.0	14.0	12.0	10.0	13.0	13.0	24.0	30.0	30.0	30.0	33.0	35.0	34.0	32.0	35.0	40.0	35.0	24.0	24.0	20.0	27.0	22.0	25.0	21.0	22.0	15.0	17.0	9.0	6.0
[truncated: 193 more columns]
