# Supplementary material for: A maximum entropy approach for the modelling of car-sharing parking dynamics
Source: Sci Rep. 2023 Feb 21;13:2993. doi: 10.1038/s41598-023-30134-9 (PMC9945450; doi:10.1038/s41598-023-30134-9)
Supplement: Supplementary file 2 — Supplementary Information. [file 41598_2023_30134_MOESM2_ESM.zip › scirep_data/strikes.csv]

dataInizio	dataFine	sindacato	settore	categoria	modalita	rilevanza	dataProclamazione	dataRicezione	nome_regione	nome_provincia	note
2014-01-08	2014-01-08	ANPCAT	Aereo	PERSONALE SOC. ENAV	4 ORE: DALLE 13.00 ALLE 17.00	Nazionale	2013-12-24	2013-12-24 17:07:00	Italia	Tutte	ESCLUSI VOLI DELLA SOC. EASYJET
2014-01-09	2014-01-09	OSR USB LAVORO PRIVATO	Aereo	PERSONALE SOCC. SEA E SEA HANDLING DI MILANO LINATE E MALPENSA	4 ORE: DALLE 10.00 ALLE 14.00	Nazionale	2013-12-30	2013-12-30 09:58:00	Italia	Tutte
2014-01-09	2014-01-09	OSR FEDERMAR-CISAL	Marittimo	PERSONALE SOC. SIREMAR - COMPAGNIA DELLE ISOLE REG. SICILIA	24 ORE CON VARIE MODALITA'	Regionale	2013-12-29	2013-12-29 23:37:00	Sicilia	Tutte
2014-01-10	2014-01-10	OSR USB LAVORO PRIVATO	Ferroviario	PERS. MOBILE SOC. TRENITALIA DIV. PASSEGGERI N/I, CARGO, DIV. REGIONALE EMILIA ROM. E OMC ETR DI BOLOGNA	1 ORA: DALLE 09.00 ALLE 10.00 - OMC 10 MIN.:9.00-9.10	Regionale	2013-12-31	2013-12-31 10:58:00	Emilia-Romagna	Tutte
2014-01-10	2014-01-10	OSR FILT-CGIL/FIT-CISL/UILT-UIL/UGL/FAST FERROVIE/ORSA FERROVIE	Appalti ferroviari	PERSONALE APPALTI FS SOC. IPRAMS DEGLI IMPIANTI DELLA REG. UMBRIA	4 ORE: DALLE 9.36 ALLE 13.36	Regionale	2013-12-16	2013-12-17 12:11:00	Umbria	Tutte
2014-01-10	2014-01-10	OSR FILT-CGIL/FIT-CISL/UILT-UIL/UGL/FAST/ORSA	Appalti ferroviari	PERSONALE APPALTI SOC. CFPBO PER I LOTTI 30 E 42 TRENITALIA REG. UMBRIA	24 ORE	Regionale	2013-12-04	2013-12-04 18:51:00	Umbria	Tutte
2014-01-13	2014-01-13	OSR FILT-CGIL/FIT-CISL/UILT-UIL/FAST/UGL/ORSA	Ferroviario	PERSONALE INTERO GRUPPO FSI REGIONE TOSCANA	2 ORE: DALLE 16.00 ALLE 17.59	Regionale	2014-01-13	2014-01-13 13:36:00	Toscana	Tutte
2014-01-14	2014-01-14	USB LAVORO PRIVATO	Trasporto pubblico locale	PERSONALE ADDETTO AL TRASPORTO PUBBLICO LOCALE REG. MARCHE	8 ORE: DALLE 9.00 ALLE 17.00	Regionale	2013-12-30	2013-12-30 16:07:00	Marche	Tutte
2014-01-14	2014-01-14	OSR FILT-CGIL/FIT-CISL/UILT-UIL/UGL/FAISA-CISAL	Trasporto pubblico locale	PERSONALE ADDETTO AL TRASPORTO PUBBLICO LOCALE REG. MARCHE	8 ORE: DALLE 9.00 ALLE 17.00	Regionale	2013-12-19	2013-12-19 13:24:00	Marche	Tutte
2014-01-16	2014-01-16	OSR FEDERMAR-CISAL	Marittimo	PERSONALE SOC. SIREMAR - COMPAGNIA DELLE ISOLE REG. SICILIA	24 ORE CON VARIE MODALITA'	Regionale	2014-01-03	2014-01-03 22:21:00	Sicilia	Tutte
2014-01-16	2014-01-16	OSR FILT-CGIL	Appalti ferroviari	PERS. APPALTI FERROVIARI SOC. COOPSERVICE DEL LOTTO CENTOSTAZIONI REG. EMILIA ROMAGNA	8 ORE INTERO TURNO	Regionale	2014-01-07	2014-01-07 10:10:00	Emilia-Romagna	Tutte
2014-01-17	2014-01-17	OSR FILT-CGIL/FIT-CISL/UILT-UIL/UGL/FAST FERROVIE	Ferroviario	PERSONALE SOC. RFI SETT. MANUTENZIONE INFRASTRUTTURA DTP MILANO	8 ORE: DALLE 9.01 ALLE 17.00	Interregionale	2013-12-03	2013-12-04 18:38:00	Italia	Tutte
2014-01-17	2014-01-17	OSR FEDERMAR-CISAL	Marittimo	PERSONALE SOC. SIREMAR - COMPAGNIA DELLE ISOLE REG. SICILIA	24 ORE CON VARIE MODALITA'	Regionale	2014-01-03	2014-01-03 22:21:00	Sicilia	Tutte
2014-01-18	2014-01-18	AVIA	Aereo	PERSONALE NAVIGANTE DI CABINA SOC. EASYJET	4 ORE: DALLE 12.00 ALLE 16.00	Nazionale	2013-12-06	2013-12-09 11:06:00	Italia	Tutte
2014-01-18	2014-01-18	OSR CUB TRASPORTI	Aereo	PERSONALE SOCC. SEA E SEA HANDLING DI MILANO LINATE E MALPENSA	4 ORE: DALLE 12.00 ALLE 16.00	Nazionale	2013-12-30	2013-12-30 09:53:00	Italia	Tutte
2014-01-18	2014-01-19	OSR ORSA FERROVIE	Ferroviario	PERSONALE MOBILE SOC. TRENITALIA DIV. PASSEGGERI REGIONALE VENETO	24 ORE: DALLE 21.00 DEL 18/1 ALLE 20.59 DEL 19/1	Regionale	2013-12-09	2013-12-09 12:08:00	Veneto	Tutte
2014-01-18	2014-01-18	OSP ADL	Aereo	PERSONALE SOCC. SEA E SEA HANDLING DI MILANO LINATE E MALPENSA	4 ORE: DALLE 12.00 ALLE 16.00	Nazionale	2014-01-07	2014-01-07 17:41:00	Italia	Tutte
2014-01-18	2014-01-18	OSR USB LAVORO PRIVATO	Aereo	PERSONALE SOCC. SEA E SEA HANDLING DI MILANO LINATE E MALPENSA	4 ORE: DALLE 12.00 ALLE 16.00	Nazionale	2014-01-02	2014-01-02 10:28:00	Italia	Tutte
2014-01-20	2014-01-20	OSR FILT-CGIL/FIT-CISL/UGL/FAISA-CISAL	Trasporto pubblico locale	PERSONALE ADDETTO AL TRASPORTO PUBBLICO LOCALE REG. TOSCANA	8 ORE CON MODALITA' TERRITORIALI	Regionale	2013-12-23	2013-12-23 12:17:00	Toscana	Tutte
2014-01-21	2014-01-21	OSR FILT-CGIL	Appalti ferroviari	PERS. APPALTI FERROVIARI SOC. COOPSERVICE DEL LOTTO CENTOSTAZIONI REG. EMILIA ROMAGNA	MEZZO TURNO PER OGNI TURNO	Regionale	2014-01-07	2014-01-07 15:14:00	Emilia-Romagna	Tutte
2014-01-24	2014-01-24	USB LAVORO PRIVATO	Trasporto pubblico locale	PERSONALE ADDETTO AL TRASPORTO PUBBLICO LOCALE	24 ORE CON MODALITA' TERRITORIALI	Nazionale	2013-12-20	2013-12-20 12:38:00	Italia	Tutte
2014-01-24	2014-01-24	OSR USB LAVORO PRIVATO	Ferroviario	PERSONALE SOC. TRENITALIA STABIL. OMC ETR BOLOGNA	INTERA GIORNATA	Regionale	2014-01-13	2014-01-13 10:15:00	Emilia-Romagna	Tutte
2014-01-24	2014-01-24	OSR FAST-CONFSAL	Appalti ferroviari	PERSONALE APPALTI FERROVIARI SO.CO.FAT (COOP. FATTORINI) DI TORINO	INTERA PRESTAZIONE LAVORATIVA	Regionale	2013-12-18	2013-12-18 10:07:00	Piemonte	Tutte
2014-01-24	2014-01-24	OSR FILT-CGIL/FIT-CISL/UILT-UIL/UGL/FAST/ORSA	Ferroviario	PERSONALE SOC. TRENITALIA DTR CAMPANIA	8 ORE: DALLE 9.01 ALLE 17.00	Regionale	2013-12-17	2013-12-17 13:06:00	Campania	Tutte
2014-01-25	2014-01-26	OSR USB LAVORO PRIVATO	Ferroviario	PERS. MOBILE SOC. TRENITALIA DIV. PASSEGGERI N/I, CARGO, DIV. REGIONALE EMILIA ROM.	8 ORE: DALLE 21.00 DEL 25/1 ALLE 4.59 DEL 26/1	Regionale	2014-01-13	2014-01-13 10:15:00	Emilia-Romagna	Tutte
2014-01-29	2014-01-29	CILA-AV	Aereo	PERSONALE SOC. ENAV	4 ORE: DALLE 13.00 ALLE 17.00	Nazionale	2014-01-15	2014-01-15 10:42:00	Italia	Tutte	ESCLUSIONE AREA CAAV DI PALERMO E VOLI DEL GRUPPO MERIDIANA
2014-01-29	2014-01-29	OSR FILT-CGIL/FIT-CISL/UILT-UIL/UGL/FAST/ORSA	Ferroviario	PERSONALE SOC. TRENITALIA DIV. PASSEGGERI N/I VENDITA DIRETTA E CUSTOMER SERVICE FRIULI VENEZIA GIULIA	8 ORE: DALLE 9.01 ALLE 17.00	Regionale	2014-01-10	2014-01-10 19:24:00	Friuli-Venezia Giulia	Tutte
2014-01-29	2014-01-29	APM ASS. PILOTI MERIDIANA FLY	Aereo	PERSONALE NAVIGANTE TECNICO SOC. MERIDIANA FLY	4 ORE: DALLE 10.00 ALLE 14.00	Nazionale	2014-01-08	2014-01-08 07:07:00	Italia	Tutte
2014-01-29	2014-01-29	FILT-CGIL/FIT-CISL/UGL	Aereo	PERSONALE DI TERRA E DI VOLO GRUPPO MERIDIANA	24 ORE	Nazionale	2013-12-10	2013-12-10 17:38:00	Italia	Tutte
2014-01-29	2014-01-29	USB LAVORO PRIVATO	Aereo	PERSONALE NAVIGANTE SOC. MERIDIANA FLY	24 ORE: DALLE 00.00 ALLE 23.59	Nazionale	2013-12-23	2013-12-23 09:45:00	Italia	Tutte
2014-01-30	2014-01-30	FILT-CGIL/FIT-CISL/UILT-UIL	Aereo	PERSONALE SOC. ENAV	15 MIN.: DALLE 15.00 ALLE 15.15	Nazionale	2014-01-03	2014-01-07 10:46:00	Italia	Tutte	IN ADESIONE ALL'ACTION DAY INDETTO DA SINDACATO EUROPEO ETF
2014-02-03	2014-02-04	OSR FILT-CGIL/UILT-UIL/UGL-AF/SALPAS-ORSA	Appalti ferroviari	PERSONALE APPALTI FS SOC. COMPASS GROUP LOTTI 12 E 22 REG. PIEMONTE	ULTIME 4 ORE PER OGNI TURNO	Regionale	2014-01-14	2014-01-14 12:13:00	Piemonte	Tutte
2014-02-03	2014-02-04	OSR FILT-CGIL/FIT-CISL/UILT-UIL/UGL/SALPAS-ORSA	Appalti ferroviari	PERSONALE APPALTI FS SOC. COMPASS GROUP REG. LIGURIA	INTERO TURNO: DALLE 22.00 DEL 3/2 ALLE 22.00 DEL 4/2	Regionale	2014-01-21	2014-01-21 11:02:00	Liguria	Tutte
2014-02-05	2014-02-05	OSR FILT-CGIL/FIT-CISL/UGL/FAISA-CISAL	Trasporto pubblico locale	PERSONALE ADDETTO AL TRASPORTO PUBBLICO LOCALE REG. TOSCANA	8 ORE CON MODALITA' TERRITORIALI	Regionale	2014-01-10	2014-01-11 05:58:00	Toscana	Tutte
2014-02-05	2014-02-05	ORSA AUTOFERRO TPL	Trasporto pubblico locale	PERSONALE ADDETTO AL TRASPORTO PUBBLICO LOCALE	24 ORE CON MODALITA' TERRITORIALI	Nazionale	2014-01-19	2014-01-19 10:26:00	Italia	Tutte
2014-02-05	2014-02-05	COORD. PROV. USB LAVORO PRIVATO	Trasporto pubblico locale	PERSONALE ADDETTO AL TRASPORTO PUBBLICO LOCALE REG. EMILIA ROMAGNA	4 ORE CON MODALITA' TERRITORIALI	Regionale	2014-01-25	2014-01-25 00:40:00	Emilia-Romagna	Tutte
2014-02-05	2014-02-05	FILT-CGIL/FIT-CISL/UILT-UIL/UGL-FNA/FAISA-CISAL	Trasporto pubblico locale	PERSONALE ADDETTO AL TRASPORTO PUBBLICO LOCALE	24 ORE CON MODALITA' TERRITORIALI	Nazionale	2013-12-18	2013-12-18 18:18:00	Italia	Tutte
2014-02-09	2014-02-09	OSR ORSA FERROVIE	Ferroviario	PERSONALE DI ACCOMPAGNAMENTO SOC. TRENITALIA DIV. PASSEGGERI REGIONALE VENETO	2 ORE: DALLE 12.00 ALLE 14.00	Regionale	2014-02-04	2014-02-04 15:42:00	Veneto	Tutte
2014-02-09	2014-02-09	OSR FIT-CISL/UILT-UIL/UGL/FAST/ORSA	Ferroviario	PERSONALE SOC. TRENITALIA DI VENDITA E ASSISTENZA DIV. PASSEGGERI N/I REG. LIGURIA	8 ORE: DALLE 9.01 ALLE 17.00	Regionale	2014-01-29	2014-01-29 14:31:00	Liguria	Tutte
2014-02-10	2014-02-10	OSL FIT-CISL/UGL/ANPCAT/LICTA/CILA-AV	Aereo	PERSONALE ENAV CAAV DI PALERMO	8 ORE: DALLE 10.00 ALLE 18.00	Interregionale	2013-12-16	2013-12-16 23:58:00	Italia	Tutte
2014-02-10	2014-02-10	CUB CONF. UNITARIA DI BASE	Aereo	SCIOPERO GENERALE LAVORATORI COMPARTO AEREO, AEROPORTUALE ED INDOTTO DEGLI AEROPORTI	24 ORE: DALLE 00.01 ALLE 23.59	Nazionale	2014-01-29	2014-01-29 17:23:00	Italia	Tutte	ADESIONI OO.SS. CUB TRASPORTI E FLAICA UNITI CUB
2014-02-10	2014-02-10	AVIA	Aereo	PERSONALE NAVIGANTE DI CABINA SOC. EASYJET	24 ORE: DALLE 00.01 ALLE 24.00	Nazionale	2014-01-28	2014-01-28 11:29:00	Italia	Tutte
2014-02-10	2014-02-10	OSR FILT-CGIL/FIT-CISL/UILT-UIL/UGL/FAST/ORSA	Appalti ferroviari	PERSONALE APPALTI FS SOC. IPRAMS DEGLI IMPIANTI DELLA REG. UMBRIA	8 ORE: DALLE 6.00 ALLE 13.59	Regionale	2014-01-27	2014-01-27 13:03:00	Umbria	Tutte
2014-02-10	2014-02-10	FILT-CGIL	Aereo	PERSONALE NAVIGANTE DI CABINA SOC. AIR DOLOMITI	4 ORE: DALLE 10.00 ALLE 14.00	Nazionale	2013-12-10	2013-12-10 15:11:00	Italia	Tutte
2014-02-10	2014-02-10	OSR FILT-CGIL/FIT-CISL/UILT-UIL/FAST/ORSA	Ferroviario	PERSONALE SOC. TRENITALIA DIV. CARGO AREA TRIESTE	8 ORE: DALLE 9.01 ALLE 17.00	Regionale	2014-01-17	2014-01-30 17:39:00	Friuli-Venezia Giulia	Tutte
2014-02-13	2014-02-14	OSR FEDERMAR-CISAL	Marittimo	PERSONALE SOC. SIREMAR - COMPAGNIA DELLE ISOLE REG. SICILIA	24 ORE CON VARIE MODALITA'	Regionale	2014-01-27	2014-01-27 16:32:00	Sicilia	Tutte
2014-02-13	2014-02-13	OSR FILT-CGIL/FIT-CISL/USLAC-UNCDIM-SMACD	Marittimo	PERSONALE SOC. SIREMAR - COMPAGNIA DELLE ISOLE REG. SICILIA	24 ORE	Regionale	2014-01-27	2014-01-27 09:33:00	Sicilia	Tutte
2014-02-14	2014-02-14	OSR FILT-CGIL/FIT-CISL/UILT-UIL/FAST/UGL/ORSA	Ferroviario	PERSONALE SOC. TRENITALIA DI VERIFICA, MANOVRA E UMRP PASSEGGERI DI NAPOLI	8 ORE: DALLE 9.01 ALLE 17.00	Regionale	2014-01-17	2014-01-17 11:06:00	Campania	Tutte
2014-02-17	2014-02-17	USB LAVORO PRIVATO	Trasporto pubblico locale	PERSONALE ADDETTO AL TRASPORTO PUBBLICO LOCALE DELLA REG. UMBRIA	4 ORE: DALLE 16.30 ALLE 20.30	Regionale	2014-02-07	2014-02-07 12:11:00	Umbria	Tutte
2014-02-17	2014-02-17	OSR FILT-CGIL/FIT-CISL/UGL FNA/FAISA-CISAL	Trasporto pubblico locale	PERSONALE ADDETTO AL TRASPORTO PUBBLICO LOCALE REG. TOSCANA	24 ORE CON MODALITA' TERRITORIALI	Regionale	2014-02-04	2014-02-04 11:43:00	Toscana	Tutte
2014-02-17	2014-02-17	OSR FILT-CGIL/FIT-CISL/UILT-UIL/UGL TRASPORTI	Intersettoriale	SCIOPERO REGIONALE TRASPORTI CAMPANIA	4 ORE	Regionale	2014-01-29	2014-01-29 10:49:00	Campania	Tutte
2014-02-17	2014-02-17	OSR FILT-CGIL/FIT-CISL/UILT-UIL/UGL TRASPORTI	Intersettoriale	SCIOPERO REGIONALE TRASPORTI CAMPANIA	4 ORE	Regionale	2014-01-29	2014-01-29 10:49:00	Campania	Tutte	ESCLUSA SOC. TRENITALIA
2014-02-20	2014-02-20	COORD. ORGANIZZAZIONI DI CATEGORIA TAXISTI E RADIOTAXI	Generale	FERMO SERVIZIO TAXI BACINO AEROPORTUALE REG. LOMBARDIA	14 ORE: DALLE 8.00 ALLE 22.00	Territoriale	2014-01-28	2014-02-18 15:50:00	Lombardia	Tutte
2014-02-21	2014-02-21	CUB CONF. UNITARIA DI BASE	Aereo	SCIOPERO GENERALE LAVORATORI COMPARTO AEREO, AEROPORTUALE ED INDOTTO DEGLI AEROPORTI	4 ORE: DALLE 13.00 ALLE 17.00	Nazionale	2014-02-06	2014-02-06 13:51:00	Italia	Tutte	ADESIONI OO.SS. CUB TRASPORTI E FLAICA UNITI CUB
2014-02-21	2014-02-21	USB LAVORO PRIVATO TRASPORTI	Aereo	SCIOPERO GENERALE SETTORE TRASPORTO AEREO	4 ORE: DALLE 13.00 ALLE 17.00	Nazionale	2014-01-22	2014-01-22 14:18:00	Italia	Tutte
2014-02-21	2014-02-21	ANPCAT	Aereo	PERSONALE SOC. ENAV	4 ORE: DALLE 13.00 ALLE 17.00	Nazionale	2014-01-02	2014-01-02 15:34:00	Italia	Tutte	ESCLUSIONE AREA CAAV DI PALERMO
2014-02-21	2014-02-21	LICTA	Aereo	PERSONALE SOC. ENAV	4 ORE: DALLE 13.00 ALLE 17.00	Nazionale	2013-12-24	2013-12-24 17:15:00	Italia	Tutte	ESCLUSIONE AREA CAAV DI PALERMO
2014-02-27	2014-02-28	OSR FAST-CONFSAL	Appalti ferroviari	PERSONALE APPALTI FERROVIARI SO.CO.FAT (COOP. FATTORINI) DI TORINO	INTERA PRESTAZIONE LAVORATIVA: DALLE 22.00 DEL 27/2 ALLE 22.00 DEL 28/2	Regionale	2014-02-07	2014-02-07 10:14:00	Piemonte	Tutte
2014-02-27	2014-02-27	OSR FILT-CGIL/FIT-CISL/UILT-UIL/UGL/FAST/ORSA	Ferroviario	PERSONALE SOC. TRENITALIA DIV. CARGO DELLA REGIONE VENETO	8 ORE: DALLE 9.01 ALLE 17.00	Regionale	2014-01-29	2014-01-29 11:59:00	Veneto	Tutte
2014-02-28	2014-02-28	OSR SUL	Trasporto pubblico locale	PERSONALE ADDETTO AL TRASPORTO PUBBLICO LOCALE REGIONE TOSCANA	4 ORE: DALLE 17.00 ALLE 21.00	Regionale	2014-02-17	2014-02-17 10:42:00	Toscana	Tutte
2014-02-28	2014-02-28	OSR COBAS LAVORO PRIVATO/USB LAVORO PRIVATO/ SLAI-COBAS	Trasporto pubblico locale	PERSONALE ADDETTO AL TRASPORTO PUBBLICO LOCALE REGIONE TOSCANA	24 ORE	Regionale	2014-01-27	2014-01-27 12:57:00	Toscana	Tutte
2014-02-28	2014-02-28	OSR UILT-UIL	Trasporto pubblico locale	PERSONALE ADDETTO AL TRASPORTO PUBBLICO LOCALE REG. TOSCANA	8 ORE CON MODALITA' TERRITORIALI	Regionale	2014-02-03	2014-02-03 15:05:00	Toscana	Tutte
2014-02-28	2014-02-28	ORSA AUTOFERRO TPL	Trasporto pubblico locale	PERSONALE ADDETTO AL TRASPORTO PUBBLICO LOCALE	24 ORE CON MODALITA' TERRITORIALI	Nazionale	2014-02-03	2014-02-03 16:27:00	Italia	Tutte
2014-03-05	2014-03-05	ORSA AUTOFERRO TPL	Trasporto pubblico locale	PERSONALE ADDETTO AL TRASPORTO PUBBLICO LOCALE	24 ORE CON MODALITA' TERRITORIALI	Nazionale	2014-02-12	2014-02-12 19:06:00	Italia	Tutte	ESCLUSIONE DELLE AZIENDE DI T.P.L. DEL BACINO REGIONALE TOSCANO
2014-03-07	2014-03-07	FIOM-CGIL	Aereo	PERSONALE SOC. TECHNO SKY	4 ORE: DALLE 12.30 ALLE 16.30	Nazionale	2014-02-13	2014-02-13 17:31:00	Italia	Tutte
2014-03-07	2014-03-07	CUB	Aereo	LAVORATORI COMPARTO AEREO, AEROPORTUALE ED INDOTTO DEGLI AEROPORTI	24 ORE: DALLE 00.01 ALLE 23.59	Nazionale	2014-02-25	2014-02-25 14:10:00	Italia	Tutte	ADESIONE OO.SS. CUB TRASPORTI E FLAICA UNITI CUB
2014-03-07	2014-03-07	OSR FILT-CGIL/FIT-CISL/UILT-UIL/UGL/FAST	Appalti ferroviari	PERSONALE APPALTI FS SOC. GESAFIN DI MILANO OPERANTE NELLA REGIONE MARCHE	4 ORE: DALLE 13.01 ALLE 16.59	Regionale	2014-02-24	2014-02-24 14:29:00	Marche	Tutte
2014-03-07	2014-03-07	OSP ADL	Aereo	PERSONALE SOCC. SEA E SEA HANDLING DI MILANO LINATE E MALPENSA	24 ORE: DALLE 00.00 ALLE 23.59	Nazionale	2014-01-24	2014-01-24 17:15:00	Italia	Tutte
2014-03-07	2014-03-07	OSR USB LAVORO PRIVATO	Aereo	PERSONALE SOCC. SEA E SEA HANDLING DI MILANO LINATE E MALPENSA	24 ORE	Nazionale	2014-01-24	2014-01-24 09:58:00	Italia	Tutte
2014-03-07	2014-03-07	APM ASS. PILOTI MERIDIANA FLY	Aereo	PERSONALE NAVIGANTE SOC. MERIDIANA FLY	24 ORE	Nazionale	2014-02-21	2014-02-21 14:14:00	Italia	Tutte
2014-03-07	2014-03-07	AVIA	Aereo	PERSONALE NAVIGANTE DI CABINA SOC. EASYJET	24 ORE: DALLE 00.01 ALLE 24.00	Nazionale	2014-01-28	2014-01-28 14:02:00	Italia	Tutte
2014-03-07	2014-03-07	OSR CUB TRASPORTI	Aereo	PERSONALE SOCC. SEA E SEA HANDLING DI MILANO LINATE E MALPENSA	24 ORE: DALLE 00.00 ALLE 23.59	Nazionale	2014-01-24	2014-01-24 10:00:00	Italia	Tutte
2014-03-10	2014-03-10	OSR FILT-CGIL/FIT-CISL/UILT-UIL/UGL/ORSA	Appalti ferroviari	PERSONALE AZIENDE ADDETTE APPALTI FERROVIARI DELLA REG. CAMPANIA	META' PRESTAZIONE LAVORATIVA	Regionale	2014-02-27	2014-02-27 16:45:00	Campania	Tutte
2014-03-11	2014-03-11	OSR FILT-CGIL/FIT-CISL/UILT-UIL/UGL/FAST	Ferroviario	PERSONALE SOC. TRENITALIA MANUTENZIONE ROTABILI DIVISIONE PASSEGGERI REGIONALE LIGURIA	INTERA PRESTAZIONE LAVORATIVA	Regionale	2014-02-26	2014-02-26 09:09:00	Liguria	Tutte
2014-03-14	2014-03-14	USB LAVORO PRIVATO	Ferroviario	PERSONALE GRUPPO FSI E TRENORD	8 ORE: DALLE 9.01 ALLE 16.59	Nazionale	2014-03-04	2014-03-04 15:42:00	Italia	Tutte
2014-03-14	2014-03-14	ORSA FERROVIE	Ferroviario	PERSONALE ADDETTO A CIRCOLAZIONE TRENI E MANUTENZIONE SOCC. TRENITALIA, RFI, NTV E TRENORD	8 ORE: DALLE 9.01 ALLE 16.59	Nazionale	2014-01-29	2014-01-29 20:00:00	Italia	Tutte
2014-03-14	2014-03-14	COORD. REG. USB LAVORO PRIVATO	Ferroviario	PERSONALE MOBILE SOC. TRENITALIA IMPIANTI REGIONI PUGLIA E BASILICATA	8 ORE: DALLE 9.01 ALLE 16.59	Interregionale	2014-03-03	2014-03-04 17:07:00	Italia	Tutte
2014-03-14	2014-03-14	OSR ORSA FERROVIE	Ferroviario	PERSONALE SOC. TRENORD	8 ORE: DALLE 9.01 ALLE 16.59	Regionale	2014-02-28	2014-02-28 17:12:00	Lombardia	Tutte
2014-03-14	2014-03-14	ORSA FERROVIE	Ferroviario	PERSONALE ADDETTO A CIRCOLAZIONE TRENI DELLE IMPRESE FERROVIARIE ADIBITE AL SERVIZIO MERCI	8 ORE: DALLE 9.01 ALLE 16.59	Nazionale	2014-02-25	2014-02-26 11:49:00	Italia	Tutte
2014-03-14	2014-03-14	OSR USB LAVORO PRIVATO	Ferroviario	PERSONALE MOBILE SOC. TRENITALIA DIV. PASSEGGERI, REGIONALE E CARGO EMILIA ROMAGNA E STABIL. OMC ETR BOLOGNA	8 ORE: DALLE 9.01 ALLE 16.59 - STABIL. INTERA GIORNATA	Regionale	2014-03-04	2014-03-04 11:20:00	Emilia-Romagna	Tutte
2014-03-14	2014-03-14	CAT COORD. AUTORGANIZZATO TRASPORTI	Ferroviario	PERSONALE AZIENDE INTERO SETTORE FERROVIARIO	1 ORA: DALLE 15.59 ALLE 16.59	Nazionale	2014-02-17	2014-02-17 18:30:00	Italia	Tutte
2014-03-14	2014-03-14	OSR ORSA FERROVIE	Ferroviario	PERSONALE MOBILE SOC. TRENITALIA REGIONE LAZIO	8 ORE: DALLE 9.01 ALLE 16.59	Regionale	2014-02-28	2014-02-28 13:00:00	Lazio	Tutte
2014-03-14	2014-03-14	COORD.NAZ. RSU/RLS PERS. MOBILE	Ferroviario	PERSONALE FERROVIARIO DEL GRUPPO FSI, NTV E TRENORD	8 ORE: DALLE 9.01 ALLE 16.59	Nazionale	2014-03-03	2014-03-03 18:44:00	Italia	Tutte
2014-03-14	2014-03-14	CAT COORD. AUTORGANIZZATO TRASPORTI	Ferroviario	PERSONALE AZIENDE INTERO SETTORE FERROVIARIO	4 ORE: DALLE 11.00 ALLE 15.00	Nazionale	2014-02-28	2014-02-28 13:12:00	Italia	Tutte
2014-03-14	2014-03-14	CUB TRASPORTI	Ferroviario	PERSONALE FERROVIARIO DEL GRUPPO FSI, NTV E TRENORD	8 ORE: DALLE 9.01 ALLE 16.59	Nazionale	2014-03-03	2014-03-03 17:20:00	Italia	Tutte
2014-03-19	2014-03-19	OSR FILT-CGIL/FIT-CISL/UILT-UIL/UGL TRASPORTI	Trasporto pubblico locale	PERSONALE ADDETTO AL TRASPORTO PUBBLICO LOCALE REG. CAMPANIA	24 ORE	Regionale	2014-02-21	2014-02-21 14:16:00	Campania	Tutte
2014-03-19	2014-03-19	OSR FILT-CGIL/FIT-CISL/UILT-UIL/UGL FNA	Trasporto pubblico locale	PERSONALE ADDETTO AL TRASPORTO PUBBLICO LOCALE DELLA REG. LAZIO	4 ORE: DALLE 8.30 ALLE 12.30	Regionale	2014-02-19	2014-02-19 15:42:00	Lazio	Tutte
2014-03-19	2014-03-19	OSR FILT-CGIL/FIT-CISL/UGL FNA/FAISA-CISAL	Trasporto pubblico locale	PERSONALE ADDETTO AL TRASPORTO PUBBLICO LOCALE REG. TOSCANA	24 ORE CON MODALITA' TERRITORIALI	Regionale	2014-03-03	2014-03-03 20:20:00	Toscana	Tutte
2014-03-19	2014-03-19	FILT-CGIL/FIT-CISL/UILT-UIL/UGL-FNA/FAISA-CISAL	Trasporto pubblico locale	PERSONALE ADDETTO AL TRASPORTO PUBBLICO LOCALE	24 ORE CON MODALITA' TERRITORIALI	Nazionale	2014-02-12	2014-02-12 11:30:00	Italia	Tutte
2014-03-20	2014-03-20	COORD. ORGANIZZAZIONI DI CATEGORIA TAXISTI E RADIOTAXI	Generale	FERMO SERVIZIO TAXI BACINO AEROPORTUALE REG. LOMBARDIA	14 ORE: DALLE 8.00 ALLE 22.00	Territoriale	2014-03-06	2014-03-06 14:50:00	Lombardia	Tutte
2014-03-23	2014-03-23	FILT-CGIL/FIT-CISL/UGL	Aereo	PERSONALE DI TERRA E DI VOLO GRUPPO MERIDIANA	24 ORE	Nazionale	2014-03-07	2014-03-07 16:45:00	Italia	Tutte	ADESIONE DELLA A.P. APM
2014-03-23	2014-03-23	FILT-CGIL/FIT-CISL	Aereo	PERSONALE NAVIGANTE DI CABINA SOC. EASYJET	4 ORE: DALLE 10.00 ALLE 14.00	Nazionale	2014-02-18	2014-02-18 12:19:00	Italia	Tutte	ESCLUSIONE DEI VOLI DA E PER L'AEROPORTO DI NAPOLI
2014-03-23	2014-03-23	ANPCAT	Aereo	PERSONALE SOC. ENAV	4 ORE: DALLE 13.00 ALLE 17.00	Nazionale	2014-02-14	2014-02-14 11:50:00	Italia	Tutte
2014-03-24	2014-03-28	AIAS	Trasporto merci	FERMO SERVIZI AUTOTRASPORTO MERCI REGIONE SICILIA	120 ORE: DALLE 00.00 DEL 24/03 ALLE 24.00 DEL 28/03	Regionale	2014-03-04	2014-03-11 12:57:00	Sicilia	Tutte
2014-03-24	2014-03-25	OSR FIT-CISL/UILT-UIL/UGL/ORSA	Ferroviario	PERSONALE SOC. TRENITALIA BIGLIETTERIE ED UFFICI ASSISTENZA DIV. PASSEGGERI N/I REG. LIGURIA	24 ORE: DALLE 21.01 DEL 24/3 ALLE 21.00 DEL 25/3	Regionale	2014-02-28	2014-03-14 15:28:00	Liguria	Tutte
2014-03-25	2014-03-25	OSR FILT-CGIL/FIT-CISL/UILT-UIL/UGL/FAST/ORSA	Ferroviario	PERSONALE SOC. TRENITALIA MANUTENZIONE E MANOVRA DIREZIONE TRASPORTO REGIONALE LIGURIA	8 ORE: DALLE 9.01 ALLE 17.00	Regionale	2014-02-28	2014-02-28 14:19:00	Liguria	Tutte
2014-03-25	2014-03-25	OSR FILT-CGIL/FIT-CISL/UILT-UIL/UGL/FAST	Appalti ferroviari	PERSONALE APPALTI FS SOC. GESAFIN (MI) DIPENDENTE REG. MARCHE	8 ORE: DALLE 9.01 ALLE 16.59	Aziendale	2014-03-10	2014-03-10 14:57:00	Marche	Tutte
2014-03-26	2014-03-27	OSR FILT-CGIL/FIT-CISL/UILT-UIL/UGL/FAST/ORSA	Ferroviario	PERSONALE SOC. TRENITALIA DIV. CARGO DELLA REGIONE VENETO	24 ORE: DALLE 21.00 DEL 26/3 ALLE 21.00 DEL 27/3	Regionale	2014-03-04	2014-03-04 09:49:00	Veneto	Tutte
2014-03-27	2014-03-27	OSR FILT-CGIL/FIT-CISL/UILT-UIL/UGL/FAST/ORSA	Ferroviario	PERSONALE BIGLIETTERIE ED ASSISTENZA SOC. TRENITALIA DIV. PASSEGGERI L/H DEL VENETO	8 ORE: DALLE 9.01 ALLE 17.00	Regionale	2014-03-05	2014-03-05 10:26:00	Veneto	Tutte
2014-03-28	2014-03-28	ESECUTIVO REGIONALE CONFEDERALE USB	Generale	SCIOPERO GENERALE REGIONALE LAVORATORI DEL SETTORE PUBBLICO E PRIVATO DELLA REGIONE LAZIO	INTERA GIORNATA	Regionale	2014-03-07	2014-03-07 15:43:00	Lazio	Tutte	ESCLUSI ADDETTI AL TRASPORTO AEREO E PUBBLICO LOCALE
2014-03-28	2014-03-28	CAT COORD. AUTORGANIZZATO TRASPORTI	Ferroviario	PERSONALE AZIENDE INTERO SETTORE FERROVIARIO	4 ORE: DALLE 13.00 ALLE 17.00	Nazionale	2014-01-29	2014-01-29 13:49:00	Italia	Tutte
2014-03-30	2014-03-30	RSA ANPCAT/COBAS LAVORO PRIVATO	Aereo	PERSONALE ENAV ACC MILANO	4 ORE: DALLE 12.30 ALLE 16.30	Nazionale	2014-03-06	2014-03-06 17:22:00	Italia	Tutte
2014-03-30	2014-03-30	APM	Aereo	PERSONALE NAVIGANTE SOC. MERIDIANA FLY	4 ORE: DALLE 12.30 ALLE 16.30	Nazionale	2014-03-13	2014-03-13 16:03:00	Italia	Tutte
2014-03-30	2014-03-30	LICTA-FAST	Aereo	PERSONALE SOC. ENAV	4 ORE: DALLE 12.30 ALLE 16.30	Nazionale	2014-02-26	2014-02-26 12:12:00	Italia	Tutte
2014-03-30	2014-03-30	FILT-CGIL/FIT-CISL/UGL	Aereo	PERSONALE DI TERRA E DI VOLO GRUPPO MERIDIANA	24 ORE	Nazionale	2014-03-13	2014-03-13 13:26:00	Italia	Tutte
2014-03-31	2014-03-31	RSA USB/ORSA	Trasporto pubblico locale	PERS. ESERCIZIO FERROVIARIO SOC. FAL FERR. APPULO LUCANE DI BARI E MATERA E PERS. REP. ACEI DI BARI	24 ORE: DALLE 00.01 ALLE 24.00	Interregionale	2014-03-17	2014-03-17 17:12:00	Italia	Tutte
2014-04-07	2014-04-07	OSR FAISA-CISAL	Trasporto pubblico locale	PERSONALE ADDETTO AL TRASPORTO PUBBLICO LOCALE REG. LAZIO	4 ORE: DALLE 8.30 ALLE 12.30	Regionale	2014-03-27	2014-03-27 09:46:00	Lazio	Tutte
2014-04-07	2014-04-07	FILT-CGIL/FIT-CISL	Aereo	PERSONALE NAVIGANTE DI CABINA SOC. EASYJET	4 ORE: DALLE 10.00 ALLE 14.00	Nazionale	2014-02-17	2014-02-17 12:22:00	Italia	Tutte
2014-04-11	2014-04-11	USB LAVORO PRIVATO	Aereo	PERSONALE SOC. MERIDIANA FLY	24 ORE: DALLE 00.00 ALLE 23.59	Nazionale	2014-03-28	2014-03-28 14:03:00	Italia	Tutte	ESCLUSO VOLI DA E PER AEROPORTO CATANIA
2014-04-11	2014-04-11	OSR FILT-CGIL/FIT-CISL/UILT-UIL/UGL/FLAI	Aereo	PERSONALE SOCC. SEA E SEA HANDLING AEROPORTI MILANO LINATE E MALPENSA	4 ORE: DALLE 13.00 ALLE 17.00	Nazionale	2014-03-31	2014-03-31 17:45:00	Italia	Tutte	ASSISTITI I VOLI DA E PER AEROPORTO CATANIA
2014-04-11	2014-04-11	OSR USB LAVORO PRIVATO	Aereo	PERSONALE SOCC. SEA E SEA HANDLING AEROPORTI MILANO LINATE E MALPENSA	4 ORE: DALLE 13.00 ALLE 17.00	Nazionale	2014-04-01	2014-04-01 00:00:00	Italia	Tutte	ASSISTITI I VOLI DA E PER AEROPORTO CATANIA
2014-04-11	2014-04-11	OSR CUB TRASPORTI	Aereo	PERSONALE SOCC. SEA E SEA HANDLING AEROPORTI MILANO LINATE E MALPENSA	4 ORE: DALLE 13.00 ALLE 17.00	Nazionale	2014-04-01	2014-04-01 00:00:00	Italia	Tutte	ASSISTITI I VOLI DA E PER AEROPORTO CATANIA
2014-04-11	2014-04-11	FILT-CGIL/FIT-CISL	Aereo	PERSONALE NAVIGANTE DI CABINA SOC. EASYJET	24 ORE: DALLE 00.00 ALLE 24.00	Nazionale	2014-03-27	2014-03-27 00:00:00	Italia	Tutte	ESCLUSI VOLI DA E PER L'AEROPORTO DI CATANIA
2014-04-11	2014-04-11	ORSA FERROVIE	Ferroviario	PERSONALE IMPIANTI FISSI SOCC. TRENITALIA E RFI DELLA MANUTENZIONE DELLE INFRASTRUTTURE E DEI ROTABILI	8 ORE: DALLE 9.01 ALLE 16.59	Nazionale	2014-03-21	2014-03-21 15:57:00	Italia	Tutte
2014-04-11	2014-04-11	AVIA	Aereo	PERSONALE NAVIGANTE DI CABINA SOC. EASYJET	24 ORE: DALLE 00.01 ALLE 24.00	Nazionale	2014-03-18	2014-03-18 15:41:00	Italia	Tutte
2014-04-11	2014-04-11	OSR FIT-CISL/UGL/ORSA	Ferroviario	PERSONALE MOBILE SOC. TRENITALIA REGIONI PIEMONTE E VALLE D'AOSTA	8 ORE: DALLE 9.01 ALLE 17.00	Interregionale	2014-03-03	2014-03-03 14:35:00	Italia	Tutte
2014-04-11	2014-04-11	OSR FIT-CISL/UGL/ORSA	Ferroviario	PERSONALE MOBILE SOC. TRENITALIA REGIONI PIEMONTE E VALLE D'AOSTA, DIV. CARGO PIEMONTE E DIV. PASSEGGERI L.H. IMCC TORINO	8 ORE: DALLE 9.01 ALLE 17.00	Interregionale	2014-03-14	2014-03-14 15:00:00	Italia	Tutte
2014-04-11	2014-04-11	APM	Aereo	PERSONALE NAVIGANTE SOC. MERIDIANA FLY	4 ORE: DALLE 12.00 ALLE 16.00	Nazionale	2014-03-14	2014-03-14 13:41:00	Italia	Tutte	ESCLUSO VOLI DA E PER L'AEROPORTO DI CATANIA FONTANAROSSA
2014-04-11	2014-04-11	FILT-CGIL/FIT-CISL/UGL	Aereo	PERSONALE DI TERRA E DI VOLO GRUPPO MERIDIANA	24 ORE	Nazionale	2014-03-13	2014-03-13 16:40:00	Italia	Tutte	ESCLUSI VOLI DA E PER AEROPORTO CATANIA FONTANAROSSA
2014-04-11	2014-04-11	OSR USB LAVORO PRIVATO	Aereo	PERSONALE SOC. ATA ITALIA AEROPORTI DI MILANO LINATE E MALPENSA	4 ORE: DALLE 13.00 ALLE 17.00	Nazionale	2014-04-01	2014-04-01 17:15:00	Italia	Tutte	ASSISTITI I VOLI DA E PER AEROPORTO CATANIA
2014-04-11	2014-04-11	OST FILT-CGIL/FIT-CISL/UILT-UIL	Appalti ferroviari	SCIOPERO GENERALE SETTORE APPALTI FERROVIARI DELLA PROVINCIA DI SAVONA	INTERO TURNO	Territoriale	2014-04-01	2014-04-01 12:24:00	Liguria	Tutte	ADESIONE ALLO SCIOPERO GENERALE DELLA PROVINCIA DI SAVONA PROCLAMATO DA CGIL, CISL E UIL
2014-04-12	2014-04-13	ORSA FERROVIE	Ferroviario	PERSONALE ADDETTO A CIRCOLAZIONE TRENI E MANUTENZIONE SOCC. TRENITALIA, RFI, NTV E TRENORD	24 ORE: DALLE 21.01 DEL 12/4 ALLE 20.59 DEL 13/4	Nazionale	2014-03-21	2014-03-21 15:27:00	Italia	Tutte	ESCLUSO AMBITO TERRITORIALE DEL PIEMONTE E VALLE D'AOSTA
2014-04-12	2014-04-13	COORD.NAZ. RSU/RLS PERS. MOBILE	Ferroviario	PERSONALE MOBILE IMPRESE GRUPPO FSI, NTV E TRENORD	24 ORE: DALLE 21.00 DEL 12/4 ALLE 20.59 DEL 13/4	Nazionale	2014-03-29	2014-03-29 19:49:00	Italia	Tutte	ESCLUSO SETTORE MERCI
2014-04-12	2014-04-13	CAT	Ferroviario	PERSONALE SOCC. FERROVIARIE GRUPPO FSI, NTV, TRENORD	24 ORE: DALLE 21.00 DEL 12/4 ALLE 21.00 DEL 13/4	Nazionale	2014-03-17	2014-03-17 00:02:00	Italia	Tutte	ESCLUSO PERSONALE TRENITALIA DIV. CARGO E AMBITO TERRITORIALE PIEMONTE E VALLE D'AOSTA
2014-04-12	2014-04-13	COORD. REG. USB LAVORO PRIVATO	Ferroviario	PERSONALE MOBILE SOC. TRENITALIA IMPIANTI REGIONI PUGLIA E BASILICATA ( EX COMP.TO DI BARI)	24 ORE: DALLE 21.01 DEL 12/4 ALLE 20.59 DEL 13/4	Interregionale	2014-04-01	2014-04-01 10:14:00	Italia	Tutte	ESCLUSO PERSONALE DIV. CARGO SOC. TRENITALIA
2014-04-12	2014-04-13	USB LAVORO PRIVATO	Ferroviario	PERSONALE GRUPPO FSI E TRENORD	24 ORE: DALLE 21.01 DEL 12/4 ALLE 20.59 DEL 13/4	Nazionale	2014-03-31	2014-03-31 14:25:00	Italia	Tutte	ESCLUSO PERSONALE TRENITALIA DIV. CARGO - ESCLUSO AMBITO TERRITORIALE PIEMONTE E VALLE D'AOSTA
2014-04-12	2014-04-13	OSR ORSA FERROVIE	Ferroviario	PERSONALE SOC. TRENORD	24 ORE: DALLE 21.01 DEL 12/4 ALLE 20.59 DEL 13/4	Regionale	2014-03-31	2014-03-31 16:18:00	Lombardia	Tutte
2014-04-12	2014-04-13	CUB TRASPORTI	Ferroviario	PERSONALE FERROVIARIO DEL GRUPPO FSI, NTV E TRENORD	24 ORE: DALLE 21.00 DEL 12/4 ALLE 20.59 DEL 13/4	Nazionale	2014-03-31	2014-03-31 18:37:00	Italia	Tutte	ESCLUSO PERSONALE DIV. CARGO SOC. TRENITALIA E AMBITO TERRITORIALE DEL PIEMONTE E VALLE D'AOSTA
2014-04-15	2014-04-16	CAT	Ferroviario	PERSONALE SOCC. FERROVIARIE TRASPORTO MERCI	24 ORE: DALLE 21.00 DEL 15/4 ALLE 21.00 DEL 16/4	Nazionale	2014-03-17	2014-03-17 00:02:00	Italia	Tutte
2014-04-15	2014-04-16	USB LAVORO PRIVATO	Ferroviario	PERSONALE DIVISIONE CARGO SOC. TRENITALIA	24 ORE: DALLE 21.01 DEL 15/4 ALLE 20.59 DEL 16/4	Nazionale	2014-04-05	2014-04-05 14:00:00	Italia	Tutte
2014-04-15	2014-04-16	COORD. REG. USB LAVORO PRIVATO	Ferroviario	PERSONALE SOC. TRENITALIA IMPIANTO TRENO CARGO REGIONI PUGLIA E BASILICATA	24 ORE: DALLE 21.01 DEL 15/4 ALLE 20.59 DEL 16/4	Interregionale	2014-04-05	2014-04-05 12:48:00	Italia	Tutte
2014-04-15	2014-04-16	ORSA FERROVIE	Ferroviario	PERSONALE ADDETTO AL TRASPORTO MERCI SOC. TRENITALIA	24 ORE: DALLE 21.00 DEL 15/4 ALLE 20.59 DEL 16/4	Nazionale	2014-03-21	2014-03-21 16:25:00	Italia	Tutte
2014-04-15	2014-04-16	ORSA FERROVIE	Ferroviario	PERSONALE DI MACCHINA, MANOVRA E FORMAZIONE TRENI DELLE IMPRESE FERROVIARIE ADIBITE AL SERVIZIO MERCI	24 ORE: DALLE 21.01 DEL 15/4 ALLE 20.59 DEL 16/4	Nazionale	2014-04-01	2014-04-01 16:22:00	Italia	Tutte
2014-04-15	2014-04-16	ORSA FERROVIE	Ferroviario	PERSONALE ADDETTO A CIRCOLAZIONE TRENI DELLE IMPRESE FERROVIARIE ADIBITE AL SERVIZIO MERCI	24 ORE: DALLE 21.00 DEL 15/4 ALLE 20.59 DEL 16/4	Nazionale	2014-03-03	2014-03-03 19:27:00	Italia	Tutte
2014-04-15	2014-04-16	ORSA FERROVIE	Ferroviario	PERSONALE ADDETTO A CIRCOLAZIONE TRENI E MANUTENZIONE SOCC. TRENITALIA, RFI, NTV E TRENORD	24 ORE: DALLE 21.01 DEL 15/4 ALLE 20.59 DEL 16/4	Nazionale	2014-03-17	2014-03-17 10:02:00	Italia	Tutte
2014-04-28	2014-04-28	OSR CUB TRASPORTI	Aereo	PERSONALE SOCC. SEA E SEA HANDLING AEROPORTI MILANO LINATE E MALPENSA	24 ORE	Nazionale	2014-04-17	2014-04-17 14:52:00	Italia	Tutte
2014-04-29	2014-04-29	OSR ORSA	Trasporto pubblico locale	PERSONALE DI CONDOTTA E DI SCORTA TRENI SOC FAS FERROVIE ADRIATICO SANGRITANA REG. ABRUZZO	4 ORE: DALLE 15.15 ALLE 19.15	Nazionale	2014-04-16	2014-04-16 10:29:00	Italia	Tutte
2014-05-03	2014-05-03	CILA-AV	Aereo	PERSONALE SOC. ENAV	4 ORE: DALLE 12.30 ALLE 16.30	Nazionale	2014-03-06	2014-03-06 09:39:00	Italia	Tutte	ORDINANZA MIN. 178 T DI DIFFERIMENTO
2014-05-03	2014-05-03	RSA ANPCAT/COBAS LAVORO PRIVATO	Aereo	PERSONALE ENAV ACC MILANO	4 ORE: DALLE 12.30 ALLE 16.30	Nazionale	2014-04-22	2014-04-23 09:12:00	Italia	Tutte	ORDINANZA MIN. 178 T DI DIFFERIMENTO
2014-05-03	2014-05-03	OSP ADL	Aereo	PERSONALE SOCC. SEA E SEA HANDLING AEROPORTI MILANO LINATE E MALPENSA	4 ORE: DALLE 12.30 ALLE 16.30	Nazionale	2014-04-17	2014-04-17 16:17:00	Italia	Tutte
2014-05-03	2014-05-03	LICTA	Aereo	PERSONALE SOC. ENAV	4 ORE: DALLE 12.30 ALLE 16.30	Nazionale	2014-04-22	2014-04-22 09:13:00	Italia	Tutte	ORDINANZA MIN. 178 T DI DIFFERIMENTO
2014-05-04	2014-05-04	OSP ADL	Aereo	PERSONALE SOCC. SEA E SEA HANDLING AEROPORTI MILANO LINATE E MALPENSA	4 ORE: DALLE 13.00 ALLE 17.00	Nazionale	2014-04-04	2014-04-04 10:11:00	Italia	Tutte
2014-05-05	2014-05-05	OSR ORSA TRASPORTI	Trasporto pubblico locale	PERSONALE SOC. FERROVIE DELLA CALABRIA	4 ORE: DALLE 17.10 ALLE 21.10	Aziendale	2014-04-21	2014-04-24 11:59:00	Calabria	Tutte
2014-05-06	2014-05-07	OSR UILT-UIL	Trasporto merci	PERSONALE SOC. CROSSRAIL ITALIA DELLO SCALO FERROVIARIO DOMO2 DI BEURA CARDEZZA (VB)	24 ORE: DALLE 21.00 DEL 6/5 ALLE 21.00 DEL 7/5	Aziendale	2014-04-22	2014-04-22 15:41:00	Lombardia	Tutte
2014-05-08	2014-05-08	OSP UILT-UIL	Trasporto pubblico locale	PERSONALE SOC. CTT NORD DI PISA, LUCCA E LIVORNO	4 ORE: VARIE MODALITA'	Provinciale	2014-04-24	2014-04-24 10:25:00	Toscana	Tutte
2014-05-09	2014-05-09	OSR USB LAVORO PRIVATO	Aereo	PERSONALE SOC. ATA ITALIA AEROPORTI DI MILANO LINATE E MALPENSA	24 ORE	Nazionale	2014-04-23	2014-04-23 14:02:00	Italia	Tutte
2014-05-10	2014-05-10	OSR FIT-CISL	Appalti ferroviari	PERSONALE APPALTI FS COOP. CFP DI BOLOGNA OPERANTE NELLA REGIONE MARCHE	ULTIME 4 ORE DEL TURNO	Regionale	2014-04-17	2014-04-22 10:16:00	Marche	Tutte
2014-05-11	2014-05-11	OSR FILT-CGIL/FIT-CISL/UILT-UIL/UGL/FAST/ORSA + RSU 63	Ferroviario	PERSONALE MOBILE SOC. TRENITALIA DIV. PASSEGGERI REGIONALE DELL'EMILIA ROMAGNA	8 ORE: DALLE 9.01 ALLE 17.00	Regionale	2014-03-17	2014-03-20 15:59:00	Emilia-Romagna	Tutte
2014-05-12	2014-05-12	OSR FILT-CGIL/FIT-CISL/UILT-UIL	Appalti ferroviari	PERSONALE AZIENDE OPERANTI NEGLI APPALTI FERROVIARI DELLA REGIONE TOSCANA	MEZZO TURNO DI OGNI FINE TURNO	Regionale	2014-04-11	2014-04-11 11:18:00	Toscana	Tutte
2014-05-14	2014-05-14	OSR FILT-CGIL/FIT-CISL/UILT-UIL/UGL/FAST/ORSA	Ferroviario	PERSONALE GRUPPO FSI REG. CALABRIA	8 ORE: DALLE 9.01 ALLE 17.00	Regionale	2014-04-15	2014-04-16 08:57:00	Calabria	Tutte
2014-05-15	2014-05-16	OSR FIT-CISL/UGL/ORSA	Ferroviario	PERSONALE MOBILE SOC. TRENITALIA REGIONI PIEMONTE E VALLE D'AOSTA, DIV. CARGO PIEMONTE E DIV. PASSEGGERI L.H. IMCC TORINO	24 ORE: DALLE 21.00 DEL 15/5 ALLE 21.00 DEL 16/5	Interregionale	2014-04-22	2014-04-22 16:03:00	Italia	Tutte
2014-05-16	2014-05-16	AVIA	Aereo	PERSONALE NAVIGANTE DI CABINA SOC. EASYJET	24 ORE: DALLE 00.01 ALLE 24.00	Nazionale	2014-04-23	2014-04-23 16:03:00	Italia	Tutte
2014-05-16	2014-05-16	OSP ADL	Aereo	PERSONALE SOCC. SEA E SEA HANDLING AEROPORTI MILANO LINATE E MALPENSA	24 ORE: DALLE 00.01 ALLE 23.59	Nazionale	2014-05-05	2014-05-05 18:32:00	Italia	Tutte
2014-05-16	2014-05-16	APM	Aereo	PERSONALE NAVIGANTE SOC. MERIDIANA FLY	24 ORE: DALLE 00.00 ALLE 24.00	Nazionale	2014-04-29	2014-04-29 11:13:00	Italia	Tutte
2014-05-16	2014-05-16	FILT-CGIL/FIT-CISL/UGL TRASPORTI	Aereo	PERSONALE NAVIGANTE DI CABINA GRUPPO ALITALIA CAI	4 ORE: DALLE 12.00 ALLE 16.00	Nazionale	2014-03-26	2014-03-26 13:13:00	Italia	Tutte
2014-05-16	2014-05-16	OSR USB LAVORO PRIVATO	Aereo	PERSONALE SOCC. SEA E SEA HANDLING AEROPORTI MILANO LINATE E MALPENSA	24 ORE	Nazionale	2014-04-22	2014-04-22 12:06:00	Italia	Tutte
2014-05-16	2014-05-16	OSR USB LAVORO PRIVATO	Aereo	PERSONALE SOCC. SEA E SEA HANDLING AEROPORTI MILANO LINATE E MALPENSA	24 ORE	Nazionale	2014-04-23	2014-04-23 10:04:00	Italia	Tutte
2014-05-16	2014-05-16	CILA-AV	Aereo	PERSONALE SOC. ENAV	1 ORA: DALLE 14.00 ALLE 15.00	Nazionale	2014-05-02	2014-05-02 00:04:00	Italia	Tutte
2014-05-16	2014-05-16	CUB	Aereo	LAVORATORI COMPARTO AEREO, AEROPORTUALE ED INDOTTO DEGLI AEROPORTI	24 ORE: DALLE 00.01 ALLE 23.59	Nazionale	2014-03-17	2014-03-17 14:05:00	Italia	Tutte	ADESIONE OO.SS. CUB TRASPORTI E FLAICA UNITI CUB - ESCLUSO PERSONALE ENAV
2014-05-16	2014-05-16	OSR USB LAVORO PRIVATO	Aereo	PERSONALE SOC. ATA ITALIA AEROPORTI DI MILANO LINATE E MALPENSA	24 ORE	Nazionale	2014-04-30	2014-04-30 14:28:00	Italia	Tutte
2014-05-17	2014-05-18	OSR ORSA FERROVIE	Ferroviario	PERSONALE DI VENDITA ED ASSISTENZA SOC. TRENITALIA DIV. PASSEGGERI L/H DEL VENETO	24 ORE: DALLE 21.00 DEL 17/5 ALLE 20.59 DEL 18/5	Regionale	2014-05-07	2014-05-07 11:39:00	Veneto	Tutte
2014-05-19	2014-05-19	OSP UILT-UIL	Trasporto pubblico locale	PERSONALE SOC. CTT NORD DI PISA, LUCCA E LIVORNO	8 ORE VARIE MODALITA'	Provinciale	2014-05-09	2014-05-09 10:21:00	Toscana	Tutte
2014-05-19	2014-05-19	OSR USB LAVORO PRIVATO	Trasporto pubblico locale	PERSONALE ADDETTO AL TRASPORTO PUBBLICO LOCALE REG. MARCHE	8 ORE: DALLE 9.00 ALLE 17.00	Regionale	2014-05-09	2014-05-09 15:46:00	Marche	Tutte
2014-05-20	2014-05-20	OSR FILT-CGIL/FIT-CISL/UGL FNA/FAISA-CISAL	Trasporto pubblico locale	PERSONALE ADDETTO AL TRASPORTO PUBBLICO LOCALE REG. TOSCANA	4 ORE CON MODALITA' TERRITORIALI	Regionale	2014-03-08	2014-05-09 10:35:00	Toscana	Tutte
2014-05-20	2014-05-21	OSR FIT-CISL/UILT-UIL/UGL TRASPORTI/FAST FERROVIE	Appalti ferroviari	PERSONALE APPALTI FS SOC. GESAFIN (MI) DIPENDENTE REG. MARCHE	24 ORE: DALLE 21.01 DEL 20/5 ALLE 20.59 DEL 21/5	Aziendale	2014-04-16	2014-04-16 15:43:00	Marche	Tutte
2014-05-21	2014-05-22	OSR FILT-CGIL/FIT-CISL/UILT-UIL/UGL/FAST FERROVIE	Ferroviario	PERSONALE SOC. TRENITALIA DIV. CARGO DELLA REGIONE VENETO	24 ORE: DALLE 21.00 DEL 21/5 ALLE 21.00 DEL 22/5	Regionale	2014-04-24	2014-04-24 14:25:00	Veneto	Tutte
2014-05-22	2014-05-22	OSR FILT-CGIL/FIT-CISL/UILT-UIL/UGL/FAST/ORSA + RSU 83	Ferroviario	PERSONALE SOC. TRENITALIA DIV. CARGO EMILIA ROMAGNA	8 ORE: DALLE 9.01 ALLE 17.00	Regionale	2014-04-04	2014-04-04 09:39:00	Emilia-Romagna	Tutte	ESCLUSO PERS. IMC BOLOGNA S.D.
2014-05-23	2014-05-23	OSR UILT-UIL	Ferroviario	PERSONALE SOC. TRENITALIA DIV. CARGO LOMBARDIA	8 ORE: DALLE 9.01 ALLE 16.59	Regionale	2014-04-16	2014-04-16 16:45:00	Lombardia	Tutte
2014-05-24	2014-05-25	OSR FILT-CGIL/FIT-CISL/UILT-UIL/UGL TRASPORTI/FAST FERROVIE	Ferroviario	PERSONALE DI BORDO SOC. TRENITALIA DIV. PASSEGGERI REGIONALE VENETO	24 ORE: DALLE 21.01 DEL 24/5 ALLE 21.00 DEL 25/5	Regionale	2014-04-04	2014-04-04 12:33:00	Veneto	Tutte
2014-05-24	2014-05-25	OSR FILT-CGIL/FIT-CISL/UILT-UIL/UGL TRASPORTI/FAST FERROVIE	Ferroviario	PERSONALE DI BORDO SOC. TRENITALIA DIV. PASSEGGERI REGIONALE VENETO	24 ORE: DALLE 21.01 DEL 24/5 ALLE 21.00 DEL 25/5	Regionale	2014-04-14	2014-04-14 12:41:00	Veneto	Tutte
2014-05-28	2014-05-28	OSR CGIL/CISL/UIL	Generale	SCIOPERO GENERALE DI TUTTE LE CATEGORIE DELLA REGIONE BASLICATA	30 MINUTI AD INIZIO O FINE TURNO	Regionale	2014-05-22	2014-05-23 11:40:00	Basilicata	Tutte
2014-05-28	2014-05-29	ORSA FERROVIE	Ferroviario	PERSONALE ADDETTO A CIRCOLAZIONE TRENI DELLE IMPRESE FERROVIARIE ADIBITE AL SERVIZIO MERCI	24 ORE: DALLE 21.01 DEL 28/5 ALLE 20.59 DEL 29/5	Nazionale	2014-04-19	2014-04-19 00:00:00	Italia	Tutte
2014-05-29	2014-05-29	USB LAVORO PRIVATO	Ferroviario	PERSONALE GRUPPO FSI E TRENORD	21 ORE: DALLE 00.01 ALLE 20.59	Nazionale	2014-05-16	2014-05-16 09:44:00	Italia	Tutte
2014-05-29	2014-05-29	OSR ORSA FERROVIE	Ferroviario	PERSONALE SOC. TRENITALIA IMC ES*ROMA DELL'ESERCIZIO FRECCIARGENTO DI ROMA	8 ORE: DALLE 9.00 ALLE 17.00	Interregionale	2014-05-09	2014-05-09 16:03:00	Italia	Tutte
2014-05-29	2014-05-29	ORSA FERROVIE	Ferroviario	PERSONALE ADDETTO A CIRCOLAZIONE E MANUTENZIONE SOCC. TRENITALIA, RFI, NTV E TRENORD	21 ORE: DALLE 00.01 ALLE 20.59	Nazionale	2014-04-17	2014-04-17 12:25:00	Italia	Tutte	ESCLUSO PERSONALE SOC. TRENITALIA DIV. CARGO
2014-05-29	2014-05-30	ORSA FERROVIE	Ferroviario	PERSONALE ADDETTO A CIRCOLAZIONE E MANUTENZIONE SOCC. TRENITALIA, RFI, NTV E TRENORD	24 ORE: DALLE 21.01 DEL 29/5 ALLE 20.59 DEL 30/5	Nazionale	2014-04-16	2014-04-16 00:00:00	Italia	Tutte	ESCLUSO PERSONALE SOC. TRENITALIA DIV. CARGO
2014-05-29	2014-05-29	ORSA FERROVIE	Ferroviario	PERSONALE DI BORDO, FORMAZIONE E CONTROLLORI DI PROTEZIONE AZIENDALE SOC. TRENITALIA	8 ORE: DALLE 9.01 ALLE 16.59	Nazionale	2014-05-24	2014-05-24 08:56:00	Italia	Tutte
2014-05-29	2014-05-29	COORD. REG. USB LAVORO PRIVATO	Ferroviario	PERSONALE MOBILE SOC. TRENITALIA IMPIANTI REGIONI PUGLIA E BASILICATA ( EX COMP.TO DI BARI)	21 ORE: DALLE 00.01 ALLE 20.59	Interregionale	2014-05-15	2014-05-15 11:25:00	Italia	Tutte
2014-05-30	2014-05-30	OSP ADL	Aereo	PERSONALE SOCC. SEA E SEA HANDLING AEROPORTI MILANO LINATE E MALPENSA	24 ORE: DALLE 00.01 ALLE 23.59	Nazionale	2014-05-12	2014-05-12 17:35:00	Italia	Tutte
2014-05-30	2014-05-30	CUB	Aereo	LAVORATORI COMPARTO AEREO, AEROPORTUALE ED INDOTTO DEGLI AEROPORTI	24 ORE: DALLE 00.01 ALLE 23.59	Nazionale	2014-05-20	2014-05-20 13:40:00	Italia	Tutte	ADESIONE OO.SS. CUB TRASPORTI E FLAICA UNITI CUB - ESCLUSO PERSONALE SOC. ENAV
2014-05-30	2014-05-30	OSR FILT-CGIL/FIT-CISL/UILT-UIL/UGL TA	Aereo	PERSONALE AEROPORTUALE SOC. AVIAPARTNER HANDLING MILANO LINATE E MALPENSA	4 ORE: DALLE 10.00 ALLE 14.00	Locale	2014-05-13	2014-05-13 16:28:00	Lombardia	Tutte
2014-05-30	2014-05-30	OSR CUB TRASPORTI	Aereo	PERSONALE AEROPORTUALE SOC. AVIAPARTNER HANDLING MILANO LINATE E MALPENSA	4 ORE: DALLE 10.00 ALLE 14.00	Aziendale	2014-05-13	2014-05-13 16:34:00	Lombardia	Tutte
2014-05-30	2014-05-30	RSA USB LAVORO PRIVATO	Aereo	PERSONALE GRUPPO ALITALIA-CAI	4 ORE: DALLE 12.00 ALLE 16.00	Nazionale	2014-05-16	2014-05-16 13:19:00	Italia	Tutte
2014-05-30	2014-05-30	OSR FAISA-CISAL	Trasporto pubblico locale	PERSONALE ADDETTO AL TRASPORTO PUBBLICO LOCALE REG. LAZIO	4 ORE: DALLE 8.30 ALLE 12.30	Regionale	2014-05-19	2014-05-19 14:46:00	Lazio	Tutte	ESCLUSO SOCC. ATAC E ROMA SERVIZI MOBILITA'
2014-05-30	2014-05-30	FILT-CGIL/FIT-CISL/UGL	Aereo	PERSONALE DI TERRA E DI VOLO GRUPPO MERIDIANA	24 ORE	Nazionale	2014-04-15	2014-04-15 15:33:00	Italia	Tutte
2014-05-30	2014-05-30	AVIA	Aereo	PERSONALE NAVIGANTE DI CABINA SOC. EASYJET	24 ORE: DALLE 00.01 ALLE 24.00	Nazionale	2014-05-20	2014-05-20 17:18:00	Italia	Tutte
2014-05-30	2014-05-30	FILT-CGIL/FIT-CISL	Aereo	PERSONALE NAVIGANTE DI CABINA SOC. EASYJET	24 ORE: DALLE 00.00 ALLE 24.00	Nazionale	2014-04-24	2014-04-24 11:26:00	Italia	Tutte
2014-05-30	2014-05-30	USB LAVORO PRIVATO	Trasporto pubblico locale	PERSONALE ADDETTO AL TRASPORTO PUBBLICO LOCALE	4 ORE CON MODALITA' TERRITORIALI	Nazionale	2014-05-05	2014-05-05 17:23:00	Italia	Tutte
2014-05-30	2014-05-30	OSR CUB TRASPORTI	Aereo	PERSONALE SOCC. SEA E SEA HANDLING AEROPORTI MILANO LINATE E MALPENSA	24 ORE: DALLE 00.00 ALLE 23.59	Nazionale	2014-05-06	2014-05-06 10:56:00	Italia	Tutte
2014-05-30	2014-05-30	USB LAVORO PRIVATO TRASPORTI	Aereo	SCIOPERO GENERALE SETTORE TRASPORTO AEREO	24 ORE: DALLE 00.00 ALLE 23.59	Nazionale	2014-05-07	2014-05-07 13:36:00	Italia	Tutte
2014-05-30	2014-05-30	RSA USB LAVORO PRIVATO	Aereo	ASSISTENTI DI VOLO GRUPPO ALITALIA CAI	4 ORE: DALLE 12.00 ALLE 16.00	Nazionale	2014-05-08	2014-05-08 13:36:00	Italia	Tutte
2014-05-30	2014-05-30	USB LAVORO PRIVATO	Trasporto pubblico locale	PERSONALE ADDETTO AL TRASPORTO PUBBLICO LOCALE	24 ORE CON MODALITA' TERRITORIALI	Nazionale	2014-04-28	2014-04-28 15:15:00	Italia	Tutte
2014-06-04	2014-06-05	ORSA MARITTIMI	Marittimo	PERSONALE NAVIGANTE SOC. TIRRENIA CIN	24 ORE: DALLE 18.00 DEL 4/6 ALLE 18.00 DEL 5/6	Nazionale	2014-05-23	2014-05-23 17:50:00	Italia	Tutte
2014-06-07	2014-06-07	OSR FIT-CISL	Appalti ferroviari	PERSONALE APPALTI FS COOP. CFP DI BOLOGNA OPERANTE NELLA REGIONE MARCHE	INTERA PRESTAZIONE LAVORATIVA	Regionale	2014-05-20	2014-05-20 12:32:00	Marche	Tutte
2014-06-09	2014-06-09	OSR FILT-CGIL/FIT-CISL/UILT-UIL/UGL/FAST/ORSA	Appalti ferroviari	PERSONALE APPALTI SOC. CFPBO PER I LOTTI 30 E 42 TRENITALIA REG. UMBRIA	4 ORE PER IL SOLO TURNO MATTUTINO	Regionale	2014-05-27	2014-05-27 11:55:00	Umbria	Tutte
2014-06-10	2014-06-10	OSP FILT-CGIL/FIT-CISL/UGL-FNA/FAISA-CISAL	Trasporto pubblico locale	PERSONALE SOC. CTT NORD DI PISA, LUCCA E LIVORNO	4 ORE	Provinciale	2014-05-21	2014-05-21 16:20:00	Toscana	Tutte
2014-06-10	2014-06-10	OSR FILT-CGIL/FIT-CISL/UGL FNA/FAISA-CISAL	Trasporto pubblico locale	PERSONALE ADDETTO AL TRASPORTO PUBBLICO LOCALE REG. TOSCANA	8 ORE CON MODALITA' TERRITORIALI	Regionale	2014-05-21	2014-05-21 11:39:00	Toscana	Tutte
2014-06-11	2014-06-11	RSA ANPCAT/COBAS LAVORO PRIVATO	Aereo	PERSONALE ENAV ACC MILANO	4 ORE: DALLE 12.30 ALLE 16.30	Nazionale	2014-05-02	2014-05-02 15:17:00	Italia	Tutte
2014-06-11	2014-06-11	LICTA	Aereo	PERSONALE SOC. ENAV	4 ORE: DALLE 12.30 ALLE 16.30	Nazionale	2014-05-02	2014-05-02 11:56:00	Italia	Tutte	ORDINANZA MIN. DI DIFFERIMENTO N. 179 T
2014-06-11	2014-06-12	OSR FILT-CGIL/FIT-CISL/UILT-UIL/UGL/FAST FERROVIE	Ferroviario	PERSONALE SOC. TRENITALIA DIV. CARGO DELLA REGIONE VENETO	24 ORE: DALLE 21.00 DELL'11/6 ALLE 21.00 DEL 12/6	Regionale	2014-05-16	2014-05-16 11:44:00	Veneto	Tutte
2014-06-11	2014-06-12	OSC FILT-CGIL	Ferroviario	PERSONALE SOC. TRENITALIA DI MANOVRA DEL TRASPORTO REGIONALE STAZIONE DI SAVONA	24 ORE: DALLE 21.00 DELL'11/6 ALLE 21.00 DEL 12/6	Territoriale	2014-05-15	2014-05-15 11:57:00	Liguria	Tutte
2014-06-11	2014-06-11	ORGANIZZAZIONI DI CATEGORIA TAXISTI DI MILANO SATAM-CNA/UNIONE ARTIGIANI/TAM-ACAI/CONFARTIGIANATO TAXI MILANO/LEGA COOPERATIVE/AGCI/CCI/FIT-CISL/FILT-CGIL/ URITAXI/UNIAPAM- CASARTIGIANI	Generale	FERMO SERVIZIO TAXI BACINO AEROPORTUALE REG. LOMBARDIA	14 ORE: DALLE 8.00 ALLE 22.00	Aziendale	2014-05-29	2014-05-29 11:25:00	Lombardia	Tutte
2014-06-11	2014-06-11	APM	Aereo	PERSONALE NAVIGANTE SOC. MERIDIANA FLY	24 ORE: DALLE 00.00 ALLE 24.00	Nazionale	2014-06-09	2014-06-09 17:27:00	Italia	Tutte
2014-06-12	2014-06-13	OSR FILT-CGIL/FIT-CISL/UILT-UIL/UGL/FAST FERROVIE	Ferroviario	PERSONALE SOC. RFI MANUTENZIONE E DOTE DTP MILANO	24 ORE: DALLE 21.00 DEL 12/6 ALLE 21.00 DEL 13/6	Interregionale	2014-04-14	2014-04-14 15:37:00	Italia	Tutte
2014-06-13	2014-06-13	LICTA	Aereo	PERSONALE SOC. ENAV	4 ORE: DALLE 12.30 ALLE 16.30	Nazionale	2014-05-01	2014-05-01 23:40:00	Italia	Tutte
2014-06-13	2014-06-13	OSR FILT-CGIL/FIT-CISL/UILT-UIL/UGL/FAST FERROVIE	Ferroviario	PERSONALE SOC. RFI CIRCOLAZIONE DTP MILANO	8 ORE: DALLE 09.01 ALLE 17.00	Interregionale	2014-04-14	2014-04-14 15:37:00	Italia	Tutte
2014-06-14	2014-06-15	CAT	Ferroviario	PERSONALE SOCC. FERROVIARIE GRUPPO FSI, NTV, TRENORD	24 ORE: DALLE 21.00 DEL 14/6 ALLE 21.00 DEL 15/6	Nazionale	2014-05-30	2014-05-30 02:57:00	Italia	Tutte	ESCLUSO PERSONALE TRENITALIA DIV. CARGO
2014-06-14	2014-06-15	CUB TRASPORTI	Ferroviario	PERSONALE FERROVIARIO DEL GRUPPO FSI, NTV E TRENORD	24 ORE: DALLE 21.00 DEL 14/6 ALLE 20.59 DEL 15/6	Nazionale	2014-05-30	2014-05-30 16:27:00	Italia	Tutte	ESCLUSO PERSONALE DIV. CARGO SOC. TRENITALIA
2014-06-14	2014-06-15	CAT	Ferroviario	PERSONALE SOCC. FERROVIARIE GRUPPO FSI, NTV, TRENORD	24 ORE: DALLE 21.00 DEL 14/6 ALLE 21.00 DEL 15/6	Nazionale	2014-05-15	2014-05-15 18:37:00	Italia	Tutte	ESCLUSO PERSONALE DIV. CARGO SOC. TRENITALIA
2014-06-14	2014-06-15	OSR FILT-CGIL/FIT-CISL/UILT-UIL/UGL TRASPORTI/FAST FERROVIE	Ferroviario	PERSONALE DI BORDO SOC. TRENITALIA DIV. PASSEGGERI REGIONALE VENETO	24 ORE: DALLE 21.01 DEL 14/6 ALLE 21.00 DEL 15/6	Regionale	2014-04-29	2014-04-29 10:52:00	Veneto	Tutte
2014-06-15	2014-06-15	FIOM-CGIL	Aereo	PERSONALE SOC. TECHNO SKY	24 ORE: DALLE 00.01 ALLE 23.59	Nazionale	2014-05-30	2014-05-30 15:39:00	Italia	Tutte	SCIOPERO PRESTAZIONI STRAORDINARIE E REPERIBILITA' DALLE 00.00 DEL 14/6 ALLE 24.00 DEL 16/6
2014-06-18	2014-06-19	CAT	Ferroviario	PERSONALE SOCC. FERROVIARIE TRASPORTO MERCI	24 ORE: DALLE 21.00 DEL 18/6 ALLE 21.00 DEL 19/6	Nazionale	2014-05-30	2014-05-30 02:57:00	Italia	Tutte
2014-06-19	2014-06-20	OSR FILT-CGIL/FIT-CISL/USLAC-UNCDIM-SMACD	Marittimo	PERSONALE MARITTIMO SOC. SIREMAR - COMPAGNIA DELLE ISOLE REG. SICILIA	FINO A 48 ORE CON VARIE MODALITA'	Regionale	2014-06-04	2014-06-04 10:32:00	Sicilia	Tutte
2014-06-20	2014-06-20	OSR FILT-CGIL/FIT-CISL/UILT-UIL/UGL/FAISA-CISAL/FAST FERROVIE/SALPAS	Appalti ferroviari	PERSONALE SOCIETA' APPALTI DI PULIZIA MATERIALI ROTABILI SOC. TRENORD	8 ORE: UN TURNO PER OGNI TURNO	Aziendale	2014-06-09	2014-06-09 10:12:00	Lombardia	Tutte
2014-06-22	2014-06-22	OSR CUB TRASPORTI	Aereo	PERSONALE AEROPORTUALE SOC. AIRPORT HANDLING MILANO LINATE E MALPENSA	4 ORE: DALLE 12.00 ALLE 16.00	Aziendale	2014-06-05	2014-06-05 15:37:00	Lombardia	Tutte
2014-06-22	2014-06-22	AVIA	Aereo	PERSONALE NAVIGANTE DI CABINA SOC. EASYJET	24 ORE: DALLE 00.01 ALLE 24.00	Nazionale	2014-06-09	2014-06-09 15:31:00	Italia	Tutte
2014-06-22	2014-06-22	OSP ADL	Aereo	PERSONALE SOCC. SEA E SEA HANDLING AEROPORTI MILANO LINATE E MALPENSA	24 ORE: DALLE 00.01 ALLE 23.59	Nazionale	2014-06-11	2014-06-11 17:17:00	Italia	Tutte
2014-06-22	2014-06-22	OSR CUB TRASPORTI	Aereo	PERSONALE AEROPORTUALE SOC. AVIAPARTNER HANDLING MILANO LINATE E MALPENSA	24 ORE: DALLE 00.00 ALLE 23.59	Aziendale	2014-06-05	2014-06-05 15:37:00	Lombardia	Tutte
2014-06-22	2014-06-22	CUB	Aereo	LAVORATORI COMPARTO AEREO, AEROPORTUALE ED INDOTTO DEGLI AEROPORTI	24 ORE: DALLE 00.01 ALLE 23.59	Nazionale	2014-06-04	2014-06-04 20:00:00	Italia	Tutte	ADESIONE OO.SS. CUB TRASPORTI, FLAICA UNITI CUB
2014-06-22	2014-06-22	FILT-CGIL/FIT-CISL	Aereo	PERSONALE NAVIGANTE DI CABINA SOC. EASYJET	24 ORE: DALLE 00.00 ALLE 24.00	Nazionale	2014-06-04	2014-06-04 16:50:00	Italia	Tutte
2014-06-23	2014-06-23	OSR FILT-CGIL/FIT-CISL/UILT-UIL/UGL/FAST/ORSA	Ferroviario	PERSONALE SOC. TRENITALIA DIV. CARGO CAMPANIA	8 ORE: DALLE 9.01 ALLE 16.59	Regionale	2014-06-05	2014-06-05 17:51:00	Campania	Tutte
2014-06-23	2014-06-23	OSR FILT-CGIL/FIT-CISL/UILT-UIL/UGL/FAST/ORSA	Appalti ferroviari	PERSONALE APPALTI SOC. CFPBO PER I LOTTI 30 E 42 TRENITALIA REG. UMBRIA	8 ORE: DALLE 10.01 ALLE 17.59	Regionale	2014-06-12	2014-06-12 18:24:00	Umbria	Tutte
2014-06-24	2014-06-24	OSR FAST FERROVIE	Ferroviario	PERSONALE DI MANUTENZIONE SOC. TRENITALIA DIV. PASSEGGERI LH IMC ETR DI NAPOLI	8 ORE: DALLE 9.01 ALLE 16.59	Regionale	2014-06-14	2014-06-14 11:35:00	Campania	Tutte
2014-06-25	2014-06-26	OSR FILT-CGIL/FIT-CISL/UILT-UIL/UGL/ORSA	Appalti ferroviari	PERSONALE AZIENDE ADDETTE APPALTI FERROVIARI DELLA REG. CAMPANIA	INTERA PRESTAZIONE LAVORATIVA	Regionale	2014-06-06	2014-06-06 17:26:00	Campania	Tutte
2014-06-26	2014-06-26	OSR FILT-CGIL/FIT-CISL/ORSA/FAST FERROVIE	Appalti ferroviari	PERSONALE APPALTI FS COOP CFP DI BOLOGNA OPERANTE LOTTO 24 REG. FRIULI VENEZIA GIULIA	4 ORE: DALLE 9.01 ALLE 13.00	Regionale	2014-06-12	2014-06-12 15:24:00	Friuli-Venezia Giulia	Tutte
2014-06-27	2014-06-27	OSR SLAI-COBAS	Trasporto pubblico locale	PERSONALE SOC. CTT NORD DI PISA, LUCCA E LIVORNO	4 ORE	Aziendale	2014-06-12	2014-06-19 19:18:00	Toscana	Tutte
2014-06-28	2014-06-28	OSR FILT-CGIL/FIT-CISL/UILT-UIL/UGL/FAST/ORSA	Ferroviario	PERSONALE SOC. TRENITALIA BIGLIETTERIE DTR LIGURIA	8 ORE	Regionale	2014-06-09	2014-06-09 15:57:00	Liguria	Tutte
2014-06-29	2014-06-29	OSR FILT-CGIL/FIT-CISL/UILT-UIL/UGL-AF/FAST/ORSA	Ferroviario	PERSONALE SOC. TRENITALIA DIVISIONE TRASPORTO REGIONALE EMILIA ROMAGNA	8 ORE: DALLE 9.01 ALLE 17.00	Regionale	2014-05-27	2014-05-27 17:07:00	Emilia-Romagna	Tutte
2014-06-30	2014-07-01	OSR FILT-CGIL/FIT-CISL/UILT-UIL/UGL/FAST/ORSA	Ferroviario	PERSONALE SOC. TRENITALIA DIV. CARGO EMILIA ROMAGNA	24 ORE: DALLE 21.01 DEL 30/6 ALLE 21.00 DELL'1/7	Regionale	2014-06-09	2014-06-09 11:03:00	Emilia-Romagna	Tutte	ESCLUSO PERS. IMC BOLOGNA S.D.
2014-07-04	2014-07-04	OSR FILT-CGIL/UILT-UIL/UGL TRASPORTI/FAST FERROVIE	Appalti ferroviari	PERSONALE APPALTI FERROVIARI COOP. CFP DI BOLOGNA OPERANTE NELLA REGIONE MARCHE	4 ORE: DALLE 9.01 ALLE 12.59	Regionale	2014-06-23	2014-06-23 15:05:00	Marche	Tutte
2014-07-05	2014-07-05	OSR FILT-CGIL/FIT-CISL/UILT-UIL/UGL TA	Aereo	PERSONALE AEROPORTUALE SOC. AVIAPARTNER HANDLING MILANO LINATE E MALPENSA	4 ORE: DALLE 12.30 ALLE 16.30	Locale	2014-06-12	2014-06-12 10:12:00	Lombardia	Tutte
2014-07-05	2014-07-05	FATA-CISAL	Aereo	SCIOPERO GENERALE PERSONALE SETTORE TRASPORTO AEREO	4 ORE: DALLE 12.30 ALLE 16.30	Nazionale	2014-05-16	2014-05-16 12:29:00	Italia	Tutte
2014-07-05	2014-07-05	USB LAVORO PRIVATO	Aereo	PERSONALE SOC. MERIDIANA FLY	24 ORE: DALLE 00.00 ALLE 23.59	Nazionale	2014-06-13	2014-06-13 15:01:00	Italia	Tutte	ESCLUSO VOLI DA E PER AEROPORTO CATANIA
2014-07-05	2014-07-05	UILT-UIL/ANPAC	Aereo	PERSONALE SOC. LIVINGSTON	4 ORE: DALLE 12.00 ALLE 16.00	Nazionale	2014-06-13	2014-06-13 15:34:00	Italia	Tutte
2014-07-06	2014-07-06	OSR FILT-CGIL/FIT-CISL/UILT-UIL/UGL/FAST/ORSA	Ferroviario	PERSONALE SOC. TRENITALIA BIGLIETTERIE DTR LIGURIA	8 ORE: DALLE 9.01 ALLE 16.59	Regionale	2014-06-11	2014-06-11 11:39:00	Liguria	Tutte
2014-07-06	2014-07-06	OSR FILT-CGIL/FIT-CISL/UILT-UIL/UGL-AF/FAST/ORSA	Ferroviario	PERSONALE SOC. TRENITALIA DIVISIONE TRASPORTO REGIONALE EMILIA ROMAGNA	8 ORE: DALLE 9.01 ALLE 17.00	Regionale	2014-06-09	2014-06-09 18:28:00	Emilia-Romagna	Tutte
2014-07-07	2014-07-07	FIOM-CGIL	Aereo	PERSONALE SOC. TECHNO SKY	2 ORE: DALLE 13.00 ALLE 15.00	Nazionale	2014-06-25	2014-06-25 18:24:00	Italia	Tutte
2014-07-08	2014-07-10	CAT	Trasporto merci	PERSONALE SOC. RAIL TRACTION COMPANY	48 ORE: DALLE 21.00 DELL'8/7 ALLE 21.00 DEL 10/7	Nazionale	2014-06-28	2014-06-30 12:54:00	Italia	Tutte
2014-07-09	2014-07-10	OSR FILT-CGIL/FIT-CISL/UILT-UIL/UGL/FAST/ORSA	Ferroviario	PERSONALE SOC. TRENITALIA DIV. CARGO EMILIA ROMAGNA	24 ORE: DALLE 21.01 DEL 9/7 ALLE 21.00 DEL 10/7	Regionale	2014-06-09	2014-06-10 10:53:00	Emilia-Romagna	Tutte	ESCLUSO PERS. IMC BOLOGNA S.D.
2014-07-10	2014-07-11	COORD. REG. USB LAVORO PRIVATO	Ferroviario	PERSONALE SOC. TRENITALIA IMPIANTO TRENO CARGO REGIONI PUGLIA E BASILICATA	24 ORE: DALLE 21.00 DEL 10/7 ALLE 20.59 DELL' 11/7	Interregionale	2014-06-28	2014-06-30 13:06:00	Italia	Tutte
2014-07-10	2014-07-11	CAT	Ferroviario	PERSONALE SOCC. FERROVIARIE TRASPORTO MERCI	24 ORE: DALLE 21.00 DEL 10/7 ALLE 21.00 DEL 11/7	Nazionale	2014-06-09	2014-06-09 13:37:00	Italia	Tutte	ESCLUSO PERSONALE SOC. RTC
2014-07-10	2014-07-11	USB LAVORO PRIVATO	Ferroviario	PERSONALE DIVISIONE CARGO SOC. TRENITALIA	24 ORE: DALLE 21.00 DEL 10/7 ALLE 20.59 DELL'11/7	Nazionale	2014-06-30	2014-06-30 12:40:00	Italia	Tutte
2014-07-11	2014-07-11	CAT	Trasporto merci	PERSONALE ADDETTO AL TRASPORTO MERCI SOC. SERFER	8 ORE: DALLE 9.01 ALLE 17.00	Nazionale	2014-06-30	2014-07-01 10:43:00	Italia	Tutte
2014-07-11	2014-07-11	OSR CAT	Ferroviario	PERSONALE DI CONDOTTA SOC. TRENITALIA DIV. CARGO EX COMPARTIMENTO FIRENZE	8 ORE: DALLE 9.00 ALLE 16.59	Aziendale	2014-06-26	2014-06-26 17:58:00	Toscana	Tutte
2014-07-12	2014-07-13	USB LAVORO PRIVATO	Ferroviario	PERSONALE GRUPPO FSI E TRENORD	24 ORE: DALLE 21.01 DEL 12/7 ALLE 20.59 DEL 13/7	Nazionale	2014-06-30	2014-06-30 12:28:00	Italia	Tutte	ESCLUSO PERSONALE DELLA DIV. CARGO
2014-07-12	2014-07-13	COORD. REG. USB LAVORO PRIVATO	Ferroviario	PERSONALE MOBILE SOC. TRENITALIA IMPIANTI REGIONI PUGLIA E BASILICATA ( EX COMP.TO DI BARI)	24 ORE: DALLE 21.00 DEL 12/7 ALLE 20.59 DEL 13/7	Interregionale	2014-06-30	2014-06-30 13:59:00	Italia	Tutte
2014-07-12	2014-07-13	CAT	Ferroviario	PERSONALE SOCC. FERROVIARIE GRUPPO FSI, NTV, TRENORD	24 ORE: DALLE 21.00 DEL 12/7 ALLE 21.00 DEL 13/7	Nazionale	2014-06-09	2014-06-09 13:37:00	Italia	Tutte	ESCLUSO PERSONALE TRENITALIA DIV. CARGO
2014-07-12	2014-07-13	CUB TRASPORTI	Ferroviario	PERSONALE FERROVIARIO DEL GRUPPO FSI, NTV E TRENORD	24 ORE: DALLE 21.00 DEL 12/7 ALLE 20.59 DEL 13/7	Nazionale	2014-06-09	2014-06-09 17:47:00	Italia	Tutte	ESCLUSO PERSONALE TRENITALIA DIV. CARGO
2014-07-13	2014-07-13	OSR CAT	Ferroviario	PERSONALE DI CONDOTTA E DI BORDO SOC. TRENITALIA DPR E DPLH REG. TOSCANA	8 ORE: DALLE 9.00 ALLE 16.59	Regionale	2014-06-26	2014-06-26 18:13:00	Toscana	Tutte
2014-07-20	2014-07-20	USB LAVORO PRIVATO TRASPORTI	Aereo	SCIOPERO GENERALE SETTORE TRASPORTO AEREO	24 ORE: DALLE 00.00 ALLE 23.59	Nazionale	2014-07-01	2014-07-01 11:35:00	Italia	Tutte
2014-07-20	2014-07-20	CILA-AV	Aereo	PERSONALE SOC. ENAV	8 ORE: DALLE 10.00 ALLE 18.00	Nazionale	2014-07-08	2014-07-08 21:10:00	Italia	Tutte	ADESIONE DA PARTE USB LAVORO PRIVATO TRASPORTI
2014-07-20	2014-07-20	OSP ADL	Aereo	PERSONALE SOCC. SEA E SEA HANDLING AEROPORTI MILANO LINATE E MALPENSA	24 ORE: DALLE 00.01 ALLE 23.59	Nazionale	2014-07-09	2014-07-09 20:07:00	Italia	Tutte
2014-07-20	2014-07-20	FILT-CGIL/FIT-CISL	Aereo	PERSONALE NAVIGANTE DI CABINA SOC. EASYJET	24 ORE. DALLE 00.00 ALLE 24.00	Nazionale	2014-06-30	2014-06-30 15:25:00	Italia	Tutte
2014-07-20	2014-07-20	CUB	Aereo	LAVORATORI COMPARTO AEREO, AEROPORTUALE ED INDOTTO DEGLI AEROPORTI	24 ORE: DALLE 00.01 ALLE 23.59	Nazionale	2014-07-03	2014-07-04 00:23:00	Italia	Tutte	ADESIONE OO.SS. CUB TRASPORTI, FLAICA UNITI CUB
2014-07-20	2014-07-20	APM	Aereo	PERSONALE NAVIGANTE SOC. MERIDIANA FLY	24 ORE: DALLE 00.00 ALLE 24.00	Nazionale	2014-07-10	2014-07-10 17:12:00	Italia	Tutte
2014-07-20	2014-07-20	USB LAVORO PRIVATO	Aereo	PERSONALE SOC. MERIDIANA FLY	24 ORE: DALLE 00.00 ALLE 23.59	Nazionale	2014-06-17	2014-06-17 11:19:00	Italia	Tutte
2014-07-20	2014-07-20	FILT-CGIL/FIT-CISL/UGL	Aereo	PERSONALE DI TERRA E DI VOLO GRUPPO MERIDIANA	24 ORE	Nazionale	2014-06-04	2014-06-04 16:45:00	Italia	Tutte
2014-07-20	2014-07-20	CUB	Aereo	LAVORATORI COMPARTO AEREO, AEROPORTUALE ED INDOTTO DEGLI AEROPORTI	24 ORE: DALLE 00.01 ALLE 23.59	Nazionale	2014-06-30	2014-06-30 13:57:00	Italia	Tutte	ADESIONE OO.SS. CUB TRASPORTI, FLAICA UNITI CUB
2014-07-22	2014-07-22	FILT-CGIL/FIT-CISL/UILT-UIL/UGL-AF/FAST FERROVIE/SALPAS-ORSA	Appalti ferroviari	PERSONALE SOC. DUSSMANN IMPIEGATO PULIZIA BORDO TRENO APPALTO "ALTA VELOCITA'" DI TRENITALIA	MEZZO TURNO - PRIMA META' DELLA PRESTAZIONE	Nazionale	2014-07-11	2014-07-11 12:50:00	Italia	Tutte
2014-07-23	2014-07-23	FILT-CGIL/FIT-CISL/UILT-UIL/UGL-AF/FAST FERROVIE/ORSA	Ferroviario	PERSONALE GRUPPO FSI	1 ORA: DALLE 11.00 ALLE 12.00	Nazionale	2014-07-18	2014-07-18 18:19:00	Italia	Tutte
2014-07-26	2014-07-26	CUB	Aereo	LAVORATORI COMPARTO AEREO, AEROPORTUALE ED INDOTTO DEGLI AEROPORTI	8 ORE: DALLE 10.00 ALLE 18.00	Nazionale	2014-06-30	2014-06-30 18:55:00	Italia	Tutte	ADESIONE OO.SS. CUB TRASPORTI, FLAICA UNITI CUB - ESCLUSIONE DEL PERSONALE DEL GRUPPO MERIDIANA
2014-07-26	2014-07-26	FIOM-CGIL	Aereo	PERSONALE SOC. TECHNO SKY	24 ORE: DALLE 00.01 ALLE 23.59	Nazionale	2014-07-10	2014-07-10 15:36:00	Italia	Tutte
2014-07-26	2014-07-26	CILA-AV	Aereo	PERSONALE SOC. ENAV	8 ORE: DALLE 10.00 ALLE 18.00	Nazionale	2014-06-04	2014-06-04 19:51:00	Italia	Tutte
2014-08-04	2014-08-04	OSP FILT-CGIL/FIT-CISL E OSR SUL	Trasporto pubblico locale	PERSONALE SOC. BALTOUR DI SIENA E TERAMO	4 ORE	Interregionale	2014-07-08	2014-07-28 17:33:00	Italia	Tutte
2014-09-06	2014-09-06	LICTA	Aereo	PERSONALE SOC. ENAV	4 ORE: DALLE 12.30 ALLE 16.30	Nazionale	2014-06-11	2014-06-11 10:25:00	Italia	Tutte	GARANTITO TRAFFICO AEREO DA E PER AUTODROMO DI MONZA
2014-09-06	2014-09-06	ANPCAT	Aereo	PERSONALE SOC. ENAV	4 ORE: DALLE 12.30 ALLE 16.30	Nazionale	2014-06-18	2014-06-18 09:12:00	Italia	Tutte	GARANTITO TRAFFICO AEREO DA E PER AUTODROMO DI MONZA
2014-09-11	2014-09-11	FILT-CGIL/FIT-CISL/UGL TRASPORTI/FAST/ORSA	Appalti ferroviari	PERSONALE SOC. MIORELLI SERVICE ADDETTO A PULIZIA A BORDO TRENO FRECCIA BIANCA TRENITALIA	MEZZO TURNO - PRIMA META' DELLA PRESTAZIONE	Nazionale	2014-08-01	2014-08-01 15:29:00	Italia	Tutte
2014-09-13	2014-09-13	FIOM-CGIL	Aereo	PERSONALE SOC. TECHNO SKY	24 ORE: DALLE 00.01 ALLE 23.59	Nazionale	2014-07-16	2014-07-16 13:09:00	Italia	Tutte
2014-09-27	2014-09-27	FILT-CGIL/FIT-CISL	Aereo	PERSONALE NAVIGANTE DI CABINA SOC. EASYJET	24 ORE: DALLE 00.00 ALLE 24.00	Nazionale	2014-09-01	2014-09-01 12:59:00	Italia	Tutte
2014-09-27	2014-09-27	CILA-AV	Aereo	PERSONALE SOC. ENAV	8 ORE: DALLE 10.00 ALLE 18.00	Nazionale	2014-07-16	2014-07-16 19:56:00	Italia	Tutte	ORDINANZA MINISTERIALE N. 180T DI DIFFERIMENTO
2014-09-15	2014-09-15	FILT-CGIL	Marittimo	SCIOPERO NAZIONALE DEL COMPARTO MARITTIMO	MARITTIMI: RITARDO 24 ORE NAVE; RIMORCHIO PORTUALE: 8 ORE	Nazionale	2014-08-28	2014-08-28 12:33:00	Italia	Tutte
2014-09-27	2014-09-27	FATA-CISAL	Aereo	SCIOPERO GENERALE SETTORE TRASPORTO AEREO - COMPRESO PERSONALE ENAV	8 ORE: DALLE 10.00 ALLE 18.00	Nazionale	2014-07-10	2014-07-10 12:12:00	Italia	Tutte	ORDINANZA MINISTERIALE N. 180T DI DIFFERIMENTO
2014-09-27	2014-09-27	CUB	Aereo	LAVORATORI COMPARTO AEREO, AEROPORTUALE ED INDOTTO DEGLI AEROPORTI	8 ORE: DALLE 10.00 ALLE 18.00	Nazionale	2014-08-14	2014-08-14 15:59:00	Italia	Tutte	ADESIONE OO.SS. CUB TRASPORTI E FLAICA-CUB
2014-09-15	2014-09-15	USLAC-UNCDIM-SMACD	Marittimo	SCIOPERO NAZIONALE DEL COMPARTO MARITTIMO	MARITTIMI. RITARDO 24 ORE NAVE; RIMORCHIO PORTUALE: 8 ORE	Nazionale	2014-09-01	2014-09-01 10:36:00	Italia	Tutte
2014-09-15	2014-09-15	UILT-UIL	Marittimo	SCIOPERO NAZIONALE DEL COMPARTO MARITTIMO	MARITTIMI: 24 ORE RITARDO NAVE; RIMORCHIO PORTUALE: 8 ORE	Nazionale	2014-08-28	2014-08-28 12:28:00	Italia	Tutte	ADESIONE DELLA O.S. UGL MARE E PORTI
2014-09-15	2014-09-15	FIT-CISL	Marittimo	SCIOPERO NAZIONALE DEL COMPARTO MARITTIMO	MARITTIMI: 24 ORE RITARDO NAVE; RIMORCHIO PORTUALE: 8 ORE	Nazionale	2014-08-28	2014-08-28 15:32:00	Italia	Tutte
2014-09-17	2014-09-17	UILT-UIL/ANPAC	Aereo	PERSONALE NAVIGANTE TECNICO SOC. NEW LIVINGSTON	4 ORE: DALLE 12.00 ALLE 16.00	Nazionale	2014-08-21	2014-08-21 11:29:00	Italia	Tutte
2014-09-17	2014-09-17	AVIA	Aereo	PERONALE NAVIGANTE DI CABINA SOC. EASYJET	24 ORE. DALLE 00.01 ALLE 24.00	Nazionale	2014-07-11	2014-07-11 15:32:00	Italia	Tutte
2014-09-18	2014-09-19	USB LAVORO PRIVATO	Ferroviario	PERSONALE DIV. CARGO DEL GRUPPO FSI	24 ORE: DALLE 21.00 DEL 18/9 ALLE 20.59 DEL 19/9	Nazionale	2014-09-09	2014-09-09 11:02:00	Italia	Tutte
2014-09-18	2014-09-19	CAT	Trasporto merci	PERSONALE SOCC. FERROVIARIE TRASPORTO MERCI	24 ORE. DALLE 21.00 DEL 18/9 ALLE 21.00 DEL 19/9	Nazionale	2014-07-30	2014-07-30 15:25:00	Italia	Tutte	ESCLUSA SOC. RAIL TRACTION COMPANY
2014-09-20	2014-09-21	CAT	Ferroviario	PERSONALE SOCC. FERROVIARIE GRUPPO FSI, NTV, TRENORD	24 ORE. DALLE 21.00 DEL 20/9 ALLE 21.00 DEL 21/9	Nazionale	2014-07-30	2014-07-30 15:25:00	Italia	Tutte	ESCLUSO PERSONALE TRENITALIA DIV. CARGO
2014-09-20	2014-09-21	USB LAVORO PRIVATO	Ferroviario	PERSONALE SOCC. FERROVIARIE GRUPPO FSI, NTV, TRENORD	24 ORE: DALLE 21.00 DEL 20/9 ALLE 21.00 DEL 21/9	Nazionale	2014-09-10	2014-09-10 11:58:00	Italia	Tutte	ESCLUSO PERSONALE TRENITALIA DIV. CARGO
2014-10-08	2014-10-08	CUB	Aereo	LAVORATORI COMPARTO AEREO, AEROPORTUALE ED INDOTTO DEGLI AEROPORTI	24 ORE: DALLE 00.01 ALLE 23.59	Nazionale	2014-09-19	2014-09-19 14:45:00	Italia	Tutte	ADESIONE OO.SS. CUB TRASPORTI E FLAICA-CUB - ESCLUSO PERSONALE SOC. ENAV
2014-10-08	2014-10-08	AVIA	Aereo	PERSONALE NAVIGANTE DI CABINA SOC. EASYJET	24 ORE: DALLE 00.01 ALLE 24.00	Nazionale	2014-07-25	2014-08-25 12:45:00	Italia	Tutte
2014-10-18	2014-10-18	ORSA FERROVIE	Ferroviario	PERSONALE SOCC. FERROVIARIE GRUPPO FSI, NTV, TRENORD E TRASPORTO MERCI	8 ORE: DALLE 09.01 ALLE 16.59	Nazionale	2014-09-26	2014-09-26 18:20:00	Italia	Tutte
2014-10-19	2014-10-19	ANPAC	Aereo	PERSONALE NAVIGANTE TECNICO SOC. NEW LIVINGSTON	4 ORE: DALLE 12.00 ALLE 16.00	Nazionale	2014-09-15	2014-09-15 09:02:00	Italia	Tutte
2014-10-24	2014-10-24	ORSA	Generale	SCIOPERO GENERALE	INTERA GIORNATA	Nazionale	2014-10-01	2014-10-01 17:12:00	Italia	Tutte
2014-10-24	2014-10-24	USB	Generale	SCIOPERO GENERALE CATEGORIE PUBBLICHE E PRIVATE	INTERA GIORNATA: AEREO: DALLE 00.00 ALLE 23.59 - FERROVIARIO: DALLE 09.01 ALLE 16.59 - TPL, MARITTIMO, TRASP. MERCI: 24 ORE CON DIVERSE MODALITA' - ANAS: DALLE 06.00 INTERO TURNO	Nazionale	2014-09-29	2014-10-02 11:35:00	Italia	Tutte	ESCLUSO DALLO SCIOPERO IL SERVIZIO DI TRASPORTO PUBBLICO LOCALE DELLE CITTA' DI TORINO E PERUGIA
2014-10-24	2014-10-24	ORSA FERROVIE	Ferroviario	PERSONALE SOCC. FERROVIARIE GRUPPO FSI, NTV, TRENORD E TRASPORTO MERCI	8 ORE: DALLE 09.01 ALLE 16.59	Nazionale	2014-10-02	2014-10-02 12:02:00	Italia	Tutte
2014-10-29	2014-10-29	UILT-UIL/ANPAV	Aereo	PERSONALE GRUPPO ALITALIA-CAI	4 ORE: DALLE 10.00ALLE 14.00	Nazionale	2014-09-22	2014-09-22 09:25:00	Italia	Tutte
2014-10-29	2014-10-29	UILT-UIL/ANPAV	Aereo	PERSONALE GRUPPO ALITALIA-CAI	4 ORE: DALLE 12.00 ALLE 16.00	Nazionale	2014-10-03	2014-10-03 12:13:00	Italia	Tutte
2014-10-29	2014-10-29	UILT-UIL	Aereo	PERSONALE SOC. NEW LIVINGSTON	4 ORE: DALLE 12.00 ALLE 16.00	Nazionale	2014-10-03	2014-10-03 11:53:00	Italia	Tutte
2014-11-26	2014-11-26	UILT-UIL/ANPAV	Aereo	PERSONALE GRUPPO ALITALIA-CAI	4 ORE: DALLE 10.00 ALLE 14.00	Nazionale	2014-09-26	2014-09-26 13:28:00	Italia	Tutte
2014-11-14	2014-11-14	CILA-AV	Aereo	PERSONALE SOC. ENAV	4 ORE: DALLE 13.00 ALLE 17.00	Nazionale	2014-09-25	2014-09-25 12:06:00	Italia	Tutte
2014-11-14	2014-11-14	USI-AIT	Generale	SCIOPERO GENERALE CATEGORIE PUBBLICHE E PRIVATE	INTERA GIORNATA	Nazionale	2014-10-06	2014-10-22 15:33:00	Italia	Tutte
2014-11-14	2014-11-14	UILT-UIL/ANPAV	Aereo	PERSONALE GRUPPO ALITALIA-CAI	4 ORE: DALLE 12.00 ALLE 16.00	Nazionale	2014-10-15	2014-10-15 14:46:00	Italia	Tutte
2014-11-14	2014-11-14	OSR FILT-CGIL/FIT-CISL/UILT-UIL/UGL	Aereo	PERSONALE AEROPORTUALE SOCC. MARCONI HANDLING, AVIATION SERVICE E AVIAPARTNER DI BOLOGNA	4 ORE: DALLE 10.00 ALLE 14.00	Interregionale	2014-10-28	2014-10-28 16:37:00	Italia	Tutte
2014-11-14	2014-11-14	CUB	Aereo	LAVORATORI COMPARTO AEREO, AEROPORTUALE ED INDOTTO DEGLI AEROPORTI	24 ORE: DALLE 00.01 ALLE 23.59	Nazionale	2014-10-02	2014-10-02 15:10:00	Italia	Tutte	ADESIONE OO.SS. CUB TRASPORTI, FLAICA-CUB E ADL VARESE
2014-11-14	2014-11-14	CUB	Generale	SCIOPERO GENERALE CATEGORIE PUBBLICHE E PRIVATE	INTERA GIORNATA: AEREO: DALLE 00.01 ALLE 23.59 - FERROVIARIO: DALLE 00.01 ALLE 21.00 - TPL, MARITTIMO 24 ORE CON DIVERSE MODALITA' - ANAS: DALLE 00.01 ALL 24.00 INTERO TURNO	Nazionale	2014-09-29	2014-10-02 16:24:00	Italia	Tutte	ESCLUSO TRASPORTO PUBBLICO LOCALE PROV. GENOVA
2014-11-14	2014-11-14	COBAS/USI/ADL-COBAS	Generale	SCIOPERO GENERALE SETTORE PUBBLICO E AZIENDE PRIVATE	24 ORE: AEREO: DALLE 00.01 ALLE 23.59 - FERROVIARIO: DALLE 00.01 ALLE 21.00 - TPL, MARITTIMO 24 ORE CON DIVERSE MODALITA' - ANAS: DALLE 00.01 ALL 24.00 INTERO TURNO	Nazionale	2014-09-23	2014-10-22 15:33:00	Italia	Tutte
2014-11-14	2014-11-14	AVIA	Aereo	PERSONALE NAVIGANTE DI CABINA SOC. EASYJET	24 ORE: DALLE 00.00 ALLE 24.00	Nazionale	2014-10-13	2014-10-13 15:51:00	Italia	Tutte	ESCLUSIONE DALLO SCIOPERO I VOLI DA E PER L'AEROPORTO DI GENOVA
2014-12-15	2014-12-15	UILT-UIL	Aereo	PERSONALE SOC. ENAV DEL CENTRO AEROPORTUALE DI ROMA FIUMICINO	4 ORE: DALLE 13.00 ALLE 17.00	Nazionale	2014-10-31	2014-10-31 15:49:00	Italia	Tutte
2014-11-14	2014-11-14	USB	Generale	SCIOPERO GENERALE CATEGORIE PUBBLICHE E PRIVATE	4 ORE - INTERO SETTORE TRASPORTI: DALLE 10.00 ALLE 14.00	Nazionale	2014-10-31	2014-11-03 11:32:00	Italia	Tutte	ESCLUSIONE DELLA REGIONE LIGURIA
2014-11-14	2014-11-14	FIOM-CGIL	Aereo	PERSONALE SOC. TECHNO SKY	4 ORE: DALLE 08.00 ALLE 12.00	Nazionale	2014-11-03	2014-11-03 15:24:00	Italia	Tutte
2014-11-26	2014-11-27	OSR FILT-CGIL/FIT-CISL/UILT-UIL/FAISA-CISAL/ORSA FERROVIE	Trasporto merci	PERSONALE TRASPORTO MERCI SOC. OCEANOGATE REGIONI LOMBARDIA E LIGURIA	24 ORE: DALLE 19.00 DEL 26/11 ALLE 18.59 DEL 27/11	Aziendale	2014-11-11	2014-11-11 13:19:00	Italia	Tutte
2014-12-05	2014-12-05	CGIL	Generale	SCIOPERO GENERALE CATEGORIE PUBBLICHE E PRIVATE	8 ORE: AEREO: DALLE 10.00 ALLE 18.00; FERROVIARIO: DALLE 9.01 ALLE 17.00; MARITTIMO: RITARDO DI 8 ORE ALLA PARTENZA; ANAS: INTERO TURNO DALLE 06.00 DEL 5/12 ALLE 06.00 DEL 6/12; TPL, MERCI E LOGISTICA, AUTOSTRADE E PORTI :8 ORE CON MODALITA' TERRITORIALI	Nazionale	2014-11-12	2014-11-12 14:26:00	Italia	Tutte
2014-12-14	2014-12-14	CAT	Ferroviario	PERSONALE ADDETTO ALLA CIRCOLAZIONE TRENI GRUPPO FSI E SOCC. NTV E TRENORD	21 ORE: DALLE 00.00 ALLE 21.00	Nazionale	2014-11-11	2014-11-12 16:52:00	Italia	Tutte	ESCLUSIONE DELLA DIV. CARGO DELLA SOC. TRENITALIA
2014-12-11	2014-12-12	CAT	Ferroviario	PERSONALE SOC. TRENITALIA DIV. CARGO	24 ORE: DALLE 21.00 DELL'11/12 ALLE 21.00 DEL 12/12	Nazionale	2014-11-11	2014-11-12 17:02:00	Italia	Tutte
2014-12-12	2014-12-12	CGIL /UIL	Generale	SCIOPERO GENERALE DELLE CATEGORIE PUBBLICHE E PRIVATE	INTERA GIORNATA - TRASPORTI 8 ORE: AEREO: DALLE 10.00 ALLE 18.00; FERROVIARIO: DALLE 9.01 ALLE 16.00; MARITTIMO: RITARDO DI 8 ORE ALLA PARTENZA; TPL, MERCI E LOGISTICA, AUTOSTRADE E PORTI 8 ORE CON MODALITA' TERRITORIALI	Nazionale	2014-11-19	2014-11-19 12:21:00	Italia	Tutte
2014-11-27	2014-11-27	FILT-CGIL/FIT-CISL/UGL/FAST/ORSA	Appalti ferroviari	PERSONALE SOCC. SAPP E AURA ADDETTO AI SERVIZI DI RISTORAZIONE E CATERING A BORDO DEI TRENI DELLA SOC. TRENITALIA	MEZZO TURNO: PRIMA META' DELLA PRESTAZIONE	Nazionale	2014-11-18	2014-11-21 12:42:00	Italia	Tutte
2014-12-12	2014-12-12	UILT-UIL/ANPAV	Aereo	PERSONALE GRUPPO ALITALIA-CAI	4 ORE: DALLE 12.00 ALLE 16.00	Nazionale	2014-11-24	2014-11-24 11:37:00	Italia	Tutte
2014-12-12	2014-12-12	UGL	Generale	SCIOPERO GENERALE LAVORATORI PUBBLICI E PRIVATI	8 ORE: TPL 8 ORE CON MODALITA' TERRITORIALI; FERROVIARIO DALLE 9.01 ALLE 16.00	Nazionale	2014-11-20	2014-11-25 10:32:00	Italia	Tutte
2014-12-12	2014-12-12	CUB	Aereo	LAVORATORI COMPARTO AEREO, AEROPORTUALE ED INDOTTO DEGLI AEROPORTI	8 ORE: DALLE 10.00 ALLE 18.00	Nazionale	2014-11-25	2014-11-25 14:42:00	Italia	Tutte	ADESIONE DELLE OO.SS. CUB TRASPORTI E FLICA UNITI-CUB
2015-01-16	2015-01-16	LICTA	Aereo	PERSONALE SOC. ENAV	4 ORE: DALLE 13.00 ALLE 17.00	Nazionale	2014-11-25	2014-11-25 17:40:00	Italia	Tutte
2014-12-12	2014-12-12	UNICA	Aereo	PERSONALE SOC. ENAV	4 ORE: DALLE 13.00 ALLE 17.00	Nazionale	2014-11-26	2014-11-26 11:47:00	Italia	Tutte
2014-12-14	2014-12-14	USB LAVORO PRIVATO	Ferroviario	PERSONALE FERROVIARIO GRUPPO FSI, SOCC. NTV E TRENORD	8 ORE: DALLE 9.01 ALLE 16.59	Nazionale	2014-11-28	2014-11-28 12:53:00	Italia	Tutte	ESCLUSIONE PERSONALE IMPRESE CARGO E DIVISIONI CARGO DELLLE SOCIETA' INTERESSATE
2014-12-12	2014-12-12	USB LAVORO PRIVATO	Trasporto merci	PERSONALE DELLE IMPRESE FERROVIARIE ADDETTE AL TRASPORTO MERCI	8 ORE: DALLE 9.01 ALLE 16.59	Nazionale	2014-11-28	2014-11-28 13:03:00	Italia	Tutte
2014-12-12	2014-12-12	ORSA	Generale	SCIOPERO GENERALE	INTERA GIORNATA - TRASPORTI 8 ORE: FERROVIARIO: DALLE 9.01 ALLE 16.00; TPL: 8 ORE CON MODALITA' TERRITORIALI	Nazionale	2014-11-28	2014-11-28 13:06:00	Italia	Tutte
2014-12-14	2014-12-14	CUB TRASPORTI	Ferroviario	PERSONALE SOCC. GRUPPO FSI, TRENORD, NTV, ADDETTO AL TRASPORTO PASSEGGERI	8 ORE: DALLE 09.00 ALLE 17.00	Nazionale	2014-11-30	2014-11-30 23:09:00	Italia	Tutte
2014-12-12	2014-12-12	CUB TRASPORTI	Ferroviario	PERSONALE SOCC. GRUPPO FSI ADDETTO AL TRASPORTO MERCI	8 ORE: DALLE 09.00 ALLE 17.00	Nazionale	2014-11-30	2014-11-30 23:09:00	Italia	Tutte
2014-12-11	2014-12-12	CAT	Trasporto merci	PERSONALE SOCC. FERROVIARIE TRASPORTO MERCI	24 ORE: DALLE 21.00 DELL'11/12 ALLE 21.00 DEL 12/12	Nazionale	2014-12-01	2014-12-02 12:34:00	Italia	Tutte
2015-01-16	2015-01-16	UNICA	Aereo	PERSONALE SOCC. ENAV E TECHNO SKY	4 ORE: DALLE 13.00 ALLE 17.00	Nazionale	2014-12-16	2014-12-16 16:29:00	Italia	Tutte
2015-01-27	2015-01-27	UILT-UIL/ANPAV	Aereo	PERSONALE NAVIGANTE GRUPPO ALITALIA	24 ORE: DALLE 00.01 ALLE 23.59	Nazionale	2014-12-23	2014-12-23 15:21:00	Italia	Tutte
2015-01-16	2015-01-16	UGL TRASPORTO AEREO	Elicotteri	PILOTI ALA FISSA ANTINCENDIO DELLA SOC. INAER AVIATION ITALIA	4 ORE: DALLE 13.00 ALLE 17.00	Nazionale	2014-12-24	2014-12-24 12:04:00	Italia	Tutte
2015-02-17	2015-02-17	LICTA	Aereo	PERSONALE SOC. ENAV	4 ORE: DALLE 13.00 ALLE 17.00	Nazionale	2014-12-24	2014-12-24 16:41:00	Italia	Tutte
2015-02-17	2015-02-17	ANPCAT	Aereo	PERSONALE SOC. ENAV	4 ORE: DALLE 13.00 ALLE 17.00	Nazionale	2014-12-30	2014-12-30 11:49:00	Italia	Tutte
2015-01-27	2015-01-27	ANPAC	Aereo	PERSONALE NAVIGANTE (PILOTI E ASSISTENTI DI VOLO) GRUPPO ALITALIA SAI	4 ORE: DALLE 12.01 ALLE 16.00	Nazionale	2015-01-09	2015-01-09 17:08:00	Italia	Tutte
2015-02-01	2015-02-01	ANPAC	Aereo	PILOTI E ASSISTENTI DI VOLO GRUPPO ALITALIA SAI	4 ORE: DALLE 10.01 ALLE 14.00	Nazionale	2015-01-13	2015-01-13 16:05:00	Italia	Tutte
2015-02-01	2015-02-01	UILT-UIL/ANPAV	Aereo	PERSONALE NAVIGANTE (PILOTI ED ASSISTENTI DI VOLO) GRUPPO ALITALIA	24 ORE: DALLE 00.01 ALLE 23.59	Nazionale	2015-01-14	2015-01-14 09:52:00	Italia	Tutte
2015-02-04	2015-02-05	USB LAVORO PRIVATO	Trasporto merci	PERSONALE IMPRESE FERROVIARIE ADDETTE AL TRASPORTO MERCI	24 ORE: DALLE 21.00 DEL 4/2 ALLE 20.59 DEL 5/2	Nazionale	2015-01-14	2015-01-14 17:19:00	Italia	Tutte	ESCLUSIONE PERSONALE DELLA SOC. NORDCARGO DB SCHENKER
2015-02-07	2015-02-08	USB LAVORO PRIVATO	Ferroviario	PERSONALE SOCC. FERROVIARIE GRUPPO FSI, NTV E TRENORD	24 ORE: DALLE 21.00 DEL 7/2 ALLE 20.59 DELL'8/2	Nazionale	2015-01-14	2015-01-14 17:46:00	Italia	Tutte	ESCLUSO IMPRESE CARGO E DIVISIONI CARGO SOCC. INTERESSATE
2015-02-01	2015-02-01	RSA USB LAVORO PRIVATO	Aereo	ASSISTENTI DI VOLO SOC. ALITALIA SAI	4 ORE: DALLE 10.00 ALLE 14.00	Nazionale	2015-01-20	2015-01-20 11:55:00	Italia	Tutte
2015-03-20	2015-03-20	UNICA	Aereo	PERSONALE SOCC. ENAV E TECHNO SKY	8 ORE: DALLE 10.00 ALLE 18.00	Nazionale	2015-01-21	2015-01-21 11:38:00	Italia	Tutte	ASSISTITI I VOLI DA E PER LA TUNISIA
2015-02-17	2015-02-17	CONFEDERAZIONE CUB	Aereo	LAVORATORI COMPARTO AEREO, AEROPORTUALE ED INDOTTO DEGLI AEROPORTI	4 ORE: DALLE 13.00 ALLE 17.00	Nazionale	2015-01-21	2015-01-21 16:34:00	Italia	Tutte	ADESIONE DA PARTE OO.SS. CUB TRASPORTI E FLAICA UNITI-CUB
2015-03-20	2015-03-20	RSA UNICA	Aereo	PERSONALE SOC. ENAV DI ROMA ACC	4 ORE: DALLE 13.00 ALLE 17.00	Nazionale	2015-01-22	2015-01-22 09:04:00	Italia	Tutte	ASSISTITI I VOLI DA E PER LA TUNISIA
2015-02-05	2015-02-06	FILT-CGIL/FIT-CISL/UILT-UIL/UGL-TAF/SALPAS-ORSA/FAST FERROVIE	Appalti ferroviari	PERSONALE SOC. COOP. AURA ADDETTO AI SERVIZI DI RISTORAZIONE E CATERING A BORDO DEI TRENI DELLA SOC. TRENITALIA	INTERA PRESTAZIONE DI OGNI TURNO A PARTIRE DALLE 22.00 DEL 5/2	Nazionale	2015-01-23	2015-01-23 12:42:00	Italia	Tutte
2015-03-20	2015-03-20	UILT-UIL/ANPAV	Aereo	PERSONALE NAVIGANTE (PILOTI ED ASSISTENTI DI VOLO) GRUPPO ALITALIA	8 ORE: DALLE 10.00 ALLE 18.00	Nazionale	2015-01-26	2015-01-26 12:02:00	Italia	Tutte
2015-03-04	2015-03-04	FILT-CGIL/FIT-CISL/UILT-UIL/UGL	Aereo	PERSONALE COMPAGNIE AEREE STRANIERE IN ITALIA ADERENTI A FAIRO E NON	4 ORE: DALLE 13.00 ALLE 17.00	Nazionale	2015-01-28	2015-01-28 13:34:00	Italia	Tutte
2015-03-04	2015-03-04	FILT-CGIL/FIT-CISL/UILT-UIL/UGL TRASPORTI	Aereo	PERSONALE AZIENDE CHE SVOLGONO ATTIVITA' DI HANDLERS IN TUTTI GLI AEROPORTI ITALIANI	4 ORE: DALLE 13.00 ALLE 17.00	Nazionale	2015-01-28	2015-01-28 13:58:00	Italia	Tutte
2015-03-12	2015-03-13	CAT	Trasporto merci	PERSONALE SOCC. FERROVIARIE TRASPORTO MERCI	24 ORE: DALLE 21.00 DEL 12/3 ALLE 21.00 DEL 13/3	Nazionale	2015-02-06	2015-02-06 00:00:00	Italia	Tutte
2015-03-14	2015-03-15	USB LAVORO PRIVATO	Ferroviario	PERSONALE SOCC. FERROVIARIE GRUPPO FSI E SOCC. NTV E TRENORD	24 ORE: DALLE 21.00 DEL 14/3 ALLE 20.59 DEL 15/3	Nazionale	2015-02-07	2015-02-07 12:50:00	Italia	Tutte	ESCLUSO IMPRESE CARGO E DIVISIONI CARGO SOCC. INTERESSATE
2015-03-14	2015-03-15	CAT	Ferroviario	PERSONALE SOCC. FERROVIARIE GRUPPO FSI E SOCC. NTV E TRENORD	24 ORE: DALLE 21.00 DEL 14/3 ALLE 21.00 DEL 15/3	Nazionale	2015-02-07	2015-02-09 10:09:00	Italia	Tutte	ESCLUSO PERSONALE DIV. CARGO SOC. TRENITALIA
2015-03-14	2015-03-14	USB LAVORO PRIVATO	Aereo	PERSONALE AEROPORTUALE SOC. ATA ITALIA DEGLI SCALI DI MILANO LINATE, MALPENSA E VENEZIA	4 ORE: DALLE 10.00 ALLE 14.00	Nazionale	2015-02-09	2015-02-09 09:35:00	Italia	Tutte
2015-03-04	2015-03-04	CUB	Aereo	LAVORATORI COMPARTO AEREO, AEROPORTUALE ED INDOTTO DEGLI AEROPORTI	4 ORE: DALLE 13.00 ALLE 17.00	Nazionale	2015-02-09	2015-02-09 12:36:00	Italia	Tutte	ADESIONE DA PARTE OO.SS. CUB TRASPORTI E FLAICA UNITI-CUB
2014-06-22	2014-06-22	APM	Aereo	PERSONALE NAVIGANTE SOC. MERIDIANA FLY	24 ORE: DALLE 00.00 ALLE 24.00	Nazionale	2014-05-20	2014-05-20 00:48:00	Italia	Tutte
2014-06-18	2014-06-19	CAT	Trasporto merci	PERSONALE SOCC. FERROVIARIE TRASPORTO MERCI	24 ORE: DALLE 21.00 DEL 18/6 ALLE 21.00 DEL 19/6	Nazionale	2014-05-15	2014-05-15 18:37:00	Italia	Tutte
2015-04-21	2015-04-21	LICTA	Aereo	PERSONALE SOC. ENAV	4 ORE: DALLE 13.00 ALLE 17.00	Nazionale	2015-02-12	2015-02-12 09:46:00	Italia	Tutte
2015-02-24	2015-02-26	OSR FILT-CGIL/FIT-CISL/UILT-UIL/FAISA-CISAL/ORSA FERROVIE	Trasporto merci	PERSONALE TRASPORTO MERCI SOC. OCEANOGATE REGIONI LOMBARDIA E LIGURIA	48 ORE: DALLE 13.00 DEL 24/2 ALLE 13.00 DEL 26/2	Aziendale	2015-02-13	2015-02-13 16:51:00	Italia	Tutte
2015-04-07	2015-04-07	USB LAVORO PRIVATO	Aereo	PERSONALE AEROPORTUALE SOC. ATA ITALIA DEGLI SCALI DI MILANO LINATE, MALPENSA E VENEZIA	4 ORE: DALLE 10.00 ALLE 14.00	Nazionale	2015-02-18	2015-02-18 09:22:00	Italia	Tutte
2015-04-13	2015-04-13	FILT-CGIL/FIT-CISL/UILT-UIL/UGL TRASPORTI	Aereo	PERSONALE AZIENDE CHE SVOLGONO ATTIVITA' DI HANDLERS IN TUTTI GLI AEROPORTI ITALIANI	4 ORE: DALLE 13.00 ALLE 17.00	Nazionale	2015-02-18	2015-02-18 09:44:00	Italia	Tutte
2015-04-13	2015-04-13	FILT-CGIL/FIT-CISL/UILT-UIL/UGL TRASPORTI	Aereo	PERSONALE COMPAGNIE AEREE STRANIERE IN ITALIA ADERENTI A FAIRO E NON	4 ORE: DALLE 13.00 ALLE 17.00	Nazionale	2015-02-18	2015-02-18 10:42:00	Italia	Tutte
2015-03-06	2015-03-06	FILT-CGIL/FIT-CISL/UILT-UIL	Marittimo	LAVORATORI SETTORE PORTUALE	24 ORE (12 ORE PER I SERVIZI TECNICO NAUTICI)	Nazionale	2015-02-18	2015-02-18 20:41:00	Italia	Tutte
2015-03-20	2015-03-20	CUB	Aereo	LAVORATORI COMPARTO AEREO, AEROPORTUALE ED INDOTTO DEGLI AEROPORTI	8 ORE: DALLE 10.00 ALLE 18.00	Nazionale	2015-02-19	2015-02-19 16:30:00	Italia	Tutte	ADESIONE DA PARTE OO.SS. CUB TRASPORTI E FLAICA UNITI-CUB
2015-05-07	2015-05-07	ANPAC	Aereo	PERSONALE NAVIGANTE (PILOTI ED ASSISTENTI DI VOLO) GRUPPO ALITALIA SAI	24 ORE: DALLE 00.01 ALLE 24.00	Nazionale	2015-02-20	2015-02-20 00:01:00	Italia	Tutte
2015-03-14	2015-03-15	CAT	Ferroviario	PERSONALE SOCC. FERROVIARIE GRUPPO FSI E SOCC. NTV E TRENORD	24 ORE: DALLE 21.00 DEL 14/3 ALLE 21.00 DEL 15/3	Nazionale	2015-02-25	2015-02-25 18:20:00	Italia	Tutte	ESCLUSO PERSONALE SOC. TRENITALIA DIV. CARGO
2015-03-30	2015-03-30	USB LAVORO PRIVATO	Trasporto pubblico locale	PERSONALE ADDETTO AL TRASPORTO PUBBLICO LOCALE	4 ORE CON MODALITA' TERRITORIALI	Nazionale	2015-02-26	2015-02-26 12:47:00	Italia	Tutte
2015-03-12	2015-03-13	USB LAVORO PRIVATO	Trasporto merci	PERSONALE DELLE IMPRESE FERROVIARIE ADDETTE AL TRASPORTO MERCI	24 ORE: DALLE 21.01 DEL 12/3 ALLE 20.59 DEL 13/3	Nazionale	2015-03-02	2015-03-02 11:36:00	Italia	Tutte
2015-03-14	2015-03-15	CAT	Ferroviario	PERSONALE SOCC. FERROVIARIE GRUPPO FSI E SOCC. NTV E TRENORD	24 ORE: DALLE 21.00 DEL 14/3 ALLE 21.00 DEL 15/3	Nazionale	2015-03-03	2015-03-03 22:19:00	Italia	Tutte	ESCLUSO IMPRESE CARGO E DIVISIONI CARGO SOCC. INTERESSATE
2015-04-21	2015-04-21	FILT-CGIL/FIT-CISL/UILT-UIL/UGL TRASPORTI	Aereo	PERSONALE AZIENDE CHE SVOLGONO ATTIVITA' DI HANDLERS IN TUTTI GLI AEROPORTI ITALIANI	4 ORE: DALLE 13.00 ALLE 17.00	Nazionale	2015-03-05	2015-03-05 12:52:00	Italia	Tutte
2015-04-21	2015-04-21	FILT-CGIL/FIT-CISL/UILT-UIL/UGL TRASPORTI	Aereo	PERSONALE COMPAGNIE AEREE STRANIERE IN ITALIA ADERENTI A FAIRO E NON	4 ORE: DALLE 13.00 ALLE 17.00	Nazionale	2015-03-05	2015-03-05 13:10:00	Italia	Tutte
2015-05-25	2015-05-25	USB LAVORO PRIVATO	Aereo	PERSONALE AEROPORTUALE SOC. ATA ITALIA DEGLI SCALI DI MILANO LINATE, MALPENSA E VENEZIA	4 ORE: DALLA 10.00 ALLE 14.00	Nazionale	2015-03-06	2015-03-06 14:31:00	Italia	Tutte
2015-03-20	2015-03-20	USB LAVORO PRIVATO	Aereo	PERSONALE SOC. ATA ITALIA DEGLI SCALI DI LINATE, MALPENSA E VENEZIA	4 ORE: DALLE 10.00 ALLE 14.00	Nazionale	2015-03-06	2015-03-06 15:25:00	Italia	Tutte
2015-03-17	2015-03-17	OSP FAISA-CISAL	Trasporto pubblico locale	PERSONALE SOC. ROMA TPL DI ROMA	4 ORE: DALLE 8.30 ALLE 12.30	Aziendale	2015-03-06	2015-03-06 16:03:00	Italia	Tutte
2015-03-20	2015-03-20	RR.SS.AA. FILT-CGIL/FIT-CISL/UILT-UIL/UGL/USB/APM	Aereo	PERSONALE GRUPPO MERIDIANA FLY	4 ORE: DALLE 14.00 ALLE 18.00	Nazionale	2015-03-09	2015-03-09 09:11:00	Italia	Tutte
2015-04-21	2015-04-21	OSR USB LAVORO PRIVATO	Aereo	PERSONALE SOCC. SEA E AIRPORT HANDLING DI MILANO LINATE E MALPENSA	4 ORE: DALLE 13.00 ALLE 17.00	Nazionale	2015-03-13	2015-03-16 09:28:00	Italia	Tutte
2015-04-21	2015-04-21	RSA USB TRASPORTI	Aereo	PERSONALE SOC. ENAV DELL'AREA ROMANA (CENTRO AEROPORTUALE FIUMICINO, DIREZIONE GENERALE, ACC ROMA E CA URBE)	4 ORE: DALLE 13.00 ALLE 17.00	Nazionale	2015-03-18	2015-03-18 11:46:00	Italia	Tutte
2015-04-21	2015-04-21	OSR CUB TRASPORTI	Aereo	PERSONALE AEROPORTUALE SOCC. SEA E AIRPORT HANDLING DI MILANO LINATE E MALPENSA	4 ORE: DALLE 13.00 ALLE 17.00	Nazionale	2015-03-25	2015-03-25 12:34:00	Italia	Tutte
2015-04-10	2015-04-10	FILT-CGIL/FIT-CISL/UILT-UIL/UGL-TAF/FAST-CONSAL	Ferroviario	PERSONALE SOC. NTV - NUOVO TRASPORTO VIAGGIATORI	8 ORE: DALLE 10.00 ALLE 17.59	Nazionale	2015-03-31	2015-03-31 16:19:00	Italia	Tutte
2015-04-10	2015-04-10	ORSA FERROVIE	Ferroviario	PERSONALE SOC. NTV - NUOVO TRASPORTO VIAGGIATORI	8 ORE: DALLE 10.00 ALLE 17.59	Nazionale	2015-03-31	2015-03-31 19:33:00	Italia	Tutte
2015-05-15	2015-05-15	USB LAVORO PRIVATO	Trasporto pubblico locale	PERSONALE ADDETTO AL TRASPORTO PUBBLICO LOCALE	24 ORE CON MODALITA' TERRITORIALI	Nazionale	2015-04-02	2015-04-02 14:36:00	Italia	Tutte	Ordinanza di Precettazione del Prefetto di Milano per l'Azienda Atm Milano
2015-05-03	2015-05-03	FAST-CONFSAL	Ferroviario	PERSONALE SOC. NTV - NUOVO TRASPORTO VIAGGIATORI	24 ORE: DALLE 00.01 ALLE 24.00	Nazionale	2015-04-14	2015-04-14 11:29:00	Italia	Tutte
2015-04-28	2015-04-28	FIST	Circolazione e sicurezza stradale	PERSONALE DIPENDENTE SOC. ACI GLOBAL	24 ORE	Nazionale	2015-04-17	2015-04-17 12:19:00	Italia	Tutte
2015-05-07	2015-05-07	RSA USB LAVORO PRIVATO	Aereo	ASSISTENTI DI VOLO SOC. ALITALIA SAI	4 ORE: DALLE 10.00 ALLE 14.00	Nazionale	2015-04-21	2015-04-21 14:37:00	Italia	Tutte
2015-05-06	2015-05-06	CUB TRASPORTI	Appalti ferroviari	PERSONALE SOC. DUSSMANN SERVICE ADDETTO ALLE PULIZIE APPALTO ALTA VELOCITA' SOC. TRENITALIA	PRIMA META' DI OGNI TURNO	Nazionale	2015-04-22	2015-04-22 13:16:00	Italia	Tutte
2015-05-07	2015-05-07	CUB	Aereo	LAVORATORI COMPARTO AEREO, AEROPORTUALE ED INDOTTO DEGLI AEROPORTI	8 ORE: DALLE 10.00 ALLE 18.00	Nazionale	2015-04-24	2015-04-24 16:33:00	Italia	Tutte	ADESIONE OO.SS. CUB TRASPORTI E FLAICA UNITI CUB - ESCLUSIONE PERS. ENAV E RIDUZIONE A 4 ORE (12.00-16.00) PER ALCUNE SOCIETA' DI HANDLERS OPERANTI NEGLI AEROPORTI DI BOLOGNA E MALPENSA
2015-05-26	2015-05-26	RSU	Trasporto pubblico locale	PERSONALE SOC. SIA - SOCIETA' ITALIANA AUTOSERVIZI DI BRESCIA	24 ORE	Aziendale	2015-04-28	2015-04-28 09:51:00	Italia	Tutte
2015-05-25	2015-05-25	ANPAC	Aereo	PERSONALE NAVIGANTE (PILOTI E ASSISTENTI DI VOLO) GRUPPO ALITALIA SAI	24 ORE: DALLE 00.01 ALLE 24.00	Nazionale	2015-04-30	2015-04-30 14:56:00	Italia	Tutte	ESCLUSIONE DEI VOLI DA E PER GLI AEROPORTI DI BARI BRINDISI E GENOVA
2015-05-20	2015-05-20	CAMERA DEL LAVORO METROPOLITANA DELL'O.S. CGIL	Generale	SCIOPERO GENERALE TERRITORIALE DEI LAVORATORI DI BOLOGNA	INTERA GIORNATA - TPL: 8 ORE VARIE MODALITA'	Provinciale	2015-04-30	2015-04-30 15:23:00	Italia	Tutte
2015-05-25	2015-05-25	RSA USB LAVORO PRIVATO	Aereo	ASSISTENTI DI VOLO GRUPPO ALITALIA E SOC. ALITALIA SAI	4 ORE: DALLE 10.00 ALLE 14.00	Nazionale	2015-05-04	2015-05-04 14:53:00	Italia	Tutte	ESCLUSIONE DEI VOLI DA E PER GLI AEROPORTI DI BARI, BRINDISI E GENOVA
2015-05-25	2015-05-25	OSR USB LAVORO PRIVATO	Aereo	PERSONALE SOCC. SEA E AIRPORT HANDLING DI MILANO LINATE E MAPLENSA	24 ORE: DALLE 00.00 ALLE 23.59	Nazionale	2015-05-04	2015-05-04 17:57:00	Italia	Tutte	ESCLUSIONE DEI VOLI DA E PER GLI AEROPORTI DI BARI BRINDISI E GENOVA
2015-05-12	2015-05-12	CONFEDERAZIONE USI - UNIONE SINDACALE ITALIANA	Generale	SCIOPERO GENERALE PER TUTTI I COMPARTI, AREE PUBBLICHE E CATEGORIE DEL LAVORO PRIVATO E COOPERATIVO	INTERA GIORNATA	Nazionale	2015-04-25	2015-05-07 09:58:00	Italia	Tutte
2015-05-25	2015-05-25	CUB	Aereo	PERSONALE COMPARTO AEREO, AEROPORTUALE ED INDOTTO DEGLI AEROPORTI	24 ORE: DALLE 00.01 ALLE 24.00	Nazionale	2015-05-11	2015-05-11 23:22:00	Italia	Tutte	ADESIONE DELLE OO.SS. CUB TRASPORTI E FLAICA UNITI-CUB
2015-06-15	2015-06-15	OST FILT-CGIL/FIT-CISL/UILT-UIL/UGL-TA	Aereo	PERSONALE AEROPORTUALE SOC. AVIAPARTNER HANDLING DI MALPENSA	24 ORE	Nazionale	2015-05-18	2015-05-18 12:25:00	Italia	Tutte
2015-07-14	2015-07-14	UNICA	Aereo	PERSONALE SOCC. ENAV E TECHNO SKY	8 ORE: DALLE 10.00 ALLE 18.00	Nazionale	2015-05-18	2015-05-18 18:04:00	Italia	Tutte	ORDINANZA MINISTERIALE DI DIFFERIMENTO - ESCLUSI I VOLI DA E PER MILANO LINATE, MALPENSA, BERGAMO ORIO AL SERIO
2015-05-25	2015-05-25	OSR CUB TRASPORTI	Aereo	PERSONALE SOC. AVIAPARTNER HANDLING DI MILANO LINATE E MALPENSA	24 ORE: DALLE 00.00 ALLE 23.59	Nazionale	2015-05-11	2015-05-20 10:53:00	Italia	Tutte	ESCLUSIONE DEI VOLI DA E PER AEROPORTI DI BARI E BRINDISI
2015-06-03	2015-06-03	FAST-CONFSAL	Ferroviario	PERSONALE DI MACCHINA E DI BORDO SOC. NTV - NUOVO TRASPORTO VIAGGIATORI	8 ORE: DALLE 9.01 ALLE 17.00	Nazionale	2015-05-21	2015-05-21 16:32:00	Italia	Tutte
2015-07-14	2015-07-14	RSA UNICA	Aereo	PERSONALE SOC. ENAV DELL'ACC DI MILANO	4 ORE: DALLE 13.00 ALLE 17.00	Nazionale	2015-05-25	2015-05-25 18:05:00	Italia	Tutte	ORDINANZA MINISTERIALE DI DIFFERIMENTO - ESCLUSI I VOLI DA E PER MILANO LINATE, MALPENSA, BERGAMO ORIO AL SERIO
2015-06-15	2015-06-15	FILT-CGIL/FIT-CISL/UILT-UIL/UGL-TA	Aereo	PERSONALE COMPAGNIE AEREE STRANIERE IN ITALIA ADERENTI A FAIRO	24 ORE	Nazionale	2015-05-28	2015-05-28 13:10:00	Italia	Tutte	ESCLUSIONE DELL'AEROPORTO DI VENEZIA E COMUNI INTERESSATI A BALLOTTAGGI ELETTORALI
2015-06-15	2015-06-15	APM	Aereo	PERSONALE SOC. MERIDIANA FLY	4 ORE: DALLE 14.00 ALLE 18.00	Nazionale	2015-05-28	2015-05-28 18:01:00	Italia	Tutte	ESCLUSO AEROPORTO DI VENEZIA E TUTTI I COMUNI INTERESSATI DA EVENTUALI BALLOTTAGGI ELETTORALI
2015-06-15	2015-06-15	OSR CUB TRASPORTI	Aereo	PERSONALE SOC. AVIAPARTNER HANDLING DI MILANO LINATE E MALPENSA	24 ORE	Nazionale	2015-05-29	2015-06-04 15:49:00	Italia	Tutte	ASSICURAZIONE DI SERVIZIO PER I VOLI DA E PER LE AREE INTERESSATE DAI TURNI DI BALLOTTAGGIO
2015-06-26	2015-06-26	FAST-CONFSAL	Ferroviario	PERSONALE DI MACCHINA E DI BORDO SOC. NTV - NUOVO TRASPORTO VIAGGIATORI	24 ORE: DALLE 00.00 ALLE 23.59	Nazionale	2015-06-09	2015-06-09 20:14:00	Italia	Tutte
2015-06-16	2015-06-16	ORSA FERROVIE	Ferroviario	PERSONALE MOBILE E ADDETTO ALL'ASSISTENZA CLIENTI DELLE SOCC. TRENITALIA, TRENORD E NTV	8 ORE: DALLE 9.01 ALLE 16.59	Nazionale	2015-06-12	2015-06-12 13:53:00	Italia	Tutte
2015-06-16	2015-06-16	CUB TRASPORTI	Ferroviario	PERSONALE DI ACCOMPAGNAMENTO, DI MACCHINA E DI ASSISTENZA SOCC. TRENITALIA, TRENORD E NTV	8 ORE: DALLE 9.00 ALLE 17.00	Nazionale	2015-06-12	2015-06-12 21:40:00	Italia	Tutte
2015-06-16	2015-06-16	CAT	Ferroviario	PERSONALE MOBILE (MACCHINISTI E DI ACCOMPAGNAMENTO TRENO) ED ADDETTO ALL'ASSISTENZA SOCC. TRENITALIA, TRENORD E NTV	8 ORE: DALLE 9.01 ALLE 17.00	Nazionale	2015-06-13	2015-06-15 15:30:00	Italia	Tutte
2015-09-22	2015-09-22	FATA-CISAL	Aereo	PERSONALE SOCC. ENAV, ALITALIA SAI, AEROPORTI DI ROMA	4 ORE: DALLE 13.00 ALLE 17.00	Nazionale	2015-06-18	2015-06-19 00:00:00	Italia	Tutte	ESCLUSI I VOLI DA E PER AEROPORTI MILANO LINATE, MALPENSA, BERGAMO ORIO AL SERIO
2015-07-14	2015-07-14	ANPCAT	Aereo	PERSONALE CONTROLLORE TRAFFICO AEREO CTA, ESPERTO DI ASSISTENZA AL VOLO EAV (INCLUSI AMO E FISO) E METEOROLOGO DELLA SOC. ENAV	4 ORE: DALLE 13.00 ALLE 17.00	Nazionale	2015-06-19	2015-06-19 15:16:00	Italia	Tutte	ORDINANZA MINISTERIALE DI DIFFERIMENTO - ASTENSIONE DALLE PRESTAZIONI STRORDINARIE DALLE 00.01 DEL 5/7 ALLE 24.00 DEL 26/7 - ESCLUSI I VOLI DA E PER MILANO LINATE, MALPENSA, BERGAMO ORIO AL SERIO
2015-07-14	2015-07-14	OSR CUB TRASPORTI	Aereo	PERSONALE AEROPORTUALE SOC. ATA ITALIA DEGLI SCALI DI MILANO LINATE E MALPENSA	4 ORE: DALLE 10.00 ALLE 14.00	Nazionale	2015-06-23	2015-06-23 17:54:00	Italia	Tutte	ORDINANZA MINISTERIALE DI DIFFERIMENTO
2015-07-14	2015-07-14	ANPAC	Aereo	PERSONALE NAVIGANTE (PILOTI E ASSISTENTI DI VOLO) GRUPPO ALITALIA SAI	8 ORE: DALLE 10.00 ALLE 18.00	Nazionale	2015-06-23	2015-06-23 17:50:00	Italia	Tutte	ORDINANZA MINISTERIALE DI DIFFERIMENTO
2015-07-14	2015-07-14	RSA USB LAVORO PRIVATO	Aereo	ASSISTENTI DI VOLO GRUPPO ALITALIA SAI	8 ORE: DALLE 10.00 ALLE 18.00	Nazionale	2015-06-26	2015-06-26 14:31:00	Italia	Tutte	ORDINANZA MINISTERIALE DI DIFFERIMENTO
2015-07-14	2015-07-14	APM ASSOCIAZIONE PILOTI MERIDIANA FLY	Aereo	PERSONALE SOC. MERIDIANA FLY	8 ORE: DALLE 10.00 ALLE 18.00	Nazionale	2015-06-29	2015-06-29 08:27:00	Italia	Tutte	ORDINANZA MINISTERIALE DI DIFFERIMENTO
2015-07-14	2015-07-14	USB LAVORO PRIVATO	Aereo	PERSONALE GRUPPO MERIDIANA FLY	4 ORE: DALLE 14.00 ALLE 18.00	Nazionale	2015-06-30	2015-06-30 13:45:00	Italia	Tutte	ORDINANZA MINISTERIALE DI DIFFERIMENTO
2015-07-14	2015-07-14	FILT-CGIL	Aereo	PERSONALE NAVIGANTE SOC. MISTRAL AIR	4 ORE: DALLE 12.00 ALLE 16.00	Regionale	2015-06-18	2015-06-30 16:56:00	Italia	Tutte
2015-07-14	2015-07-14	ANPAC	Aereo	PERSONALE NAVIGANTE (PILOTI ED ASSISTENTI DI VOLO) DELLA SOC. AIR ITALY	4 ORE: DALLE 10.01 ALLE 14.00	Nazionale	2015-07-01	2015-07-01 13:52:00	Italia	Tutte
2015-07-19	2015-07-19	FIT-CISL/UGL-TAF/FAST-FERROVIE	Appalti ferroviari	PERSONALE SOC. DUSSMANN SERVICE OPERANTE NELLE ATTIVITA' IN AFFIDAMENTO DALLA SOC. TRENITALIA	MEZZO TURNO PER OGNI TURNO	Nazionale	2015-07-02	2015-07-02 18:41:00	Italia	Tutte
2015-07-16	2015-07-16	USB LAVORO PRIVATO	Marittimo	PERSONALE DELLE NAVI PASSEGGERI E DA CARICO ASSOCIATE A FEDARLINEA E CONFITARMA	12 ORE: ISOLE MAGGIORI DA 2 ORE PRIMA DELLE PARTENZE - ISOLE MINORI 00.00 - 12.00	Nazionale	2015-07-03	2015-07-03 12:39:00	Italia	Tutte
2015-09-22	2015-09-22	ANPAC	Aereo	PERSONALE NAVIGANTE (PILOTI ED ASSISTENTI DI VOLO) DELLA SOC. AIR ITALY	4 ORE: DALLE 13.01 ALLE 17.00	Nazionale	2015-07-06	2015-07-06 16:30:00	Italia	Tutte
2015-07-20	2015-07-20	FILT-CGIL/FIT-CISL/UILT-UIL	Trasporto merci	PERSONALE SOC. TNT GLOBAL EXPRESS	INTERA GIORNATA LAVORATIVA E/O INTERO TURNO	Nazionale	2015-07-09	2015-07-09 17:20:00	Italia	Tutte
2015-07-24	2015-07-24	ANPAC	Aereo	PERSONALE NAVIGANTE (PILOTI E ASSISTENTI DI VOLO) GRUPPO ALITALIA SAI	24 ORE: DALLE 00.01 ALLE 24.00	Nazionale	2015-07-10	2015-07-10 20:42:00	Italia	Tutte	ESCLUSI I VOLI DA E PER GLI AEROPORTI DI BOLOGNA E VENEZIA
2015-07-26	2015-07-26	FAST-CONFSAL	Ferroviario	PERSONALE DI MACCHINA E DI BORDO DELLA SOC. NTV	24 ORE: DALLE 00.00 ALLE 23.59	Nazionale	2015-07-15	2015-07-15 23:33:00	Italia	Tutte
2015-09-06	2015-09-06	OSR CUB TRASPORTI	Aereo	PERSONALE AEROPORTUALE SOC. ATA ITALIA DEGLI SCALI DI MILANO LINATE E MALPENSA	4 ORE: DALLE 10.00 ALLE 14.00	Nazionale	2015-07-16	2015-07-16 09:32:00	Italia	Tutte	ESCLUSIONE DALL'AGITAZIONE DEI VOLI DA E PER L'AEROPORTO DI BARI
2015-09-06	2015-09-06	OSR USB LAVORO PRIVATO	Aereo	PERSONALE AEROPORTUALE SOC. ATA ITALIA ORA SOC. WFS GROUND ITALY DEGLI SCALI DI MILANO LINATE E MALPENSA	4 ORE: DALLE 10.00 ALLE 14.00	Nazionale	2015-07-16	2015-07-16 11:38:00	Italia	Tutte	ASSICURAZIONE DEI VOLI DA E PER L'AEROPORTO DI BARI DALLE ORE 10.00 ALLE ORE 12.00
2015-09-13	2015-09-13	CAT	Ferroviario	PERSONALE SOC. NTV	8 ORE: DALLE 9.00 ALLE 17.00	Nazionale	2015-07-27	2015-07-28 08:19:00	Italia	Tutte
2015-09-10	2015-09-11	CAT	Trasporto merci	PERSONALE SOC. TRENITALIA DIVISIONE CARGO ED ALTRE IMPRESE FERROVIARIE ESERCENTI TRASPORTO MERCI	24 ORE: DALLE 21.00 DEL 10/9 ALLE 21.00 DELL'11/9	Nazionale	2015-07-27	2015-07-28 08:22:00	Italia	Tutte
2015-09-13	2015-09-13	CAT	Ferroviario	PERSONALE GRUPPO FSI E SOC. TRENORD	8 ORE: DALLE 9.00 ALLE 17.00	Nazionale	2015-07-27	2015-07-28 08:27:00	Italia	Tutte	ESCLUSO PERSONALE SOC. TRENITALIA DIVISIONE CARGO - ORDINANZA PREFETTO SU AREA METROPOLITANA MILANO
2015-09-25	2015-09-25	FAST-CONFSAL	Ferroviario	PERSONALE DI MACCHINA E DI BORDO SOC. NTV - NUOVO TRASPORTO VIAGGIATORI	24 ORE: DALLE 00.00 ALLE 23.59	Nazionale	2015-07-28	2015-07-28 10:58:00	Italia	Tutte
2015-09-22	2015-09-22	ANPCAT	Aereo	PERSONALE SOC. ENAV CONTROLLORE TRAFFICO AEREO, ESPERTO DI ASSISTENZA AL VOLO (INCLUSI AMO E FISO) E METEOROLOGO	4 ORE: DALLE 13.00 ALLE 17.00	Nazionale	2015-07-30	2015-07-30 00:05:00	Italia	Tutte	GARANTITI I VOLI DA E PER AEROPORTI MILANO LINATE, MALPENSA E BERGAMO ORIO AL SERIO
2015-10-24	2015-10-24	UNICA	Aereo	PERSONALE SOCC. ENAV E TECHNO SKY	8 ORE: DALLE 10.00 ALLE 18.00	Nazionale	2015-08-06	2015-08-06 11:53:00	Italia	Tutte	GARANTITI I VOLI DA E PER MILANO LINATE, MALPENSA E BERGAMO ORIO AL SERIO
2015-10-08	2015-10-08	FILT-CGIL/FIT-CISL/UILT-UIL/UGL TRASPORTO AEREO	Aereo	PERSONALE AZIENDE CHE SVOLGONO ATTIVITA' DI HANDLERS IN TUTTI GLI AEROPORTI ITALIANI	4 ORE: DALLE 13.00 ALLE 17.00	Nazionale	2015-08-10	2015-08-10 12:07:00	Italia	Tutte
2015-09-06	2015-09-06	USB LAVORO PRIVATO	Aereo	PERSONALE GRUPPO MERIDIANAFLY	4 ORE: DALLE 14.00 ALLE 18.00	Nazionale	2015-08-24	2015-08-24 15:02:00	Italia	Tutte	GARANTITI VOLI DA E PER AEROPORTI MILANO LINATE, MALPENSA, VENEZIA E BARI ( BARI DALLE ORE 16.00 )
2015-09-22	2015-09-22	LICTA	Aereo	PERSONALE CTA, PILOTA, OPERATORE RADIOMISURE E EAV (INCLUSI AMO E FISO) E METEOROLOGO DELLA SOC. ENAV	4 ORE: DALLE 13.00 ALLE 17.00	Nazionale	2015-08-31	2015-08-31 09:44:00	Italia	Tutte	GARANZIA DEI VOLI DA E PER GLI AEROPORTI DI MILANO LINATE, MILANO MALPENSA E BERGAMO ORIO AL SERIO
2015-09-11	2015-09-11	CAT	Ferroviario	PERSONALE DIVISIONE CARGO DELLA SOC. TRENITALIA	8 ORE: DALLE 9.00 ALLE 17.00	Nazionale	2015-08-30	2015-08-31 11:23:00	Italia	Tutte
2015-09-13	2015-09-13	CUB TRASPORTI	Ferroviario	PERSONALE DEL GRUPPO FSI E DELLE SOCC. TRENORD, SERFER E FERSERVIZI	8 ORE: DALLE 9.00 ALLE 17.00	Nazionale	2015-09-02	2015-09-02 18:18:00	Italia	Tutte	ESCLUSO PERSONALE DELLA SOC. TRENITALIA DIV. CARGO - ORDINANZA PREFETTO SU AREA METROPOLITANA MILANO
2015-09-13	2015-09-13	CUB TRASPORTI	Ferroviario	PERSONALE DELLA SOC. NTV	8 ORE: DALLE 9.00 ALLE 17.00	Nazionale	2015-09-02	2015-09-02 19:08:00	Italia	Tutte
2015-10-24	2015-10-24	ANPAC	Aereo	PERSONALE NAVIGANTE (PILOTI ED ASSISTENTI DI VOLO) DELLA SOC. AIR ITALY	4 ORE: DALLE 10.00 ALLE 14.00	Nazionale	2015-09-07	2015-09-07 17:11:00	Italia	Tutte
2015-10-24	2015-10-24	RSA UNICA	Aereo	PERSONALE SOC. ENAV ACC PADOVA	4 ORE: DALLE 13.00 ALLE 17.00	Nazionale	2015-09-10	2015-09-10 16:43:00	Italia	Tutte	GARANTITI I VOLI DA E PER MILANO LINATE, MALPENSA E BERGAMO ORIO AL SERIO
2015-09-25	2015-09-26	FAST-CONFSAL	Ferroviario	PERSONALE DI MACCHINA E DI BORDO SOC. NTV - NUOVO TRASPORTO VIAGGIATORI	24 ORE: DALLE 3.00 DEL 25/9 ALLE 2.59 DEL 26/9	Nazionale	2015-09-14	2015-09-14 17:02:00	Italia	Tutte
2015-11-24	2015-11-24	ANPCAT	Aereo	PERSONALE SOC. ENAV CONTROLLORE TRAFFICO AEREO, ESPERTO DI ASSISTENZA AL VOLO (INCLUSI AMO E FISO) E METEOROLOGO	4 ORE: DALLE 13.00 ALLE 17.00	Nazionale	2015-09-18	2015-09-18 18:41:00	Italia	Tutte
2015-10-24	2015-10-24	LICTA	Aereo	PERSONALE CTA, PILOTA, OPERATORE RADIOMISURE E EAV (INCLUSI AMO E FISO) E METEOROLOGO DELLA SOC. ENAV	4 ORE: DALLE 13.00 ALLE 17.00	Nazionale	2015-09-18	2015-09-18 18:48:00	Italia	Tutte	GARANTITI I VOLI DA E PER MILANO LINATE, MALPENSA E BERGAMO ORIO AL SERIO
2015-11-24	2015-11-24	FATA-CISAL	Aereo	PERSONALE SOCC. ENAV, ALITALIA SAI, AEROPORTI DI ROMA	4 ORE: DALLE 13.00 ALLE 17.00	Nazionale	2015-09-18	2015-09-18 19:35:00	Italia	Tutte
2015-10-24	2015-10-25	CAT	Ferroviario	PERSONALE GRUPPO FSI E SOC. TRENORD	24 ORE: DALLE 21.00 DEL 24/10 ALLE 21.00 DEL 25/10	Nazionale	2015-09-21	2015-09-22 09:06:00	Italia	Tutte	ESCLUSO PERSONALE DIV. CARGO SOC. TRENITALIA - ORDINANZA MINISTERIALE 183 T DI DIFFERIMENTO
2015-10-22	2015-10-23	CAT	Ferroviario	PERSONALE DIV. CARGO SOC. TRENITALIA	24 ORE: DALLE 21.00 DEL 22/10 ALLE 21.00 DEL 23/10	Nazionale	2015-09-21	2015-09-22 09:07:00	Italia	Tutte
2015-10-24	2015-10-24	OSR USB LAVORO PRIVATO	Aereo	PERSONALE AEROPORTUALE SOC. WFS G.I. ( EX ATA ITALIA ) SCALI DI MILANO LINATE E MALPENSA	8 ORE: DALLE 10.00 ALLE 18.00	Nazionale	2015-10-05	2015-10-05 09:24:00	Italia	Tutte	ORDINANZA MINISTERIALE 183 T DI DIFFERIMENTO
2015-10-24	2015-10-25	CUB TRASPORTI	Ferroviario	PERSONALE GRUPPO FSI, SOC. TRENORD E PERSONALE MOBILE SOC. NTV	24 ORE: DALLE 21.00 DEL 24/10 ALLE 21.00 DEL 25/10	Nazionale	2015-10-07	2015-10-07 15:11:00	Italia	Tutte	ESCLUSO PERSONALE DIV. CARGO SOC. TRENITALIA - ORDINANZA MINISTERIALE 183 T DI DIFFERIMENTO
2015-10-23	2015-10-23	CUB TRASPORTI	Ferroviario	PERSONALE DIV. CARGO SOC. TRENITALIA	8 ORE: DALLE 9.00 ALLE 17.00	Nazionale	2015-10-07	2015-10-07 15:11:00	Italia	Tutte
2015-10-22	2015-10-23	USB LAVORO PRIVATO	Ferroviario	PERSONALE DIVISIONE CARGO SOC. TRENITALIA	24 ORE: DALLE 21.00 DEL 22/10 ALLE 20.59 DEL 23/10	Nazionale	2015-10-09	2015-10-09 16:46:00	Italia	Tutte
2015-10-24	2015-10-25	USB LAVORO PRIVATO	Ferroviario	PERSONALE GRUPPO FSI E SOC. TRENORD	24 ORE: DALLE 21.00 DEL 24/10 ALLE 20.59 DEL 25/10	Nazionale	2015-10-09	2015-10-09 16:43:00	Italia	Tutte	ESCLUSO PERSONALE DIV. CARGO DELLA SOC. TRENITALIA - ORDINANZA MINISTERIALE 183 T DI DIFFERIMENTO
2015-12-09	2015-12-09	FILT-CGIL/FIT-CISL/UILT-UIL/UGL T.A.	Aereo	PERSONALE AZIENDE CHE SVOLGONO ATTIVITA' DI HANDLERS IN TUTTI GLI AEROPORTI ITALIANI	8 ORE: DALLE 10.00 ALLE 18.00	Nazionale	2015-10-12	2015-10-12 17:52:00	Italia	Tutte
2015-10-25	2015-10-25	COORD. REG. USB LAVORO PRIVATO	Ferroviario	PERSONALE DIV. PASSEGGERI SOC. TRENITALIA IMPIANTI REGIONI PUGLIA E BASILICATA ( EX COMP.TO DI BARI)	8 ORE: DALLE 9.00 ALLE 16.59	Interregionale	2015-10-13	2015-10-13 12:25:00	Italia	Tutte
2015-12-10	2015-12-10	FILT-CGIL/FIT-CISL/UILT-UIL/UGL T.A.	Aereo	PERSONALE AZIENDE CHE SVOLGONO ATTIVITA' DI HANDLERS IN TUTTI GLI AEROPORTI ITALIANI	8 ORE: DALLE 10.00 ALLE 18.00	Nazionale	2015-10-21	2015-10-21 11:27:00	Italia	Tutte	ADESIONE DA PARTE O.S. ORMA PER IL PERSONALE DELLO SCALO DI VERONA DEL 19/11
2015-11-24	2015-11-24	RSA UNICA	Aereo	PERSONALE SOC. ENAV ACC PADOVA	4 ORE: DALLE 13.00 ALLE 17.00	Nazionale	2015-10-22	2015-10-22 11:53:00	Italia	Tutte
2015-10-29	2015-10-30	SI-COBAS/ADL-COBAS	Trasporto merci	SCIOPERO GENERALE NAZIONALE SETTORE TRASPORTO MERCI-LOGISTICA	24 ORE: MODALITA' TERRITORIALI	Nazionale	2015-10-18	2015-10-22 15:03:00	Italia	Tutte
2015-11-26	2015-11-27	CUB TRASPORTI	Ferroviario	PERSONALE GRUPPO FSI, SOC. TRENORD E PERSONALE MOBILE SOC. NTV	21 ORE: DALLE 21.00 DEL 26/11 ALLE 18.00 DEL 27/11	Nazionale	2015-10-23	2015-10-26 13:21:00	Italia	Tutte	ESCLUSO PERSONALE SOC. TRENITALIA DIV. CARGO
2015-11-26	2015-11-27	CAT	Ferroviario	PERSONALE GRUPPO FSI E SOC. TRENORD	21 ORE: DALLE 21.00 DEL 26/11 ALLE 18.00 DEL 27/11	Nazionale	2015-10-23	2015-10-26 13:34:00	Italia	Tutte	ESCLUSO PERSONALE SOC. TRENITALIA DIVISIONE CARGO
2015-11-26	2015-11-27	USB LAVORO PRIVATO	Ferroviario	PERSONALE GRUPPO FSI E SOC. TRENORD	21 ORE: DALLE 21.00 DEL 26/11 ALLE 18.00 DEL 27/11	Nazionale	2015-10-27	2015-10-27 12:35:00	Italia	Tutte
2015-11-26	2015-11-27	CAT	Ferroviario	PERSONALE DIVISIONE CARGO SOC. TRENITALIA	24 ORE: DALLE 21.00 DEL 26/11 ALLE 21.00 DEL 27/11	Nazionale	2015-10-27	2015-10-28 10:52:00	Italia	Tutte
2015-12-09	2015-12-09	OSR CUB TRASPORTI	Aereo	PERSONALE SOC. AIRPORT HANDLING DI MILANO LINATE E MALPENSA	8 ORE: DALLE 10.00 ALLE 18.00	Nazionale	2015-10-23	2015-10-28 12:48:00	Italia	Tutte
2015-12-10	2015-12-10	OSR CUB TRASPORTI	Aereo	PERSONALE SOC. AIRPORT HANDLING DI MILANO LINATE E MALPENSA	8 ORE: DALLE 10.00 ALLE 18.00	Nazionale	2015-11-02	2015-11-02 17:07:00	Italia	Tutte
2015-11-24	2015-11-24	OSR FILT-CGIL/FIT-CISL/UILT-UIL/UGL-TA	Aereo	PERSONALE SOCC. AVIAPARTNER HANDLING E AVIATION SERVICES AEROPORTI DI ROMA FIUMICINO E CIAMPINO	4 ORE: DALLE 13.00 ALLE 17.00	Nazionale	2015-10-26	2015-11-03 14:32:00	Italia	Tutte
2015-12-10	2015-12-10	FILT-CGIL/FIT-CISL/UILT-UIL	Aereo	PERSONALE SOC. ETHIOPIAN AIRLINES	4 ORE: DALLE 13.00 ALLE 17.00	Nazionale	2015-11-05	2015-11-05 15:20:00	Italia	Tutte
2015-12-10	2015-12-10	OSR USB LAVORO PRIVATO	Aereo	PERSONALE AEROPORTUALE SOC. WFS GROUND ITALY DEGLI SCALI DI MILANO LINATE E MALPENSA	8 ORE: DALLE 10.00 ALLE 18.00	Nazionale	2015-11-05	2015-11-05 15:29:00	Italia	Tutte
2015-11-26	2015-11-27	CUB TRASPORTI	Ferroviario	PERSONALE SOC. TRENITALIA DIVISIONE CARGO	24 ORE: DALLE 21.00 DEL 26/11 ALLE 21.00 DEL 27/11	Nazionale	2015-11-11	2015-11-11 10:13:00	Italia	Tutte
2015-12-10	2015-12-10	USB LAVORO PRIVATO	Aereo	PERSONALE SOCIETA' GRUPPO MERIDIANA FLY	4 ORE: DALLE 12.00 ALLE 16.00	Nazionale	2015-11-18	2015-11-18 12:50:00	Italia	Tutte
2015-12-10	2015-12-10	OSR FILT-CGIL/FIT-CISL/UILT-UIL/UGL-TA/FLAI-TS/USB-LP/CUB TRASPORTI	Aereo	PERSONALE SOC. SEA AEROPORTI DI MILANO LINATE E MALPENSA	4 ORE: DALLE 13.00 ALLE 17.00	Nazionale	2015-11-20	2015-11-20 18:28:00	Italia	Tutte
2015-12-06	2015-12-06	FILT-CGIL/FIT-CISL/UILT-UIL/SLA-CISAL/UGL VIABILITA' E LOGISTICA	Circolazione e sicurezza stradale	PERSONALE TURNISTA SOC. STRADA DEI PARCHI (AUTOSTRADA A24-A25)	ULTIME 4 ORE DELLA PRESTAZIONE	Interregionale	2015-11-26	2015-11-26 10:57:00	Italia	Tutte
2015-12-04	2015-12-04	FILT-CGIL/FIT-CISL/UILT-UIL/SLA-CISAL/UGL VIABILITA' E LOGISTICA	Circolazione e sicurezza stradale	PERSONALE NON TURNISTA SOC. STRADA DEI PARCHI (AUTOSTRADA A24-A25)	ULTIME 4 ORE DELLA PRESTAZIONE	Interregionale	2015-11-26	2015-11-26 10:57:00	Italia	Tutte
2016-01-25	2016-01-25	FATA-CISAL	Aereo	PERSONALE SOCC. ENAV, ALITALIA SAI, AEROPORTI DI ROMA	8 ORE: DALLE 10.00 ALLE 18.00	Nazionale	2015-11-28	2015-11-28 09:45:00	Italia	Tutte
2016-01-25	2016-01-25	OSR FIT-CISL/UILT-UIL/UGL-TA	Aereo	PERSONALE AEROPORTUALE SOC. AVIATION SERVICES DI ROMA FIUMICINO E CIAMPINO	4 ORE: DALLE 10.00 ALLE 14.00	Nazionale	2015-12-09	2015-12-10 10:22:00	Italia	Tutte
2016-01-25	2016-01-25	OSR FILT-CGIL/FIT-CISL/UILT-UIL/UGL-TA	Aereo	PERSONALE SOCC. AEROPORTI DI ROMA, ALITALIA SAI, AVIAPARTNER HANDLING, AVIATION SERVICES, WFS GROUND ITALY E CONSULTA DI ROMA FIUMICINO	4 ORE: DALLE 10.00 ALLE 14.00	Nazionale	2015-12-14	2015-12-14 17:20:00	Italia	Tutte
2016-02-12	2016-02-12	USB LAVORO PRIVATO	Aereo	PERSONALE SOCIETA' GRUPPO MERIDIANA FLY	24 ORE: DALLE 00.00 ALLE 23.59	Nazionale	2015-12-29	2015-12-29 10:21:00	Italia	Tutte
2016-01-21	2016-01-21	OSP ORSA AUTOFERRO TPL	Trasporto pubblico locale	PERSONALE SOC. ATM DI MESSINA	4 ORE: DALLE 9.00 ALLE 13.00	Aziendale	2016-01-05	2016-01-05 11:24:00	Italia	Tutte
2016-04-09	2016-04-09	UNICA	Aereo	PERSONALE SOCC. ENAV E TECHNO SKY	4 ORE: DALLE 10.00 ALLE 14.00	Nazionale	2016-01-25	2016-01-25 13:07:00	Italia	Tutte
2016-04-09	2016-04-09	FATA-CISAL	Aereo	PERSONALE SOCC. ENAV, ALITALIA-SAI, AEROPORTI DI ROMA	4 ORE: DALLE 10.00 ALLE 14.00	Nazionale	2016-01-29	2016-01-29 12:37:00	Italia	Tutte
2016-02-15	2016-02-15	ORSA FERROVIE	Trasporto merci	PERSONALE MOBILE SOC. CFI - COMPAGNIA FERROVIARIA ITALIANA	2 ORE: DALLE 13.00 ALLE 15.00	Nazionale	2016-02-02	2016-02-02 14:03:00	Italia	Tutte
2016-03-18	2016-03-18	FILT-CGIL	Aereo	PERSONALE NAVIGANTE SOC. MISTRAL AIR	4 ORE: DALLE 14.00 ALLE 18.00	Nazionale	2016-02-12	2016-02-12 13:30:00	Italia	Tutte
2016-02-22	2016-02-22	ORSA FERROVIE	Ferroviario	PERSONALE MOBILE SOC. TRENITALIA	8 ORE: DALLE 9.01 ALLE 16.59	Nazionale	2016-02-12	2016-02-12 20:31:00	Italia	Tutte
2016-03-18	2016-03-18	CUB/SI-COBAS/USI-AIT	Generale	SCIOPERO GENERALE DI TUTTE LE CATEGORIE PUBBLICHE E PRIVATE	INTERA GIORNATA - AEREO: DALLE 00.01 ALLE 23.59; FERROVIARIO: DALLE 21.01 DEL 17/3 ALLE 21.00 DEL 18/3; TPL: 24 ORE CON MODALITA' TERRITORIALI; MARITTIMO: ISOLE MAGGIORI RITARDO 1 ORA PRIMA PARTENZE DEL 18/3, ISOLE MINORI 00.01-24.00; ANAS: INTERO TURNO	Nazionale	2016-02-04	2016-02-17 13:59:00	Italia	Tutte	ORDINANZA DEL PREFETTO DI ROMA DEL 15/3 PER IL PERSONALE DELLA SOC. ATAC DI ROMA DI RIDUZIONE A 4 ORE: 8.30-12.30
2016-02-29	2016-03-01	ORSA FERROVIE	Trasporto merci	PERSONALE MOBILE SOC. CFI - COMPAGNIA FERROVIARIA ITALIANA	24ORE: DALLE 21.01 DEL 29/2 ALLE 20.59 DELL'1/3	Nazionale	2016-02-17	2016-02-17 22:01:00	Italia	Tutte
2016-04-07	2016-04-08	ORSA FERROVIE	Trasporto merci	PERSONALE MOBILE SOC. CFI - COMPAGNIA FERROVIARIA ITALIANA	24 ORE: DALLE 21.01 DEL 7/4 ALLE 20.59 DELL' 8/4	Nazionale	2016-02-19	2016-02-19 13:26:00	Italia	Tutte
2016-03-16	2016-03-16	SATAM/UTI/UGL TAXI/USB/TAM-ACAI/UILT-UIL/FIT-CISL/FEDERTAXI-CISAL/UNIMPRESA/URITAXI	Taxi	FERMO NAZIONALE SERVIZIO TAXI	14 ORE: DALLE 08.00 ALLE 22.00	Nazionale	2016-02-16	2016-02-24 12:32:00	Italia	Tutte
2016-03-18	2016-03-18	FILT-CGIL/FIT-CISL/UILT-UIL/UGL TRASPORTO AEREO	Aereo	PERSONALE COMPAGNIA AEREA BRITISH AIRWAYS OPERANTI SUL TERRITORIO E SUGLI SCALI AEROPORTUALI ITALIANI	4 ORE: DALLE 10.00 ALLE 14.00	Nazionale	2016-02-25	2016-02-25 10:47:00	Italia	Tutte
2016-03-18	2016-03-18	SATAM/UNICA-CGIL/UTI/UGL TAXI/USB/UILT-UIL/FIT-CISL/FEDERTAXI-CISAL/ACAI-TAM/UNIMPRESA/URI-TAXI	Taxi	FERMO NAZIONALE SETTORE TAXI	14 ORE: DALLE 08.00 ALLE 22.00	Nazionale	2016-02-29	2016-03-07 19:27:00	Italia	Tutte	ESCLUSIONE PER LA SOLA ZONA DI ROMA CAPITALE DELL'ORARIO 8.30-12.30 DA PARTE UNICA CGIL, FIT-CISL E UILT-UIL
2016-05-14	2016-05-14	LICTA	Aereo	PERSONALE SOC. ENAV CTA, PILOTA, OPERATORE RADIOMISURE, EAV (INCLUSI AMO E FISO) E METEOROLOGO	4 ORE: DALLE 13.00 ALLE 17.00	Nazionale	2016-03-09	2016-03-09 11:25:00	Italia	Tutte	ORDINANZA MINISTERIALE 184 T DI DIFFERIMENTO
2016-04-09	2016-04-09	ANPCAT	Aereo	PERSONALE SOC. ENAV CTA, PILOTA, OPERATORE RADIOMISURE, EAV (INCLUSI AMO E FISO) E METEOROLOGO	4 ORE: DALLE 10.00 ALLE 14.00	Nazionale	2016-03-23	2016-03-23 11:18:00	Italia	Tutte
2016-04-09	2016-04-09	FILT-CGIL/FIT-CISL/UILT-UIL/UGL TRASPORTO AEREO	Aereo	PERSONALE COMPAGNIA AEREA BRITISH AIRWAYS OPERANTE SUL TERRITORIO E SUGLI SCALI AEROPORTUALI ITALIANI	8 ORE: DALLE 10.00 ALLE 18.00	Nazionale	2016-03-22	2016-03-23 14:46:00	Italia	Tutte
2016-04-20	2016-04-20	FIOM-CGIL/FIM-CISL/UILM-UIL/FISMIC-CONFSAL	Aereo	PERSONALE SOC. TECHNO SKY	4 ORE: DALLE 13.00 ALLE 17.00	Nazionale	2016-03-31	2016-03-31 16:09:00	Italia	Tutte
2016-04-20	2016-04-20	RSU	Aereo	PERSONALE SOC. TECHNO SKY	4 ORE: DALLE 13.00 ALLE 17.00	Nazionale	2016-04-01	2016-04-01 15:27:00	Italia	Tutte
2016-04-21	2016-04-21	ORSA FERROVIE	Ferroviario	OPERATORI D'IMPIANTO SOC. NTV DELLE SEDI DI MILANO, ROMA E NAPOLI	8 ORE: DALLE 9.00 ALLE 16.59	Nazionale	2016-04-08	2016-04-08 10:46:00	Italia	Tutte
2016-06-17	2016-06-17	FATA-CISAL	Aereo	PERSONALE SOCC. ENAV, ALITALIA SAI, AEROPORTI DI ROMA	24 ORE: DALLE 00.01 ALLE 24.00	Nazionale	2016-04-13	2016-04-13 13:34:00	Italia	Tutte	ORDINANZA MINISTERIALE N. 185 T DEL 13 06 2016 DI DIFFERIMENTO
2016-05-24	2016-05-25	CAT	Ferroviario	PERSONALE GRUPPO FSI E SOC. TRENORD	21 ORE: DALLE 21.00 DEL 24/5 ALLE 18.00 DEL 25/5	Nazionale	2016-04-24	2016-04-24 01:45:00	Italia	Tutte	ESCLUSO PERSONALE SOC. TRENITALIA DIVISIONE CARGO E TERRITORIO DELLA REGIONE SARDEGNA
2016-05-24	2016-05-25	CAT	Trasporto merci	PERSONALE SOCC. FERROVIARIE TRASPORTO MERCI	24 ORE: DALLE 21.00 DEL 24/5 ALLE 21.00 DEL 25/5	Nazionale	2016-04-24	2016-04-24 01:50:00	Italia	Tutte	ESCLUSE DALLO SCIOPERO AZIENDE TRASP. MERCI SU ROTAIA SOTTOPOSTE ALLA DELIBERA CDG 15/219 DEL 13/7/2015
2016-05-31	2016-05-31	OSR FILT-CGIL/FIT-CISL/UILT-UIL/UGL-TA	Aereo	PERSONALE SOC. AVIATION SERVICES AEROPORTI DI FIUMICINO E CIAMPINO	4 ORE: DALLE 12.00 ALLE 16.00	Nazionale	2016-05-02	2016-05-02 16:00:00	Italia	Tutte
2016-05-25	2016-05-25	SGB	Ferroviario	PERSONALE GRUPPO FSI, SOC. TRENORD ED IMPRESE FERROVIARIE SETTORE MERCI	8 ORE: DALLE 9.00 ALLE 17.00	Nazionale	2016-05-12	2016-05-12 13:11:00	Italia	Tutte	ESCLUSIONE DELLA PROVINCIA DI SASSARI
2016-06-17	2016-06-17	LICTA	Aereo	PERSONALE SOC. ENAV CTA, PILOTA, OPERATORE RADIOMISURE, EAV (INCLUSI AMO E FISO) E METEOROLOGO	4 ORE: DALLE 13.00 ALLE 17.00	Nazionale	2016-05-13	2016-05-13 09:14:00	Italia	Tutte	ORDINANZA MINISTERIALE N. 185 T DEL 13 06 2016 DI DIFFERIMENTO SOSPESA DAL TAR LAZIO
2016-07-23	2016-07-23	ANPCAT	Aereo	PERSONALE SOC. ENAV CTA, PILOTA, OPERATORE RADIOMISURE, EAV (INCLUSI AMO E FISO) E METEOROLOGO	8 ORE: DALLE 10.00 ALLE 18.00	Nazionale	2016-05-13	2016-05-13 09:25:00	Italia	Tutte	ORDINANZA MINISTERIALE N. 186 T DEL 21 07 2016 DI DIFFERIMENTO
2016-05-25	2016-05-25	USB LAVORO PRIVATO	Ferroviario	PERSONALE GRUPPO FSI, SOC. NTV, SOC. TRENORD ED IMPRESE FERROVIARIE SETTORE MERCI	8 ORE: DALLE 9.00 ALLE 16.59	Nazionale	2016-05-13	2016-05-13 12:40:00	Italia	Tutte	ESCLUSIONE DELLA PROVINCIA DI SASSARI
2016-05-24	2016-05-25	CUB TRASPORTI	Ferroviario	PERSONALE GRUPPO FSI E SOCC. NTV, TRENORD, SERFER, SBB CARGO ITALY, NORD CARGO	TRASPORTO PASSEGGERI 21 ORE: DALLE 21.00 DEL 24/5 ALLE 18.00 DEL 25/5 - CARGO TRENITALIA 24 ORE: DALLE 21.00 DEL 24/5 ALLE 21.00 DEL 25/5 - SOCC. SERFER, SBB CARGO ITALY E DB SCHENKER NORD CARGO 8 ORE: DALLE 9.00 ALLE 17.00 DEL 25/5	Nazionale	2016-05-13	2016-05-14 00:06:00	Italia	Tutte	ESCLUSIONE DELLA PROVINCIA DI SASSARI
2016-05-29	2016-05-29	RSU	Aereo	PERSONALE SOC. TECHNO SKY	8 ORE: DALLE 10.00 ALLE 18.00	Nazionale	2016-05-16	2016-05-16 16:14:00	Italia	Tutte	ADESIONE FIM-CISL, FIOM-CGIL, UILM-UIL, FISMIC-CONFSAL
2016-06-17	2016-06-17	FILT-CGIL/FIT-CISL/UILT-UIL	Aereo	PERSONALE DELLA SOC. ENAV DELLA FUNZIONE RADIOMISURE	4 ORE: DALLE 13.00 ALLE 17.00	Nazionale	2016-05-27	2016-05-27 18:29:00	Italia	Tutte	ORDINANZA MINISTERIALE N. 185 T DEL 13 06 2016 DI DIFFERIMENTO
2016-06-17	2016-06-17	OSR CUB TRASPORTI	Aereo	PERSONALE SOC. AIRPORT HANDLING DI MILANO LINATE E MALPENSA	4 ORE: DALLE 11.00 ALLE 15.00	Nazionale	2016-05-30	2016-05-30 10:40:00	Italia	Tutte	ORDINANZA MINISTERIALE N. 185 T DEL 13 06 2016 DI DIFFERIMENTO
2016-06-17	2016-06-17	CONFAEL ASSOVOLO TRASPORTO AEREO	Aereo	PERSONALE NAVIGANTE DI CABINA SOC. ALITALIA SAI OPERANTE NELLE SEDI DI ROMA FIUMICINO, MILANO LINATE E MILANO MALPENSA	4 ORE: DALLE 10.01 ALLE 14.00	Nazionale	2016-05-31	2016-05-31 10:32:00	Italia	Tutte	ORDINANZA MINISTERIALE N. 185 T DEL 13 06 2016 DI DIFFERIMENTO
2016-06-23	2016-06-24	USB LAVORO PRIVATO	Ferroviario	PERSONALE GRUPPO FSI, SOC. NTV, SOC. TRENORD ED IMPRESE FERROVIARIE SETTORE MERCI	24 ORE: DALLE 21.00 DEL 23/6 ALLE 20.59 DEL 24/6	Nazionale	2016-05-30	2016-05-31 11:15:00	Italia	Tutte	ESCLUSIONE DEGLI AMBITI REGIONALI DEL PIEMONTE, DELLA CALABRIA, DELLA SICILIA E DEL LAZIO
2016-06-17	2016-06-17	UNICA	Aereo	PERSONALE NON DIRIGENTE SOCC. ENAV E TECHNO SKY	4 ORE: DALLE 13.00 ALLE 17.00	Nazionale	2016-05-31	2016-05-31 12:26:00	Italia	Tutte	PERSONALE SOC. TECHNO SKY BARI-BRINDISI DALLE 13.00 ALLE 15.00 - ORDINANZA MINISTERIALE N. 185 T DEL 13 06 2016 DI DIFFERIMENTO SOSPESA DAL TAR LAZIO
2016-06-17	2016-06-17	UGL TECHNO SKY	Aereo	PERSONALE ATM DELLA SOC. TECHNO SKY ADDETTO ALLA CONDUZIONE DEI SISTEMI DI ASSISTENZA AL VOLO DELLA SOC. ENAV	4 ORE: DALLE 13.00 ALLE 17.00	Nazionale	2016-06-03	2016-06-03 14:25:00	Italia	Tutte	ESCLUSIONE DEL BACINO DI UTENZA DI ACC ENAV BRINDISI E AEROPORTO DI BARI PALESE - ORDINANZA MINISTERIALE N. 185 T DEL 13 06 2016 DI DIFFERIMENTO
2016-06-17	2016-06-17	USB LAVORO PRIVATO	Aereo	PERSONALE SOCIETA' GRUPPO MERIDIANA FLY	24 ORE: DALLE 00.00 ALLE 23.59	Nazionale	2016-06-04	2016-06-04 17:19:00	Italia	Tutte	ESCLUSO PERSONALE MERIDIANA MAINTENANCE
2016-06-23	2016-06-24	CAT	Ferroviario	PERSONALE GRUPPO FSI E SOC. TRENORD CON ESCLUSIONE DEL PERSONALE SOC. TRENITALIA DIVISIONE CARGO	20 ORE: DALLE 21.00 DEL 23/6 ALLE 17.00 DEL 24/6	Nazionale	2016-06-11	2016-06-11 11:53:00	Italia	Tutte	ESCLUSIONE DEGLI AMBITI REGIONALI DELLA CALABRIA, DELLA SICILIA E DEL LAZIO
2016-06-23	2016-06-24	CAT	Ferroviario	PERSONALE SOC. TRENITALIA DIVISIONE CARGO	24 ORE: DALLE 21.00 DEL 23/6 ALLE 21.00 DEL 24/6	Nazionale	2016-06-11	2016-06-11 11:58:00	Italia	Tutte	ESCLUSIONE DEGLI AMBITI REGIONALI DELLA CALABRIA, DELLA SICILIA E DEL LAZIO
2016-06-23	2016-06-24	CUB TRASPORTI	Ferroviario	PERSONALE GRUPPO FSI E SOCC. NTV, TRENORD, SERFER, SBB CARGO ITALIA E DB CARGO ITALIA (EX NORDCARGO DB SHENKER)	24 ORE: DALLE 21.00 DEL 23/6 ALLE 21.00 DEL 24/6	Nazionale	2016-06-12	2016-06-12 18:25:00	Italia	Tutte	ESCLUSIONE DEGLI AMBITI REGIONALI DELLA CALABRIA, DELLA SICILIA E DEL LAZIO
2016-06-23	2016-06-24	SGB	Ferroviario	PERSONALE GRUPPO FSI, SOC. TRENORD ED IMPRESE FERROVIARIE SETTORE MERCI	24 ORE: DALLE 21.00 DEL 23/6 ALLE 21.00 DEL 24/6	Nazionale	2016-06-13	2016-06-13 12:32:00	Italia	Tutte	ESCLUSIONE DEGLI AMBITI REGIONALI DEL PIEMONTE, DELLA CALABRIA, DELLA SICILIA E DEL LAZIO
2016-07-05	2016-07-05	OSR CUB TRASPORTI	Aereo	PERSONALE SOC. AIRPORT HANDLING DI MILANO LINATE E MALPENSA	4 ORE: DALLE 11.00 ALLE 15.00	Nazionale	2016-06-14	2016-06-14 10:42:00	Italia	Tutte
2016-07-05	2016-07-05	FILT-CGIL/FIT-CSIL/UILT-UIL/UGL TA	Aereo	PERSONALE GRUPPO ALITALIA - ALITALIA CITYLINER	4 ORE: DALLE 11.00 ALLE 15.00	Nazionale	2016-06-15	2016-06-15 18:09:00	Italia	Tutte
2016-07-05	2016-07-05	ANPAC/ANPAV/USB LAVORO PRIVATO	Aereo	PERSONALE NAVIGANTE - PILOTI ED ASSISTENTI DI VOLO - DEL GRUPPO ALITALIA SAI (ALITALIA SAI ED ALITALIA CITYLINER)	4 ORE: DALLE 11.01 ALLE 15.00	Nazionale	2016-06-14	2016-06-15 09:14:00	Italia	Tutte
2016-07-05	2016-07-05	FILT-CGIL/FIT-CISL/UILT-UIL/UGL TA	Aereo	PERSONALE SOC. ENAV	4 ORE: DALLE 11.00 ALLE 15.00	Nazionale	2016-06-15	2016-06-16 16:08:00	Italia	Tutte
2016-07-23	2016-07-23	FATA-CISAL	Aereo	PERSONALE SOCC. ENAV E ALITALIA SAI, AEROPORTI DI ROMA	8 ORE: DALLE 10.00 ALLE 18.00	Nazionale	2016-06-16	2016-06-16 17:29:00	Italia	Tutte	ORDINANZA MINISTERIALE N. 186 T DEL 21 07 2016 DI DIFFERIMENTO
2016-07-05	2016-07-05	CONFAEL ASSOVOLO TRASPORTO AEREO	Aereo	PERSONALE NAVIGANTE DI CABINA SOC. ALITALIA SAI OPERANTE NELLE SEDI DI ROMA FIUMICINO, MILANO LINATE E MILANO MALPENSA	4 ORE: DALLE 11.00 ALLE 15.00	Nazionale	2016-06-17	2016-06-17 17:52:00	Italia	Tutte
2016-07-10	2016-07-10	RSU	Aereo	PERSONALE SOC. TECHNO SKY	24 ORE: DALLE 00.00 ALLE 24.00	Nazionale	2016-06-21	2016-06-21 16:12:00	Italia	Tutte
2016-07-05	2016-07-05	APM	Aereo	PERSONALE NAVIGANTE SOC. MERIDIANA FLY	4 ORE: DALLE 11.00 ALLE 15.00	Nazionale	2016-06-18	2016-06-18 13:48:00	Italia	Tutte
2016-07-10	2016-07-10	UGL TECHNO SKY	Aereo	PERSONALE ATM DELLA SOC. TECHNO SKY ADDETTO ALLA CONDUZIONE DEI SISTEMI DI ASSISTENZA AL VOLO DELLA SOC. ENAV	4 ORE: DALLE 12.00 ALLE 16.00	Nazionale	2016-06-22	2016-06-22 15:32:00	Italia	Tutte
2016-07-23	2016-07-23	FIT-CISL	Aereo	PERSONALE SOC. ENAV	4 ORE: DALLE 13.00 ALLE 17.00	Nazionale	2016-06-22	2016-06-22 18:25:00	Italia	Tutte	ORDINANZA MINISTERIALE N. 186 T DEL 21 07 2016 DI DIFFERIMENTO
2016-07-23	2016-07-23	UGL TECHNO SKY	Aereo	PERSONALE ATM DELLA SOC. TECHNO SKY ADDETTO ALLA CONDUZIONE DEI SISTEMI DI ASSISTENZA AL VOLO DELLA SOC. ENAV	4 ORE: DALLE 13.00 ALLE 17.00	Nazionale	2016-06-27	2016-06-27 10:18:00	Italia	Tutte	ORDINANZA MINISTERIALE N. 186 T DEL 21 07 2016 DI DIFFERIMENTO
2016-07-23	2016-07-23	USB LAVORO PRIVATO	Aereo	PERSONALE SOCIETA' GRUPPO MERIDIANA FLY	8 ORE: DALLE 10.00 ALLE 18.00	Nazionale	2016-07-07	2016-07-07 15:15:00	Italia	Tutte	ESCLUSO PERSONALE MERIDIANA MAINTENANCE - ORDINANZA MINISTERIALE N. 186 T DEL 21 07 2016 DI DIFFERIMENTO
2016-07-22	2016-07-22	OSR FILT-CGIL/FIT-CISL/UILT-UIL/UGL-AF/FAST FERROVIE/ORSA FERROVIE	Ferroviario	PERSONALE MANUTENZIONE ED UFFICI (ESCLUSO SETTORE CIRCOLAZIONE TRENI) SOC. RFI DELLA DTP DI ANCONA RICADENTE NELLE REGIONI MARCHE, ABRUZZO ED UMBRIA	8 ORE: DALLE 7.30 ALLE 15.29	Interregionale	2016-07-08	2016-07-08 10:06:00	Italia	Tutte
2016-07-23	2016-07-23	UNICA	Aereo	PERSONALE NON DIRIGENTE SOC. ENAV	4 ORE: DALLE 13.00 ALLE 17.00	Nazionale	2016-07-08	2016-07-08 12:47:00	Italia	Tutte	ORDINANZA MINISTERIALE N. 186 T DEL 21 07 2016 DI DIFFERIMENTO
2016-07-23	2016-07-24	CAT	Ferroviario	PERSONALE GRUPPO FSI E SOC. TRENORD CON ESCLUSIONE PERSONALE SOC. TRENITALIA DIVISIONE CARGO	24 ORE: DALLE 21.00 DEL 23/7 ALLE 21.00 DEL 24/7	Nazionale	2016-07-08	2016-07-08 17:12:00	Italia	Tutte
2016-07-21	2016-07-22	CAT	Ferroviario	PERSONALE SOC. TRENITALIA DIVISIONE CARGO	24 ORE: DALLE 21.00 DEL 21/7 ALLE 21.00 DEL 22/7	Nazionale	2016-07-08	2016-07-08 17:16:00	Italia	Tutte
2016-07-23	2016-07-23	FIT-CISL	Aereo	PERSONALE NAVIGANTE GRUPPO ALITALIA - ALITALIA CITYLINER	8 ORE: DALLE 10.00 ALLE 18.00	Nazionale	2016-07-09	2016-07-09 00:05:00	Italia	Tutte	ORDINANZA MINISTERIALE N. 186 T DEL 21 07 2016 DI DIFFERIMENTO
2016-07-23	2016-07-23	FIT-CISL	Aereo	PERSONALE SOC. ENAV ACC ROMA	4 ORE: DALLE 13.00 ALLE 17.00	Nazionale	2016-07-09	2016-07-09 14:05:00	Italia	Tutte	ORDINANZA MINISTERIALE N. 186 T DEL 21 07 2016 DI DIFFERIMENTO
2016-07-23	2016-07-23	CONFAEL ASSOVOLO TRASPORTO AEREO	Aereo	PERSONALE NAVIGANTE DI CABINA SOC. ALITALIA SAI OPERANTE NELLE SEDI DI ROMA FIUMICINO, MILANO LINATE E MILANO MALPENSA	8 ORE: DALLE 10.01 ALLE 17.59	Nazionale	2016-07-09	2016-07-09 09:56:00	Italia	Tutte	ORDINANZA MINISTERIALE N. 186 T DEL 21 07 2016 DI DIFFERIMENTO
2016-07-23	2016-07-23	ANPAC/ANPAV/USB LAVORO PRIVATO	Aereo	PERSONALE NAVIGANTE - PILOTI ED ASSISTENTI DI VOLO - DEL GRUPPO ALITALIA SAI (ALITALIA SAI ED ALITALIA CITYLINER)	8 ORE: DALLE 10.00 ALLE 18.00	Nazionale	2016-07-09	2016-07-09 14:21:00	Italia	Tutte	ORDINANZA MINISTERIALE N. 186 T DEL 21 07 2016 DI DIFFERIMENTO
2016-07-23	2016-07-23	FIT-CISL	Aereo	PERSONALE DELLA SOC. ENAV DELLA FUNZIONE RADIOMISURE	4 ORE: DALLE 13.00 ALLE 17.00	Nazionale	2016-07-09	2016-07-09 14:11:00	Italia	Tutte	ORDINANZA MINISTERIALE N. 186 T DEL 21 07 2016 DI DIFFERIMENTO
2016-07-23	2016-07-23	APM	Aereo	PERSONALE NAVIGANTE SOC. MERIDIANA FLY	8 ORE: DALLE 10.00 ALLE 18.00	Nazionale	2016-07-09	2016-07-10 00:03:00	Italia	Tutte	ORDINANZA MINISTERIALE N. 186 T DEL 21 07 2016 DI DIFFERIMENTO
2016-07-21	2016-07-22	CUB TRASPORTI	Ferroviario	PERSONALE TRASPORTO MERCI GRUPPO FSI E SOCC. TRENITALIA E SERFER-SERVIZI FERROVIARI	24 ORE: DALLE 21.00 DEL 21/7 ALLE 21.00 DEL 22/7	Nazionale	2016-07-10	2016-07-10 23:03:00	Italia	Tutte
2016-07-23	2016-07-23	FIT-CISL	Aereo	PERSONALE SOC. ENAV FUNZIONE SIO	4 ORE: DALLE 13.00 ALLE 17.00	Nazionale	2016-07-09	2016-07-09 14:16:00	Italia	Tutte	ORDINANZA MINISTERIALE N. 186 T DEL 21 07 2016 DI DIFFERIMENTO
2016-07-23	2016-07-23	OSR CUB TRASPORTI	Aereo	PERSONALE SOC. AIRPORT HANDLING DI MILANO LINATE E MALPENSA	8 ORE: DALLE 10.00 ALLE 18.00	Nazionale	2016-07-09	2016-07-09 16:47:00	Italia	Tutte	ORDINANZA MINISTERIALE N. 186 T DEL 21 07 2016 DI DIFFERIMENTO
2016-07-21	2016-07-22	SGB	Ferroviario	PERSONALE GRUPPO FSI DIVISIONE CARGO	24 ORE: DALLE 21.00 DEL 21/7 ALLE 21.00 DEL 22/7	Nazionale	2016-07-11	2016-07-11 10:50:00	Italia	Tutte
2016-07-21	2016-07-22	CUB TRASPORTI	Trasporto merci	PERSONALE TRASPORTO MERCI SOCC. SBB CARGO ITALIA E DB CARGO ITALIA	24 ORE: DALLE 21.00 DEL 21/7 ALLE 21.00 DEL 22/7	Nazionale	2016-07-10	2016-07-10 23:03:00	Italia	Tutte
2016-07-23	2016-07-24	CUB TRASPORTI	Ferroviario	PERSONALE AZIENDE COMPARTO FERROVIARIO TRASPORTO PASSEGGERI (GRUPPO FSI E SOC. NTV)	24 ORE: DALLE 21.00 DEL 23/7 ALLE 21.00 DEL 24/7	Nazionale	2016-07-12	2016-07-12 21:11:00	Italia	Tutte	ESCLUSIONE DELLA SOC. TRENORD E DEL GRUPPO FSI DEGLI AMBITI REGIONALI DI VENETO, PIEMONTE, MARCHE, ABRUZZO E UMBRIA
2016-07-23	2016-07-24	SGB	Ferroviario	PERSONALE GRUPPO FSI	24 ORE: DALLE 21.00 DEL 23/7 ALLE 21.00 DEL 24/7	Nazionale	2016-07-13	2016-07-13 10:14:00	Italia	Tutte	ESCLUSIONE DELLA SOC. TRENORD E DEGLI AMBITI REGIONALI DI VENETO, PIEMONTE, MARCHE, ABRUZZO E UMBRIA
2016-07-15	2016-07-15	ORSA FERROVIE E TPL	Intersettoriale	PERSONALE SOCIETA' DI TRASPORTO FERROVIARIO* E GESTORI INFRASTRUTTURE FERROVIARIE	2 ORE: DALLE 14.01 ALLE 16.00	Nazionale	2016-07-14	2016-07-14 11:43:00	Italia	Tutte	ART. 2 CO. 7 L. 146/90 E S.M.I. -\n*IMPRESE FERROVIARIE CHE EROGANO SERVIZIO DI TRASPORTO PUBBLICO LOCALE E FERROVIARIO
2016-09-06	2016-09-06	LICTA	Aereo	PERSONALE SOC. ENAV CTA, PILOTA, OPERATORE RADIOMISURE, EAV (INCLUSI AMO E FISO) E METEOROLOGO	8 ORE: DALLE 10.00 ALLE 18.00	Nazionale	2016-07-21	2016-07-21 15:13:00	Italia	Tutte	GARANTITI I VOLI DA E PER AEROPORTO VENEZIA TESSERA
2016-09-06	2016-09-06	OSR CUB TRASPORTI	Aereo	PERSONALE SOC. AIRPORT HANDLING DI MILANO LINATE E MALPENSA	8 ORE: DALLE 10.00 ALLE 18.00	Nazionale	2016-07-21	2016-07-21 16:45:00	Italia	Tutte
2016-10-11	2016-10-11	ANPCAT	Aereo	PERSONALE SOC. ENAV CTA, PILOTA, OPERATORE RADIOMISURE, EAV (INCLUSI AMO E FISO) E METEOROLOGO	8 ORE: DALLE 10.00 ALLE 18.00	Nazionale	2016-07-21	2016-07-21 17:04:00	Italia	Tutte
2016-09-06	2016-09-06	ANPAC/ANPAV/USB LAVORO PRIVATO	Aereo	PERSONALE NAVIGANTE - PILOTI ED ASSISTENTI DI VOLO - DEL GRUPPO ALITALIA SAI (ALITALIA SAI ED ALITALIA CITYLINER)	8 ORE: DALLE 10.00 ALLE 18.00	Nazionale	2016-07-21	2016-07-21 16:47:00	Italia	Tutte
2016-09-06	2016-09-06	FILT-CGL/FIT-CISL/UILT-UIL/UGL TRASPORTO AEREO	Aereo	PERSONALE SOC. ENAV	4 ORE: DALLE 13.00 ALLE 17.00	Nazionale	2016-07-21	2016-07-21 23:24:00	Italia	Tutte	ESCLUSIONE DEI VOLI DA E PER L'AEROPORTO DI VENEZIA
2016-09-06	2016-09-06	UGL TECHNO SKY	Aereo	PERSONALE ATM DELLA SOC. TECHNO SKY ADDETTO ALLA CONDUZIONE DEI SISTEMI DI ASSISTENZA AL VOLO DELLA SOC. ENAV	4 ORE: DALLE 13.00 ALLE 17.00	Nazionale	2016-07-22	2016-07-22 10:13:00	Italia	Tutte
2016-09-06	2016-09-06	USB LAVORO PRIVATO	Aereo	PERSONALE SOCIETA' GRUPPO MERIDIANA FLY	8 ORE: DALLE 10.00 ALLE 18.00	Nazionale	2016-07-22	2016-07-22 17:38:00	Italia	Tutte	ESCLUSO PERSONALE SOC. MERIDIANA MAINTENANCE
2016-09-06	2016-09-06	FATA-CISAL	Aereo	PERSONALE SOCC. ENAV, ALITALIA SAI, AEROPORTI DI ROMA	8 ORE: DALLE 10.00 ALLE 18.00	Nazionale	2016-07-22	2016-07-22 20:57:00	Italia	Tutte	ESCLUSIONE DEI VOLI DA E PER GLI AEROPORTI DI RIETI E PESCARA
2016-09-22	2016-09-22	FILT-CGIL/FIT-CISL/UILT-UIL/UGL-TA	Aereo	PERSONALE NAVIGANTE GRUPPO ALITALIA - ALITALIA CITYLINER	24 ORE: DALLE 00.00 ALLE 23.59	Nazionale	2016-07-26	2016-07-26 21:51:00	Italia	Tutte
2016-09-06	2016-09-06	OSR FILT-CGIL/FIT-CISL/UILT-UIL/UGL-TA	Aereo	PERSONALE SOCC. ALITALIA-SAI, AEROPORTI DI ROMA, CONSULTA, WFS GROUND ITALY, AVIATION SERVICES ED AVIAPARTNER HANDLING DI ROMA FIUMICINO E CIAMPINO	4 ORE: DALLE 10.00 AALLE 14.00	Nazionale	2016-07-26	2016-07-26 11:31:00	Italia	Tutte
2016-09-22	2016-09-22	ANPAC	Aereo	PERSONALE NAVIGANTE (PILOTI ED ASSISTENTI DI VOLO) DELLA SOC. AIR ITALY	4 ORE: DALLE 14.00 ALLE 18.00	Nazionale	2016-08-03	2016-08-03 14:35:00	Italia	Tutte
2016-09-06	2016-09-06	OSR CUB TRASPORTI	Aereo	PERSONALE SOC. AVIAPARTNER HANDLING DI MILANO LINATE E MALPENSA	8 ORE: DALLE 10.00 ALLE 18.00	Nazionale	2016-08-05	2016-08-05 10:55:00	Italia	Tutte
2016-09-06	2016-09-06	FIT-CISL/UILT-UIL/UGL-TA	Aereo	PERSONALE SOC. ENAV ACC ROMA	4 ORE: DALLE 13.00 ALLE 17.00	Nazionale	2016-08-05	2016-08-05 13:17:00	Italia	Tutte	ESCLUSIONE DEI VOLI DA E PER L'AEROPORTO DI VENEZIA
2016-09-06	2016-09-06	FILT-CGIL/FIT-CISL/UILT-UIL/UGL-TA	Aereo	PERSONALE SOC. ENAV FUNZIONE SIO	4 ORE: DALLE 13.00 ALLE 17.00	Nazionale	2016-08-05	2016-08-05 13:17:00	Italia	Tutte
2016-09-06	2016-09-06	FILT-CGIL/FIT-CISL/UILT-UIL	Aereo	PERSONALE DELLA SOC. ENAV DELLA FUNZIONE RADIOMISURE	4 ORE: DALLE 13.00 ALLE 17.00	Nazionale	2016-08-05	2016-08-05 13:17:00	Italia	Tutte
2016-09-06	2016-09-06	FILT-CGIL/FIT-CISL/UILT-UIL	Aereo	PERSONALE SOC. ENAC ACC PADOVA	4 ORE: DALLE 13.00 ALLE 17.00	Nazionale	2016-08-05	2016-08-09 11:51:00	Italia	Tutte	ESCLUSIONE DEI VOLI DA E PER L'AEROPORTO DI VENEZIA
2016-09-06	2016-09-06	FIT-CISL/UILT-UIL	Aereo	PERSONALE SOC. ENAV ACC DI BRINDISI	4 ORE: DALLE 13.00 ALLE 17.00	Nazionale	2016-08-10	2016-08-10 11:12:00	Italia	Tutte	ESCLUSIONE DEI VOLI DA E PER L'AEROPORTO DI VENEZIA .
2016-09-16	2016-09-16	OSR FIT-CISL/UILT-UIL/UGL T.A.	Aereo	PERSONALE SOC. AVIAPARTNER HANDLING DI ROMA FIUMICINO	4 ORE: DALLE 12.00 ALLE 16.00	Nazionale	2016-08-10	2016-08-10 14:16:00	Italia	Tutte
2016-09-06	2016-09-06	APM	Aereo	PERSONALE NAVIGANTE SOC. MERIDIANA FLY	8 ORE: DALLE 10.00 ALLE 18.00	Nazionale	2016-08-23	2016-08-23 19:12:00	Italia	Tutte
2016-10-21	2016-10-21	USB LAVORO PRIVATO	Trasporto pubblico locale	PERSONALE DELLE AZIENDE PUBBLICHE E PRIVATE CHE ESERCISCONO TRASPORTO PUBBLICO LOCALE	4 ORE VARIE MODALITA'	Nazionale	2016-08-24	2016-08-24 10:56:00	Italia	Tutte
2016-09-22	2016-09-22	CONFAEL ASSOVOLO TRASPORTO AEREO	Aereo	PERSONALE NAVIGANTE DI CABINA SOC. ALITALIA SAI OPERANTE NELLE SEDI DI ROMA FIUMICINO, MILANO LINATE E MILANO MALPENSA	24 ORE: DALLE 00.01 ALLE 23.59	Nazionale	2016-08-26	2016-08-26 22:15:00	Italia	Tutte
2016-10-11	2016-10-11	OSR FIT-CISL/UILT-UIL/UGL TRASPORTO AEREO	Aereo	PERSONALE SOC. AVIAPARTNER HANDLING DI ROMA FIUMICINO	4 ORE: DALLE 13.00 ALLE 17.00	Nazionale	2016-08-29	2016-08-29 16:21:00	Italia	Tutte
2016-09-22	2016-09-22	ANPAC/ANPAV/USB LAVORO PRIVATO	Aereo	PERSONALE NAVIGANTE - PILOTI ED ASSISTENTI DI VOLO - DEL GRUPPO ALITALIA SAI (ALITALIA SAI ED ALITALIA CITYLINER)	24 ORE: DALLE 00.01 ALLE 24.00	Nazionale	2016-08-30	2016-08-30 20:19:00	Italia	Tutte
2016-09-11	2016-09-11	CAT	Ferroviario	PERSONALE SOC. TRENITALIA DIVISIONE CARGO	8 ORE: DALLE 9.00 ALLE 17.00	Nazionale	2016-08-31	2016-08-31 11:44:00	Italia	Tutte
2016-10-15	2016-10-16	CAT	Ferroviario	PERSONALE GRUPPO FSI E SOC. TRENORD CON ESCLUSIONE PERSONALE SOC. TRENITALIA DIVISIONE CARGO	24 ORE: DALLE 21.00 DEL 15/10 ALLE 21.00 DEL 16/10	Nazionale	2016-08-31	2016-08-31 11:44:00	Italia	Tutte
2016-09-22	2016-09-22	USB LAVORO PRIVATO	Aereo	PERSONALE SOCIETA' GRUPPO MERIDIANA FLY	24 ORE: DALLE 00.00 ALLE 23.59	Nazionale	2016-09-01	2016-09-01 12:07:00	Italia	Tutte	ESCLUSO PERSONALE SOC. MERIDINA MAINTENANCE
2016-09-22	2016-09-22	APM	Aereo	PERSONALE NAVIGANTE SOC. MERIDIANA FLY	24 ORE: DALLE 00.00 ALLE 23.59	Nazionale	2016-09-01	2016-09-01 12:14:00	Italia	Tutte
2016-09-22	2016-09-22	RSA ANPAV	Aereo	PERSONALE NAVIGANTE DI CABINA SOC. AIR ITALY	4 ORE: DALLE 13.01 ALLE 17.00	Nazionale	2016-09-04	2016-09-04 11:10:00	Italia	Tutte
2016-09-22	2016-09-22	RSA ANPAV	Aereo	PERSONALE NAVIGANTE DI CABINA SOC. MERIDIANA FLY	4 ORE: DALLE 13.01 ALLE 17.00	Nazionale	2016-09-04	2016-09-04 11:14:00	Italia	Tutte
2016-09-23	2016-09-23	RSU	Aereo	PERSONALE SOC. TECHNO SKY	8 ORE: DALLE 10.00 ALLE 18.00	Nazionale	2016-09-06	2016-09-06 12:15:00	Italia	Tutte
2016-09-22	2016-09-22	UILT-UIL	Aereo	PERSONALE NAVIGANTE SOC. AIR ITALY	4 ORE: DALLE 13.01 ALLE 17.00	Nazionale	2016-09-09	2016-09-09 17:01:00	Italia	Tutte
2016-10-11	2016-10-11	FATA-CISAL	Aereo	PERSONALE SOCC. ENAV, ALITALIA SAI, AEROPORTI DI ROMA	8 ORE: DALLE 10.00 ALLE 18.00	Nazionale	2016-09-10	2016-09-10 00:46:00	Italia	Tutte
2016-09-29	2016-09-30	CUB TRASPORTI	Ferroviario	PERSONALE TRASPORTO PASSEGGERI E MERCI SOCC. GRUPPO FSI, NTV, TRENORD, SERFER, SBB CARGO ITALIA, DB CARGO ITALIA	24 ORE: DALLE 21.00 DEL 29/9 ALLE 21.00 DEL 30/9	Nazionale	2016-09-12	2016-09-12 00:09:00	Italia	Tutte
2016-10-11	2016-10-11	OSR CUB TRASPORTI	Aereo	PERSONALE SOC. AVIAPARTNER HANDLING DI MILANO LINATE E MALPENSA	8 ORE: DALLE 10.00 ALLE 18.00	Nazionale	2016-09-13	2016-09-13 16:20:00	Italia	Tutte
2016-10-11	2016-10-11	OSR CUB TRASPORTI	Aereo	PERSONALE SOC. AIRPORT HANDLING DI MILANO LINATE E MALPENSA	8 ORE: DALLE 10.00 ALLE 18.00	Nazionale	2016-09-13	2016-09-13 16:20:00	Italia	Tutte
2016-09-29	2016-09-30	CAT	Ferroviario	PERSONALE GRUPPO FSI E SOC. TRENORD	24 ORE: DALLE 21.00 DEL 29/9 ALLE 21.00 DEL 30/9	Nazionale	2016-09-15	2016-09-15 12:19:00	Italia	Tutte
2016-09-29	2016-09-30	FEDERAZIONE SGB	Ferroviario	PERSONALE GRUPPO FSI, SOC. TRENORD ED IMPRESE TRASPORTO MERCI	24 ORE: DALLE 21.00 DEL 29/9 ALLE 21.00 DEL 30/9	Nazionale	2016-09-15	2016-09-15 16:53:00	Italia	Tutte
2016-10-11	2016-10-11	FILT-CGIL/FIT-CISL/UILT-UIL/UGL TRASPORTO AEREO	Aereo	PERSONALE COMPAGNIA AEREA AIR FRANCE OPERANTE SUL TERRITORIO E SUGLI SCALI AEROPORTUALI ITALIANI	4 ORE: DALLE 13.00 ALLE 17.00	Nazionale	2016-09-16	2016-09-16 14:20:00	Italia	Tutte
2016-10-11	2016-10-11	FILT-CGIL/FIT-CISL/UILT-UIL/UGL TRASPORTO AEREO	Aereo	PERSONALE COMPAGNIA AEREA KLM OPERANTE SUL TERRITORIO E SUGLI SCALI AEROPORTUALI ITALIANI	4 ORE: DALLE 13.00 ALLE 17.00	Nazionale	2016-09-16	2016-09-16 14:32:00	Italia	Tutte
2016-10-21	2016-10-21	CONFEDERAZIONE USB	Generale	SCIOPERO GENERALE DI TUTTE LE CATEGORIE PUBBLICHE E PRIVATE	INTERA GIORNATA - AEREO: DALLE 00.00 ALLE 23.59; FERROVIARIO: DALLE 9.01 ALLE 17.00; TPL: 24 ORE CON MODALITA' TERRITORIALI; MARITTIMO: ISOLE MAGGIORI RITARDO 1 ORA PRIMA PARTENZE DEL 21/10, ISOLE MINORI DALLE 00.00 ALLE 24.00 DEL 21/10	Nazionale	2016-09-07	2016-09-16 16:47:00	Italia	Tutte
2016-10-14	2016-10-14	COORD. RSU	Aereo	PERSONALE SOC. TECHNO SKY	4 ORE: DALLE 14.00 ALLE 18.00	Nazionale	2016-09-21	2016-09-21 16:07:00	Italia	Tutte
2016-10-21	2016-10-21	COORD. RSU	Aereo	PERSONALE SOC. TECHNO SKY	4 ORE: DALLE 14.00 ALLE 18.00	Nazionale	2016-09-27	2016-09-27 15:22:00	Italia	Tutte
2016-10-11	2016-10-11	FIT-CISL	Aereo	PERSONALE NAVIGANTE SOC. VUELING AIRLINES	4 ORE: DALLE 13.01 ALLE 17.00	Nazionale	2016-09-27	2016-09-27 15:27:00	Italia	Tutte
2016-10-11	2016-10-11	APM	Aereo	PERSONALE NAVIGANTE SOC. MERIDIANA FLY	4 ORE: DALLE 13.00 ALLE 17.00	Nazionale	2016-09-27	2016-09-27 21:22:00	Italia	Tutte
2016-11-07	2016-11-07	ANPAC	Aereo	PERSONALE NAVIGANTE (PILOTI ED ASSISTENTI DI VOLO) DELLA SOC. AIR ITALY	24 ORE: DALLE 00.01 ALLE 24.00	Nazionale	2016-10-04	2016-10-04 11:29:00	Italia	Tutte
2016-11-07	2016-11-07	RSA ANPAV	Aereo	PERSONALE NAVIGANTE DI CABINA SOC. AIR ITALY	24 ORE: DALLE 00.01 ALLE 24.00	Nazionale	2016-10-04	2016-10-04 12:01:00	Italia	Tutte
2016-11-07	2016-11-07	CONFAEL ASSOVOLO TRASPORTO AEREO	Aereo	PERSONALE NAVIGANTE DI CABINA SOC. ALITALIA SAI OPERANTE NELLE SEDI DI ROMA FIUMICINO, MILANO LINATE E MILANO MALPENSA	24 ORE: DALLE 00.01 ALLE 23.59	Nazionale	2016-10-18	2016-10-18 13:37:00	Italia	Tutte
2016-11-24	2016-11-24	RSA ANPAC/ANPAV/USB LAVORO PRIVATO	Aereo	PERSONALE NAVIGANTE - PILOTI ED ASSISTENTI DI VOLO - DEL GRUPPO ALITALIA SAI (ALITALIA SAI ED ALITALIA CITYLINER)	24 ORE: DALLE 00.01 ALLE 24.00	Nazionale	2016-10-18	2016-10-18 17:00:00	Italia	Tutte
2016-11-25	2016-11-25	RSA ANPAC/ANPAV/USB LAVORO PRIVATO	Aereo	PERSONALE NAVIGANTE - PILOTI ED ASSISTENTI DI VOLO - DEL GRUPPO ALITALIA SAI (ALITALIA SAI ED ALITALIA CITYLINER)	24 ORE: DALLE 00.01 ALLE 24.00	Nazionale	2016-10-18	2016-10-19 09:24:00	Italia	Tutte
2016-11-07	2016-11-07	FIT-CISL	Aereo	PERSONALE NAVIGANTE SOC. VUELING AIRLINES	24 ORE: DALLE 00.01 ALLE 24.00	Nazionale	2016-10-19	2016-10-19 15:48:00	Italia	Tutte
2016-11-04	2016-11-04	CUB/USI-AIT	Generale	SCIOPERO GENERALE DELLE CATEGORIE PUBBLICHE E PRIVATE	INTERA GIORNATA	Nazionale	2016-09-19	2016-10-20 11:05:00	Italia	Tutte
2016-11-07	2016-11-07	RSA ANPAV	Aereo	PERSONALE NAVIGANTE DI CABINA SOC. MERIDIANA FLY	24 ORE: DALLE 00.01 ALLE 24.00	Nazionale	2016-10-05	2016-10-20 19:40:00	Italia	Tutte
2016-11-07	2016-11-07	FIT-CISL	Aereo	PERSONALE NAVIGANTE SOC. RYANAIR LIMITED	4 ORE: DALLE 13.01 ALLE 17.00	Nazionale	2016-10-25	2016-10-25 13:30:00	Italia	Tutte
2016-11-07	2016-11-07	FIT-CISL	Aereo	PERSONALE NAVIGANTE SOC. AIR DOLOMITI L.A.R.E.	4 ORE: DALLE 13.01 ALLE 17.00	Nazionale	2016-10-26	2016-10-26 15:43:00	Italia	Tutte
2016-11-07	2016-11-07	FIT-CISL	Aereo	PERSONALE SOC. VOLOTEA SI	4 ORE: DALLE 13.0 ALLE 17.00	Nazionale	2016-10-28	2016-10-28 21:21:00	Italia	Tutte
2016-11-25	2016-11-25	SLAI COBAS PER IL SINDACATO DI CLASSE	Generale	SCIOPERO GENERALE DI TUTTI I SETTORI LAVORATIVI PRIVATI, PUBBLICI E COOPERATIVI	INTERA GIORNATA	Nazionale	2016-09-17	2016-11-03 08:40:00	Italia	Tutte
2016-11-25	2016-11-25	CONFAEL ASSOVOLO TRASPORTO AEREO	Aereo	PERSONALE NAVIGANTE DI CABINA SOC. ALITALIA SAI OPERANTE NELLE SEDI DI ROMA FIUMICINO, MILANO LINATE E MILANO MALPENSA	24 ORE: DALLE 00.01 ALLE 23.59	Nazionale	2016-11-07	2016-11-07 18:36:00	Italia	Tutte
2016-12-15	2016-12-15	RSA ANPAC/ANPAV/USB LAVORO PRIVATO	Aereo	PERSONALE NAVIGANTE - PILOTI ED ASSISTENTI DI VOLO - DEL GRUPPO ALITALIA SAI (ALITALIA SAI ED ALITALIA CITYLINER)	24 ORE: DALLE 00.01 ALLE 24.00	Nazionale	2016-11-07	2016-11-07 19:09:00	Italia	Tutte
2016-12-09	2016-12-09	ORSA FERROVIE	Ferroviario	PERSONALE DIPENDENTE GRUPPO FERROVIE DELLO STATO	8 ORE: DALLE 9.01 ALLE 16.59	Nazionale	2016-11-09	2016-11-09 18:17:00	Italia	Tutte
2016-11-25	2016-11-25	CUB TRASPORTI	Ferroviario	PERSONALE TRASPORTO PASSEGGERI SOCC. GRUPPO FSI, NTV, TRENORD E SERFER	21 ORE: DALLE 00.00 ALLE 21.00	Nazionale	2016-11-09	2016-11-09 15:47:00	Italia	Tutte
2016-11-25	2016-11-25	CUB TRASPORTI	Aereo	PERSONALE GRUPPO ALITALIA-SAI	4 ORE: DALLE 13.00 ALLE 17.00	Nazionale	2016-11-09	2016-11-09 21:19:00	Italia	Tutte
2016-12-09	2016-12-09	ORSA FERROVIE	Ferroviario	PERSONALE DIPENDENTE SOCC. TRENORD, NTV	8 ORE: DALLE 9.01 ALLE 16.59	Nazionale	2016-11-09	2016-11-10 10:24:00	Italia	Tutte
2016-12-09	2016-12-09	ORSA FERROVIE	Trasporto merci	PERSONALE SOCC. CAPTRAIN I.,CROSSRAIL I.,C.F.I.,DB SCHENKER N.C.,FUORIMURO,HUPAC,IN RAIL,I.S.I.,OCEANOGATE,RAIL ONE,R.C.C,RTC,SERFER,SBB CARGO I.,S.T.	8 ORE: DALLE 9.01 ALLE 16.59	Nazionale	2016-11-09	2016-11-10 10:24:00	Italia	Tutte
2016-11-25	2016-11-25	FEDERAZIONE SGB	Ferroviario	PERSONALE GRUPPO FSI E SOC. TRENORD	21 ORE: DALLE 00.01 ALLE 21.00	Nazionale	2016-11-14	2016-11-14 10:35:00	Italia	Tutte
2016-11-25	2016-11-25	FEDERAZIONE SGB	Trasporto merci	PERSONALE IMPRESE TRASPORTO MERCI	21 ORE: DALLE 00.01 ALLE 21.11	Nazionale	2016-11-14	2016-11-14 10:35:00	Italia	Tutte
2016-11-25	2016-11-25	USB LAVORO PRIVATO	Ferroviario	PERSONALE GRUPPO FSI, SOC. NTV E SOC. TRENORD	21 ORE: DALLE 00.00 ALLE 21.00	Nazionale	2016-11-14	2016-11-14 17:44:00	Italia	Tutte
2016-11-25	2016-11-25	USB LAVORO PRIVATO	Trasporto merci	PERSONALE IMPRESE TRASPORTO MERCI	21 ORE: DALLE 00.00 ALLE 21.00	Nazionale	2016-11-14	2016-11-14 17:44:00	Italia	Tutte
2016-11-25	2016-11-25	CAT	Ferroviario	PERSONALE GRUPPO FSI E SOC. TRENORD	21 ORE: DALLE 00.00 ALLE 21.00 - TRASP. REGIONALE SOCC. TRENITALIA E TRENORD: 9.00-18.00 - TRASP. SOC. TRENITALIA LUNGA PERCORRENZA: 00.00-21.00 - TRASP. MERCI SOC. TRENITALIA DIV. CARGO: 6.00-21.00	Nazionale	2016-11-14	2016-11-15 07:50:00	Italia	Tutte
2016-11-25	2016-11-25	CUB TRASPORTI	Trasporto merci	PERSONALE TRASPORTO MERCI SOCC. SBB CARGO ITALIA E DB CARGO ITALIA	21 ORE: DALLE 00.00 ALLE 21.00	Nazionale	2016-11-09	2016-11-09 15:47:00	Italia	Tutte
2016-12-15	2016-12-15	CONFAEL ASSOVOLO TRASPORTO AEREO	Aereo	PERSONALE NAVIGANTE DI CABINA SOC. ALITALIA SAI OPERANTE NELLE SEDI DI ROMA FIUMICINO, MILANO LINATE E MILANO MALPENSA	24 ORE: DALLE 00.01 ALLE 23.59	Nazionale	2016-11-17	2016-11-17 15:59:00	Italia	Tutte
2016-12-09	2016-12-11	FAO-COBAS	Trasporto merci	PERSONALE AUTISTA DELLE AZIENDE DI TRASPORTO MERCI IN CONTO TERZI	72 ORE: DALLE 00.00 DEL 9/12 ALLE 24.00 DELL'11/12	Nazionale	2016-11-15	2016-11-18 04:34:00	Italia	Tutte
2017-01-20	2017-01-20	FILT-CGIL/FIT-CISL/UILT-UIL/UGL T.A.	Aereo	PERSONALE DELLE AZIENDE DEL SETTORE TRASPORTO AEREO RAPPRESENTATE DALLE ASS.NI ASSAEREO, ASSAEROPORTI, FAIRO E ASSOHANDLERS	4 ORE: DALLE 14.00 ALLE 18.00	Nazionale	2016-11-21	2016-11-21 13:04:00	Italia	Tutte
2017-02-07	2017-02-07	FATA-CISAL	Aereo	PERSONALE NON DIRIGENTE SOC. ENAV	4 ORE: DALLE 13.00 ALLE 17.00	Nazionale	2016-11-21	2016-11-21 17:35:00	Italia	Tutte	ESCLUSIONE AEROPORTI DI RIETI E PESCARA
2016-12-15	2016-12-15	OSR FILT-CGIL/FIT-CISL/UILT-UIL/UGL-TA	Aereo	PERSONALE SOC. AVIATION SERVICES AEROPORTI DI FIUMICINO E CIAMPINO	4 ORE: DALLE 11.00 ALLE 15.00	Nazionale	2016-11-23	2016-11-23 17:51:00	Italia	Tutte
2016-12-15	2016-12-15	ANPAC	Aereo	PERSONALE NAVIGANTE (PILOTI ED ASSISTENTI DI VOLO) DELLA SOC. AIR ITALY	24 ORE: DALLE 00.01 ALLE 24.00	Nazionale	2016-11-25	2016-11-25 15:11:00	Italia	Tutte
2016-12-09	2016-12-09	ORSA FERROVIE	Ferroviario	PERSONALE DIPENDENTE GRUPPO FERROVIE DELLO STATO	8 ORE: DALLE 9.01 ALLE 16.59	Nazionale	2016-11-26	2016-11-26 00:01:00	Italia	Tutte	ESCLUSO PERSONALE REGIONI LIGURIA E TOSCANA
2016-12-09	2016-12-09	ORSA FERROVIE	Ferroviario	PERSONALE DIPENDENTE SOC. NTV	8 ORE: DALLE 9.01 ALLE 16.59	Nazionale	2016-11-26	2016-11-26 00:01:00	Italia	Tutte
2016-12-15	2016-12-15	OSR CUB TRASPORTI	Aereo	PERSONALE RAMPE SOC. AIRPORT HANDLING DI MILANO MALPENSA	4 ORE: DALLE 11.00 ALLE 15.00	Nazionale	2016-11-28	2016-11-28 17:15:00	Italia	Tutte
2016-12-15	2016-12-15	CUB TRASPORTI	Aereo	PERSONALE GRUPPO ALITALIA-SAI	24 ORE: DALLE 00.01 ALLE 23.59	Nazionale	2016-11-29	2016-11-29 08:49:00	Italia	Tutte
2016-12-15	2016-12-15	OSR USB LAVORO PRIVATO	Aereo	PERSONALE RAMPE SOC. AIRPORT HANDLING DI MILANO MALPENSA	4 ORE: DALLE 11.00 ALLE 15.00	Nazionale	2016-11-29	2016-11-29 10:48:00	Italia	Tutte
2016-12-12	2016-12-12	FIST	Circolazione e sicurezza stradale	PERSONALE DIPENDENTE SOC. ACI GLOBAL	24 ORE	Nazionale	2016-11-29	2016-11-29 17:32:00	Italia	Tutte
2016-12-15	2016-12-15	OSR CUB TRASPORTI	Aereo	PERSONALE SOC. SEA DI MILANO LINATE E MALPENSA	4 ORE: DALLE 11.00 ALLE 15.00	Nazionale	2016-11-30	2016-11-30 17:27:00	Italia	Tutte	ADESIONE DEL 2/12 DEL COORD.TO USB LAVORO PRIVATO AEROPORTI DI MILANO
2016-12-15	2016-12-15	OST ADL VARESE	Aereo	PERSONALE RAMPE SOC. AIRPORT HANDLING DI MILANO MALPENSA	4 ORE: DALLE 11.00 ALLE 15.00	Nazionale	2016-11-30	2016-11-30 18:06:00	Italia	Tutte
2017-02-07	2017-02-07	FIT-CISL	Aereo	PERSONALE NAVIGANTE SOC. RYANAIR LIMITED	4 ORE: DALLE 13.01 ALLE 17.00	Nazionale	2016-12-06	2016-12-06 14:26:00	Italia	Tutte
2017-02-23	2017-02-23	RSA ANPAC/ANPAV/USB LAVORO PRIVATO	Aereo	PERSONALE NAVIGANTE - PILOTI ED ASSISTENTI DI VOLO - DEL GRUPPO ALITALIA SAI (ALITALIA SAI ED ALITALIA CITYLINER)	24 ORE: DALLE 00.01 ALLE 24.00	Nazionale	2016-12-07	2016-12-08 22:18:00	Italia	Tutte
2017-02-07	2017-02-07	FIT-CISL	Aereo	PERSONALE NAVIGANTE SOC. VOLOTEA SI	4 ORE: DALLE 13.01 ALLE 17.00	Nazionale	2016-12-19	2016-12-19 12:26:00	Italia	Tutte
2016-12-20	2016-12-20	FILT-CGIL/FIT-CISL/UILT-UIL	Marittimo	SCIOPERO NAZIONALE DEI LAVORATORI PORTUALI COMPRESI I DIPENDENTI DELLE AUTORITA' PORTUALI E DEI LAVORATORI MARITTIMI	PORTUALI 1 ORA A FINE TURNO; MARITTIMI 1 ORA DI RITARDO PARTENZA NAVI	Nazionale	2016-12-19	2016-12-19 17:54:00	Italia	Tutte
2017-01-20	2017-01-20	CUB TRASPORTI	Aereo	PERSONALE GRUPPO ALITALIA-SAI	4 ORE: DALLE 14.00 ALLE 18.00	Nazionale	2016-12-19	2016-12-20 12:36:00	Italia	Tutte
2017-01-20	2017-01-20	OSR CUB TRASPORTI	Aereo	PERSONALE SOC. SEA DI MILANO LINATE E MALPENSA	4 ORE: DALLE 14.00 ALLE 18.00	Nazionale	2016-12-20	2016-12-20 14:45:00	Italia	Tutte
2017-02-23	2017-02-23	ANPAC	Aereo	PERSONALE NAVIGANTE (PILOTI ED ASSISTENTI DI VOLO) DELLA SOC. AIR ITALY	24ORE: DALLE 00.01 ALLE 24.00	Nazionale	2017-01-13	2017-01-13 17:43:00	Italia	Tutte
2017-02-07	2017-02-07	OSR CUB TRASPORTI	Aereo	PERSONALE SOC. AVIAPARTNER HANDLING DI MILANO MALPENSA	4 ORE: DALLE 13.00 ALLE 17.00	Nazionale	2017-01-16	2017-01-16 10:34:00	Italia	Tutte
2017-02-07	2017-02-07	OSR CUB TRASPORTI	Aereo	PERSONALE PIAZZALE SOC. AIRPORT HANDLING DI MILANO MALPENSA	4 ORE: DALLE 13.00 ALLE 17.00	Nazionale	2017-01-16	2017-01-16 12:19:00	Italia	Tutte
2017-02-07	2017-02-07	OSR CUB TRASPORTI	Aereo	PERSONALE AREA 1 SOC. AIRPORT HANDLING DI MILANO MALPENSA	4 ORE: DALLE 13.00 ALLE 17.00	Nazionale	2017-01-16	2017-01-16 12:19:00	Italia	Tutte
2017-02-07	2017-02-07	OST ADL VARESE	Aereo	PERSONALE AREA 1 SOC. AIRPORT HANDLING DI MILANO MALPENSA	4 ORE: DALLE 13.00 ALLE 17.00	Nazionale	2017-01-17	2017-01-17 13:06:00	Italia	Tutte
2017-02-07	2017-02-07	OST ADL VARESE	Aereo	PERSONALE PIAZZALE SOC. AIRPORT HANDLING DI MILANO MALPENSA	4 ORE: DALLE 13.00 ALLE 17.00	Nazionale	2017-01-17	2017-01-17 13:11:00	Italia	Tutte
2017-02-23	2017-02-23	FILT-CGIL/FIT-CISL/UILT-UIL/UGL-TA	Aereo	PERSONALE DELLE AZIENDE DEL SETTORE TRASPORTO AEREO RAPPRESENTATE DALLE ASS.NI ASSAEREO, ASSAEROPORTI, FAIRO E ASSOHANDLERS	4 ORE: DALLE 14.00 ALLE 18.00	Nazionale	2017-01-17	2017-01-17 13:09:00	Italia	Tutte	AEROPORTO NAPOLI CAPODICHINO: DALLE 11.00 ALLE 15.00
2017-02-07	2017-02-07	OSR USB LAVORO PRIVATO	Aereo	PERSONALE AREA 1 E DEL CARICO/SCARICO SOC. AIRPORT HANDLING DI MILANO MALPENSA	4 ORE: DALLE 13.00 ALLE 17.00	Nazionale	2017-01-18	2017-01-18 11:33:00	Italia	Tutte
2017-02-07	2017-02-07	OSR USB LAVORO PRIVATO	Aereo	PERSONALE RAMPE SOC. AIRPORT HANDLING DI MILANO MALPENSA	4 ORE: DALLE 13.00 ALLE 17.00	Nazionale	2017-01-18	2017-01-18 12:02:00	Italia	Tutte
2017-02-07	2017-02-07	OSR CUB TRASPORTI	Aereo	PERSONALE SOC. AIRPORT HANDLING DI MILANO LINATE	4 ORE: DALLE 13.00 ALLE 17.00	Nazionale	2017-01-19	2017-01-19 12:10:00	Italia	Tutte
2017-02-23	2017-02-23	RSA ANPAV	Aereo	PERSONALE NAVIGANTE DI CABINA DEL GRUPPO MERIDIANA	24 ORE: DALLE 00.01 ALLE 24.00	Nazionale	2017-01-23	2017-01-23 08:40:00	Italia	Tutte
2017-02-23	2017-02-23	OSR FILT-CGIL/FIT-CISL/UILT-UIL/UGL-TA	Aereo	PERSONALE AZIENDE HANDLING CHE EFFETTUANO PULIZIE DI BORDO PRESSO L'AEROPORTO DI FIUMICINO	4 ORE: DALLE 14.00 ALLE 18.00	Nazionale	2017-01-23	2017-01-23 15:21:00	Italia	Tutte
2017-02-23	2017-02-23	CUB TRASPORTI	Aereo	PERSONALE GRUPPO ALITALIA-SAI	24 ORE: DALLE 00.01 ALLE 23.59	Nazionale	2017-01-24	2017-01-24 10:39:00	Italia	Tutte
2017-02-07	2017-02-07	CUB CONF. UNITARIA DI BASE	Aereo	SCIOPERO GENERALE LAVORATORI COMPARTO AEREO, AEROPORTUALE ED INDOTTO DEGLI AEROPORTI	4 ORE: DALLE 13.00 ALLE 17.00	Nazionale	2017-01-24	2017-01-24 18:02:00	Italia	Tutte	ADESIONE O.S. CUB TRASPORTI
2017-02-23	2017-02-23	OSR CUB TRASPORTI	Aereo	PERSONALE SOC. SEA DI MILANO LINATE E MALPENSA	24 ORE: DALLE 00.00 ALLE 23.59	Nazionale	2017-01-26	2017-01-26 10:20:00	Italia	Tutte	ADESIONE DELLA USB LAVORO PRIVATO AEROPORTI DI MILANO
2017-02-23	2017-02-23	OSR CUB TRASPORTI	Aereo	PERSONALE SOC. SEA DI MILANO LINATE E MALPENSA	24 ORE: DALLE 00.00 ALLE 23.59	Nazionale	2017-01-26	2017-01-26 10:20:00	Italia	Tutte
2017-02-23	2017-02-23	FILT-CGIL/FIT-CISL/UILT-UIL/UGL-TA	Aereo	PERSONALE GRUPPO ALITALIA-SAI ED ALITALIA CITYLINER	4 ORE: DALLE 14.00 ALLE 18.00	Nazionale	2017-01-27	2017-01-27 12:44:00	Italia	Tutte
2017-02-23	2017-02-23	UILT-UIL	Aereo	PERSONALE NAVIGANTE DI CABINA SOC. EASYJET	4 ORE: DALLE 14.00 ALLE 18.00	Nazionale	2017-01-27	2017-01-27 14:37:00	Italia	Tutte
2017-02-23	2017-02-23	FIT-CISL	Aereo	PERSONALE NAVIGANTE SOC. RYANAIR LIMITED	4 ORE:DALLE 14.00 ALLE 18.00	Nazionale	2017-01-30	2017-01-30 12:53:00	Italia	Tutte
2017-02-23	2017-02-23	FIT-CISL	Aereo	PERSONALE NAVIGANTE SOC. VOLOTEA SI	4 ORE: DALLE 14.00 ALLE 18.00	Nazionale	2017-01-30	2017-01-30 13:00:00	Italia	Tutte
2017-03-20	2017-03-20	OSR UILT-UIL	Trasporto merci	PERSONALE SOC. DINAZZANO PO REGIONE EMILIA ROMAGNA	4 ORE: DALLE 9.01 ALLE 13.00	Nazionale	2017-01-30	2017-01-30 14:24:00	Italia	Tutte
2017-02-23	2017-02-23	USB LAVORO PRIVATO	Aereo	PERSONALE GRUPPO MERIDIANAFLY	4 ORE: DALLE 12.00 ALLE 16.00 ; LIMITATAMENTE ALL'AEROPORTO DI NAPOLI CAPODICHINO: DALLE 11.01 ALLE 15.00	Nazionale	2017-01-31	2017-01-31 16:42:00	Italia	Tutte
2017-02-23	2017-02-23	USB LAVORO PRIVATO	Aereo	PERSONALE GRUPPO ALITALIA	4 ORE: DALLE 14.00 ALLE 18.00 ; LIMITATAMENTE ALL'AEROPORTO DI NAPOLI CAPODICHINO: DALLE 11.01 ALLE 15.00	Nazionale	2017-01-31	2017-01-31 16:47:00	Italia	Tutte
2017-02-13	2017-02-13	FILT-CGIL/FIT-CISL/UILT-UIL/SLA-CISAL/UGL VIABILITA' E LOGISTICA	Circolazione e sicurezza stradale	PERSONALE DELLE SOCIETA' CONCESSIONARIE AUTOSTRADALI	8 ORE	Nazionale	2017-02-01	2017-02-01 10:39:00	Italia	Tutte
2017-02-23	2017-02-23	FIT-CISL	Aereo	PERSONALE NAVIGANTE SOC. BROOKFIELD AVIATION INTERNATIONAL	4 ORE: DALLE 14.00 ALLE 18.00	Nazionale	2017-02-01	2017-02-01 16:29:00	Italia	Tutte
2017-02-23	2017-02-23	FIT-CISL	Aereo	PERSONALE NAVIGANTE DELLA SOC. WORKFORCE INTERNATIONAL CONTRACTORS LIMITED	4 ORE: DALLE 14.00 ALLE 18.00	Nazionale	2017-02-01	2017-02-01 16:41:00	Italia	Tutte
2017-02-23	2017-02-23	FIT-CISL	Aereo	PERSONALE NAVIGANTE SOC. CREWLINK IRELAND LIMITED	4 ORE: DALLE 14.00 ALLE 18.00	Nazionale	2017-02-01	2017-02-01 16:35:00	Italia	Tutte
2017-02-23	2017-02-23	FIT-CISL	Aereo	PERSONALE NAVIGANTE DELLA SOC. McGINLEY AVIATION	4 ORE: DALLE 14.00 ALLE 18.00	Nazionale	2017-02-01	2017-02-01 16:47:00	Italia	Tutte
2017-02-23	2017-02-23	FIT-CISL	Aereo	PERSONALE NAVIGANTE DELLA SOC. DORATO AVIATION LIMITED	4 ORE: DALLE 14.00 ALLE 18.00	Nazionale	2017-02-01	2017-02-01 16:51:00	Italia	Tutte
2017-02-23	2017-02-23	USB LAVORO PRIVATO	Aereo	PERSONALE DELL'INTERO TRASPORTO AEREO	4 ORE: DALLE 14.00 ALLE 18.00 ; LIMITATAMENTE ALL'AEROPORTO DI NAPOLI CAPODICHINO: DALLE 11.00 ALLE 15.00; PERSONALE GRUPPO MERIDIANAFLY: DALLE 12.00 ALLE 16.00	Nazionale	2017-02-06	2017-02-06 14:55:00	Italia	Tutte
2017-02-23	2017-02-23	CONFAEL ASSOVOLO TRASPORTO AEREO	Aereo	PERSONALE NAVIGANTE (PILOTI ED ASSISTENTI DI VOLO) DEL GRUPPO ALITALIA SAI	4 ORE: DALLE 14.01 ALLE 18.00	Nazionale	2017-02-08	2017-02-08 18:57:00	Italia	Tutte
2017-02-23	2017-02-23	OSR USB LAVORO PRIVATO	Aereo	PERSONALE SOC. AIRPORT HANDLING DI MILANO LINATE E MALPENSA	4 ORE: DALLE 10.00 ALLE 14.00 PER I LAVORATORI DI MALPENSA E DALLE 14.00 ALLE 18.00 PER I LAVORATORI DI LINATE	Nazionale	2017-02-10	2017-02-10 15:39:00	Italia	Tutte
2017-02-23	2017-02-23	CUB	Aereo	SCIOPERO GENERALE LAVORATORI COMPARTO AEREO, AEROPORTUALE ED INDOTTO DEGLI AEROPORTI	24 ORE: DALLE 00.01 ALLE 23.59 PER LE SOCC. ALITALIA SAI E CITYLINER, AIRPORT H. AER. MALPENSA, AVIAPARTNER AER. TORINO, COROS AER. MALPENSA, SEA AER. LINATE E MALPENSA, GRUPPO MERIDIANA E SOC. INDOTTO; ALTRE COMPAGNIE E SOC. AEROPORTUALI 4 ORE: 14-18	Nazionale	2017-02-11	2017-02-11 06:49:00	Italia	Tutte	ADESIONE O.S. CUB TRASPORTI
2017-02-23	2017-02-23	OSR CUB TRASPORTI	Aereo	PERSONALE SOC. AIRPORT HANDLING DI MILANO LINATE	4 ORE: DALLE 14.00 ALLE 18.00	Nazionale	2017-02-11	2017-02-11 09:03:00	Italia	Tutte
2017-02-23	2017-02-23	OSR CUB TRASPORTI	Aereo	PERSONALE AREA 1 SOC. AIRPORT HANDLING DI MILANO MALPENSA	24 ORE: DALLE 00.00 ALLE 23.59	Nazionale	2017-02-10	2017-02-11 09:03:00	Italia	Tutte
2017-03-10	2017-03-10	OSR CUB TRASPORTI	Aereo	PERSONALE PIAZZALE SOC. AIRPORT HANDLING DI MILANO MALPENSA	24 ORE: DALLE 00.00 ALLE 23.59	Nazionale	2017-02-10	2017-02-11 09:03:00	Italia	Tutte
2017-02-23	2017-02-23	OSR CUB TRASPORTI	Aereo	PERSONALE SOC. AVIAPARTNER HANDLING DI MILANO MALPENSA	24 ORE: DALLE 00.00 ALLE 23.59	Nazionale	2017-02-10	2017-02-11 09:03:00	Italia	Tutte
2017-02-23	2017-02-23	OSR USB LAVORO PRIVATO	Aereo	PERSONALE RAMPA SOC. AIRPORT HANDLING DI MILANO MALPENSA	24 ORE: DALLE 00.00 ALLE 24.00	Nazionale	2017-02-11	2017-02-11 14:24:00	Italia	Tutte
2017-02-23	2017-02-23	OSR USB LAVORO PRIVATO	Aereo	PERSONALE CARICO E SCARICO SOC. AIRPORT HANDLING DI MILANO MALPENSA	24 ORE: DALLE 00.00 ALLE 24.00	Nazionale	2017-02-11	2017-02-11 14:24:00	Italia	Tutte
2017-02-23	2017-02-23	OSR USB LAVORO PRIVATO	Aereo	PERSONALE AREA 1 SOC. AIRPORT HANDLING DI MILANO MALPENSA	24 ORE: DALLE 00.00 ALLE 24.00	Nazionale	2017-02-11	2017-02-11 14:24:00	Italia	Tutte
2017-03-20	2017-03-20	FILT-CGIL/FIT-CISL/UILT-UIL/UGL-TA	Aereo	PERSONALE SOC. ENAV	4 ORE: DALLE 13.00 ALLE 17.00	Nazionale	2017-02-13	2017-02-14 10:21:00	Italia	Tutte
2017-03-08	2017-03-08	USI UNIONE SINDACALE ITALIANA	Generale	SCIOPERO GENERALE PERS. TEMPO DETERMINATO ED INDETERMINATO, CONTRATTI TIPICI ED ATIPICI, TUTTI I COMPARTI, AREE PUBBLICHE E CATEGORIE LAVORO PRIVATO E COOPERATIVO	INTERA GIORNATA	Nazionale	2017-01-15	2017-02-15 12:03:00	Italia	Tutte
2017-03-20	2017-03-20	FATA-CISAL	Aereo	PERSONALE NON DIRIGENTE SOC. ENAV	4 ORE: DALLE 13.00 ALLE 17.00	Nazionale	2017-02-16	2017-02-16 14:29:00	Italia	Tutte
2017-03-08	2017-03-08	CUB TRASPORTI	Generale	LAVORATORI AEROPORTUALI E RELATIVO INDOTTO, DELLE COMPAGNIE AEREE E DELLE AZIENDE DEL COMPARTO FERROVIARIO	AEREO 24 ORE: DALLE 00.01 ALLE 23.59 - FERROVIARIO 21 ORE: DALLE 00.00 ALLE 21.00 - TPL SOCC CTT NORD ED ATV: INTERO TURNO DI LAVORO	Nazionale	2017-02-16	2017-02-16 13:47:00	Italia	Tutte	IN ADESIONE ALLO SCIOPERO GENERALE INDETTO DALLA USI - UNIONE SINDACALE ITALIANA
2017-03-08	2017-03-08	SGB	Generale	SCIOPERO GENERALE DI TUTTE LE CATEGORIE PUBBLICHE E PRIVATE	INTERA GIORNATA - AEREO: 00.00 - 23.59; FERROVIARIO: 00.00 - 21.00; TPL: 24 ORE VARIE MODALITA'; MARITTIMO 24 ORE: ISOLE MAGGIORI DA 1 ORA PRIMA PARTENZE DELL'8/3, ISOLE MINORI DALLE 00.01 ALLE 24.00 DELL'8/3; ANAS 24 ORE	Nazionale	2017-02-12	2017-02-16 15:41:00	Italia	Tutte
2017-03-08	2017-03-08	OSR CUB TRASPORTI	Aereo	PERSONALE SOC. AVIAPARTNER HANDLING DI MILANO MALPENSA	24 ORE: DALLE 00.00 ALLE 23.59	Nazionale	2017-02-17	2017-02-17 09:12:00	Italia	Tutte
2017-03-08	2017-03-08	OSR CUB TRASPORTI	Aereo	PERSONALE PIAZZALE SOC. AIRPORT HANDLING DI MILANO MALPENSA	24 ORE: DALLE 00.00 ALLE 23.59	Nazionale	2017-02-17	2017-02-17 12:08:00	Italia	Tutte
2017-03-08	2017-03-08	USB	Generale	SCIOPERO GENERALE DI TUTTE LE CATEGORIE PUBBLICHE E PRIVATE	INTERA GIORNATA - AEREO: 00.00 - 23.59; FERROVIARIO: 9.01-17.00; TPL: 24 ORE VARIE MODALITA'; MARITTIMO: 24 ORE ISOLE MAGGIORI DA 1 ORA PRIMA PARTENZE DELL'8/3, ISOLE MINORI 00.01 - 24.00; MERCI E LOGISTICA 24 ORE	Nazionale	2017-01-27	2017-02-17 17:28:00	Italia	Tutte
2017-04-21	2017-04-21	FATA-CISAL	Aereo	PERSONALE NON DIRIGENTE SOC. ENAV	8 ORE: DALLE 10.00 ALLE 18.00	Nazionale	2017-02-20	2017-02-20 13:43:00	Italia	Tutte	ORDINANZA MINISTERIALE N. 187 T DEL 19 04 2017 DI DIFFERIMENTO
2017-03-08	2017-03-08	COBAS CONFEDERAZIONE DEI COMITATI DI BASE	Generale	SCIOPERO GENERALE DI TUTTO IL PERSONALE DIPENDENTE PUBBLICO E PRIVATO	INTERA GIORNATA	Nazionale	2017-01-19	2017-02-20 14:47:00	Italia	Tutte
2017-03-08	2017-03-08	ADL COBAS	Generale	SCIOPERO GENERALE DI TUTTE LE CATEGORIE PUBBLICHE E PRIVATE	INTERA GIORNATA	Nazionale	2017-02-16	2017-02-22 16:14:00	Italia	Tutte
2017-04-03	2017-04-03	OSR CUB TRASPORTI	Aereo	PERSONALE PIAZZALE SOC. AIRPORT HANDLING DI MILANO MALPENSA	24 ORE: DALLE 00.00 ALLE 23.59	Nazionale	2017-02-23	2017-02-23 14:53:00	Italia	Tutte
2017-04-03	2017-04-03	OSR CUB TRASPORTI	Aereo	PERSONALE SOC. AIRPORT HANDLING DI MILANO LINATE	24 ORE: DALLE 00.00 ALLE 23.59	Nazionale	2017-02-28	2017-02-28 11:12:00	Italia	Tutte
2017-04-03	2017-04-03	OSR CUB TRASPORTI	Aereo	PERSONALE AREA 1 SOC. AIRPORT HANDLING DI MILANO MALPENSA	24 ORE: DALLE 00.00 ALLE 23.59	Nazionale	2017-02-28	2017-02-28 11:12:00	Italia	Tutte
2017-04-03	2017-04-03	OSR CUB TRASPORTI	Aereo	PERSONALE SOC. SEA DI MILANO LINATE E MALPENSA	24 ORE: DALLE 0.00 ALLE 23.59	Nazionale	2017-02-28	2017-02-28 11:12:00	Italia	Tutte
2017-04-03	2017-04-03	OSR CUB TRASPORTI	Aereo	PERSONALE RAMPE SOC. AIRPORT HANDLING DI MILANO MALPENSA	24 ORE: DALLE 00.00 ALLE 23.59	Nazionale	2017-02-28	2017-02-28 11:12:00	Italia	Tutte
2017-04-06	2017-04-06	ANPAC	Aereo	PERSONALE NAVIGANTE (PILOTI ED ASSISTENTI DI VOLO) DELLA SOC. AIR ITALY	24 ORE: DALLE 00.01 ALLE 24.00	Nazionale	2017-02-28	2017-02-28 18:24:00	Italia	Tutte
2017-04-05	2017-04-05	ANPAC	Aereo	PERSONALE NAVIGANTE (PILOTI ED ASSISTENTI DI VOLO) DELLA SOC. AIR ITALY	24 ORE: DALLE 00.01 ALLE 24.00	Nazionale	2017-02-28	2017-03-01 12:18:00	Italia	Tutte
2017-03-13	2017-03-13	FILT-CGIL/FIT-CISL/UILT-UIL/SLA-CISAL/UGL VIABILITA' E LOGISTICA	Circolazione e sicurezza stradale	PERSONALE DIPENDENTE DELLE SOCIETA' CONCESSIONARIE AUTOSTRADALI	8 ORE	Nazionale	2017-03-01	2017-03-01 16:13:00	Italia	Tutte
2017-04-03	2017-04-03	OSR USB LAVORO PRIVATO	Aereo	PERSONALE SOC. AIRPORT HANDLING DI MILANO LINATE E MALPENSA	24 ORE	Nazionale	2017-03-01	2017-03-01 18:01:00	Italia	Tutte
2017-03-20	2017-03-20	CUB TRASPORTI	Aereo	PERSONALE GRUPPO ALITALIA-SAI	24 ORE: DALLE 00.01 ALLE 23.59	Nazionale	2017-03-02	2017-03-02 15:10:00	Italia	Tutte
2017-04-03	2017-04-03	CUB	Aereo	SCIOPERO GENERALE LAVORATORI COMPARTO AEREO, AEROPORTUALE ED INDOTTO DEGLI AEROPORTI	24 ORE: DALLE 00.01 ALLE 23.59	Nazionale	2017-03-02	2017-03-02 15:16:00	Italia	Tutte	ADESIONE O.S. CUB TRASPORTI
2017-04-05	2017-04-05	OSR CUB TRASPORTI	Aereo	PERSONALE SOC. SEA DI MILANO LINATE E MALPENSA	24 ORE: DALLE 0.00 ALLE 23.59	Nazionale	2017-03-02	2017-03-02 16:28:00	Italia	Tutte
2017-03-20	2017-03-20	CONFEDERAZIONE CUB	Aereo	SCIOPERO GENERALE LAVORATORI COMPARTO AEREO, AEROPORTUALE ED INDOTTO DEGLI AEROPORTI	24 ORE: DALLE 00.01 ALLE 23.59	Nazionale	2017-03-02	2017-03-03 08:43:00	Italia	Tutte	ADESIONE O.S. CUB TRASPORTI - ADESIONE OO.SS. USB LAVORO PRIVATO E ADL VARESE PER AEROPORTI DI MILANO LINATE E MALPENSA
2017-04-05	2017-04-05	OSR CUB TRASPORTI	Aereo	PERSONALE SOC. AIRPORT HANDLING DI MILANO LINATE	24 ORE: DALLE 00.00 ALLE 23.59	Nazionale	2017-03-03	2017-03-03 14:02:00	Italia	Tutte
2017-04-05	2017-04-05	OSR CUB TRASPORTI	Aereo	PERSONALE AREA 1 SOC. AIRPORT HANDLING DI MILANO MALPENSA	24 ORE: DALLE 00.00 ALLE 23.59	Nazionale	2017-03-03	2017-03-03 14:02:00	Italia	Tutte
2017-04-05	2017-04-05	OSR CUB TRASPORTI	Aereo	PERSONALE RAMPE SOC. AIRPORT HANDLING DI MILANO MALPENSA	24 ORE: DALLE 00.00 ALLE 23.59	Nazionale	2017-03-03	2017-03-03 14:02:00	Italia	Tutte
2017-04-05	2017-04-05	OSR CUB TRASPORTI	Aereo	PERSONALE PIAZZALE SOC. AIRPORT HANDLING DI MILANO MALPENSA	24 ORE: DALLE 00.00 ALLE 23.59	Nazionale	2017-03-03	2017-03-03 14:02:00	Italia	Tutte
2017-03-20	2017-03-20	UNICA	Aereo	PERSONALE SOC. ENAV	4 ORE: DALLE 13.00 ALLE 17.00	Nazionale	2017-03-07	2017-03-07 10:03:00	Italia	Tutte
2017-03-20	2017-03-20	FILT-CGIL/FIT-CISL/UILT-UIL/UGL-TA	Aereo	PERSONALE SOC. ENAV	4 ORE: DALLE 13.00 ALLE 17.00	Nazionale	2017-03-07	2017-03-07 10:04:00	Italia	Tutte
2017-04-05	2017-04-05	OSR USB LAVORO PRIVATO	Aereo	PERSONALE SOC. AIRPORT HANDLING DI MILANO LINATE E MALPENSA	24 ORE	Nazionale	2017-03-07	2017-03-07 10:27:00	Italia	Tutte
2017-03-20	2017-03-20	RSA FILT-CGIL/FIT-CISL/UILT-UIL	Aereo	PERSONALE SOC. ENAV ACC PADOVA	4 ORE: DALLE 13.00 ALLE 17.00	Nazionale	2017-03-08	2017-03-08 15:49:00	Italia	Tutte
2017-03-22	2017-03-22	OSR USB LAVORO PRIVATO	Trasporto pubblico locale	PERSONALE SOC. EAV DI NAPOLI SERVIZIO FERROVIARIO LINEE FLEGREE E VESUVIANE	4 ORE: LINEE FLEGREE DALLE 9.20 ALLE 13.20: LINEE VESUVIANE DALLE 8.03 ALLE 12.03	Aziendale	2017-03-10	2017-03-10 16:14:00	Italia	Tutte
2017-03-23	2017-03-23	UNICA-CGIL/FIT-CISL/UILT-UIL/UGL-TAXI/FEDERTAXI-CISAL/USB-TAXI/UTI/FAISA-CONFAIL/UNIMPRESA/FAST TPNL-CONFSAL	Taxi	FERMO NAZIONALE SERVIZIO TAXI	14 ORE: DALLE 8.00 ALLE 22.00	Nazionale	2017-03-13	2017-03-13 20:13:00	Italia	Tutte
2017-04-05	2017-04-05	CONFAEL ASSOVOLO TRASPORTO AEREO	Aereo	PERSONALE NAVIGANTE (PILOTI ED ASSISTENTI DI VOLO) DEL GRUPPO ALITALIA SAI	24 ORE: DALLE 00.01 ALLE 23.59	Nazionale	2017-03-15	2017-03-15 17:46:00	Italia	Tutte
2017-04-05	2017-04-05	OSR FILT-CGIL/FIT-CISL/UILT-UIL/UGL-TA	Aereo	PERSONALE SOC. AVIATION SERVICES OPERANTE PRESSO GLI AEROPORTI DI ROMA FIUMICINO E CIAMPINO	4 ORE: DALLE 12.00 ALLE 16.00	Nazionale	2017-03-16	2017-03-16 12:25:00	Italia	Tutte
2017-04-21	2017-04-21	OSR FILT-CGIL/FIT-CISL/UILT-UIL/UGL-TA	Aereo	PERSONALE SOCC. AVIATION S., AVIAPARTNER H., WFS G.H., CONSULTA, GH A.C.S., LP INDUSTRIAL, ON BOARD C., AYS, FULL C., AC95 SP AEROPORTO DI FIUMICINO	8 ORE: DALLE 10.00 ALLE 18.00	Nazionale	2017-03-16	2017-03-16 13:29:00	Italia	Tutte	ORDINANZA MINISTERIALE N. 187 T DEL 19 04 2017 DI DIFFERIMENTO
2017-04-05	2017-04-05	CUB TRASPORTI	Aereo	PERSONALE GRUPPO ALITALIA-SAI	24 ORE: DALLE 00.01 ALLE 23.59	Nazionale	2017-03-16	2017-03-16 19:35:00	Italia	Tutte
2017-04-05	2017-04-05	FILT-CGIL/FIT-CISL/UILT-UIL/UGL-TA	Aereo	PERSONALE GRUPPO ALITALIA-SAI ED ALITALIA CITYLINER	24 ORE: DALLE 00.01 ALLE 24.00	Nazionale	2017-03-17	2017-03-17 14:59:00	Italia	Tutte
2017-04-05	2017-04-05	USB LAVORO PRIVATO	Aereo	PERSONALE GRUPPO ALITALIA	24 ORE: DALLE 00.00 ALLE 23.59	Nazionale	2017-03-17	2017-03-17 16:42:00	Italia	Tutte
2017-04-05	2017-04-05	RSA ANPAC/ANPAV	Aereo	PERSONALE NAVIGANTE (PILOTI ED ASSISTENTI DI VOLO) GRUPPO ALITALIA SAI - CITYLINER	4 ORE: DALLE 12.01 ALLE 16.00	Nazionale	2017-03-17	2017-03-17 17:22:00	Italia	Tutte
2017-04-05	2017-04-05	UGL TRASPORTO AEREO	Aereo	PILOTI SOC. ENI SERVIZI AEREI	4 ORE: DALLE 14.00 ALLE 18.00	Nazionale	2017-03-22	2017-03-22 12:23:00	Italia	Tutte
2017-04-10	2017-04-10	FILT-CGIL/FIT-CISL/UILT-UILT/UGL-TAF/SALPAS-ORSA/FAST MOBILITA'	Appalti ferroviari	PERSONALE SETTORE APPALTI INDOTTO FERROVIARIO	MEZZO TURNO DELLA PRESTAZIONE LAVORATIVA	Nazionale	2017-03-22	2017-03-22 17:03:00	Italia	Tutte	ESCLUSIONE DELLA SOC. MANUTENCOOP FACILITY MANAGEMENT - REVOCATO PER LE SOCC. TEAM SERVICE, BONI SPA, COOPSERVICE, MANITALIDEA E ROMA MULTISERVIZI
2017-04-05	2017-04-05	USB LAVORO PRIVATO	Aereo	PERSONALE DELL'INTERO TRASPORTO AEREO	24 ORE: DALLE 00.00 ALLE 23.59	Nazionale	2017-03-23	2017-03-23 10:30:00	Italia	Tutte
2017-04-21	2017-04-21	RSA UNICA	Aereo	PERSONALE SOC. ENAV ACC DI PADOVA	4 ORE: DALLE 13.00 ALLE 17.00	Nazionale	2017-03-24	2017-03-24 15:11:00	Italia	Tutte	ORDINANZA MINISTERIALE N. 187 T DEL 19 04 2017 DI DIFFERIMENTO
2017-04-21	2017-04-21	CUB	Aereo	SCIOPERO GENERALE LAVORATORI COMPARTO AEREO, AEROPORTUALE ED INDOTTO DEGLI AEROPORTI	8 ORE: DALLE 10.00 ALLE 18.00	Nazionale	2017-03-25	2017-03-25 08:21:00	Italia	Tutte	ADESIONE O.S. CUB TRASPORTI - ORDINANZA MINISTERIALE N. 187 T DEL 19 04 2017 DI DIFFERIMENTO
2017-04-05	2017-04-05	DIPARTIMENTI NAZIONALI TRASPORTO AEREO FIT-CISL/UGL-TA	Aereo	PERSONALE SOC. BLUE PANORAMA	4 ORE: DALLE 14.01 ALLE 18.00	Nazionale	2017-03-24	2017-03-27 16:07:00	Italia	Tutte
2017-04-18	2017-04-18	UGL TRASPORTO AEREO	Aereo	PILOTI SOC. ENI SERVIZI AEREI	4 ORE: DALLE 14.00 ALLE 18.00	Nazionale	2017-03-29	2017-03-29 09:15:00	Italia	Tutte
2017-04-21	2017-04-21	OSR FILT-CGIL/FIT-CISL/UILT-UIL/UGL-TA	Aereo	PERSONALE SOC. AVIATION SERVICES OPERANTE PRESSO L'AEROPORTO DI ROMA CIAMPINO	4 ORE: DALLE 12.00 ALLE 16.00	Nazionale	2017-03-30	2017-03-30 12:07:00	Italia	Tutte	ORDINANZA MINISTERIALE N. 187 T DEL 19 04 2017 DI DIFFERIMENTO
2017-04-21	2017-04-21	APM	Aereo	PERSONALE NAVIGANTE GRUPPO MERIDIANA FLY	4 ORE: DALLE 12.00 ALLE 16.00	Nazionale	2017-04-04	2017-04-04 11:54:00	Italia	Tutte	ORDINANZA MINISTERIALE N. 187 T DEL 19 04 2017 DI DIFFERIMENTO
2017-04-17	2017-04-18	FILT-CGIL/FIT-CISL/UILT-UIL/SLA-CISAL/UGL VIABILITA' E LOGISTICA	Circolazione e sicurezza stradale	PERSONALE DELLE SOCIETA' CONCESSIONARIE AUTOSTRADALI	INTERA PRESTAZIONE LAVORATIVA - PERSONALE TURNISTA DALLE 22.00 DEL 17/4 ALLE 22.00 DEL 18/4	Nazionale	2017-04-06	2017-04-06 12:49:00	Italia	Tutte	ESCLUSO PERSONALE SALA RADIO, VIABILITA' E ADDETTI AGLI IMPIANTI
2017-04-21	2017-04-21	FILT-CGIL/FIT-CISL/UILT-UIL/UGL-TA	Aereo	PERSONALE SOC. ENAV	8 ORE: DALLE 10.00 ALLE 18.00	Nazionale	2017-04-06	2017-04-06 13:50:00	Italia	Tutte
2017-04-21	2017-04-21	UNICA	Aereo	PERSONALE SOC. ENAV	8 ORE: DALLE 10.00 ALLE 18.00	Nazionale	2017-04-06	2017-04-06 15:49:00	Italia	Tutte
2017-04-21	2017-04-21	RSA FILT-CGIL/FIT-CISL/UILT-UIL	Aereo	PERSONALE SOC. ENAV ACC DI PADOVA	8 ORE: DALLE 10.00 ALLE 18.00	Nazionale	2017-04-06	2017-04-07 10:45:00	Italia	Tutte
2017-04-21	2017-04-21	UILT-UIL	Aereo	PERSONALE NAVIGANTE DI CABINA SOC. EASYJET	8 ORE: DALLE 10.00 ALLE 18.00	Nazionale	2017-04-07	2017-04-07 13:34:00	Italia	Tutte
2017-04-21	2017-04-21	CONFAEL ASSOVOLO TRASPORTO AEREO	Aereo	PERSONALE NAVIGANTE (PILOTI ED ASSISTENTI DI VOLO) GRUPPO ALITALIA SAI	8 ORE: DALLE 10.01 ALLE 17.59	Nazionale	2017-04-09	2017-04-09 16:23:00	Italia	Tutte	ORDINANZA MINISTERIALE N. 187 T DEL 19 04 2017 DI DIFFERIMENTO
2017-04-21	2017-04-21	USB LAVORO PRIVATO	Aereo	PERSONALE GRUPPO ALITALIA	8 ORE: DALLE 10.00 ALLE 18.00	Nazionale	2017-04-09	2017-04-09 19:20:00	Italia	Tutte
2017-05-25	2017-05-26	CUB TRASPORTI	Ferroviario	PERSONALE SOC. MERCITALIA RAIL	24 ORE: DALLE 21.00 DEL 25/5 ALLE 21.00 DEL 26/5	Nazionale	2017-04-09	2017-04-09 21:00:00	Italia	Tutte
2017-05-12	2017-05-12	OSR FILT-CGIL/FIT-CISL/UILT-UIL/UGL-TA	Aereo	PERSONALE SOC. AVIATION SERVICES OPERANTE PRESSO GLI AEROPORTI DI ROMA FIUMICINO E CIAMPINO	24 ORE: DALLE 00.01 ALLE 23.59	Nazionale	2017-04-11	2017-04-11 14:37:00	Italia	Tutte
2017-04-21	2017-04-21	FATA-CISAL	Aereo	PERSONALE NON DIRIGENTE SOC. ENAV FUNZIONE SIO	4 ORE: DALLE 13.00 ALLE 17.00	Nazionale	2017-04-12	2017-04-12 13:14:00	Italia	Tutte
2017-05-28	2017-05-28	UNICA	Aereo	PERSONALE SOC. ENAV	8 ORE: DALLE 10.00 ALLE 18.00	Nazionale	2017-04-14	2017-04-14 19:58:00	Italia	Tutte
2017-05-12	2017-05-12	UILT-UIL	Aereo	PERSONALE NAVIGANTE DI CABINA SOC. EASYJET	24 ORE	Nazionale	2017-04-19	2017-04-19 11:10:00	Italia	Tutte
2017-05-28	2017-05-28	FATA-CISAL	Aereo	PERSONALE NON DIRIGENTE SOC. ENAV	8 ORE: DALLE 10.00 ALLE 18.00	Nazionale	2017-04-19	2017-04-19 16:49:00	Italia	Tutte
2017-05-12	2017-05-12	CONFAEL ASSOVOLO TRASPORTO AEREO	Aereo	PERSONALE NAVIGANTE (PILOTI ED ASSISTENTI DI VOLO) GRUPPO ALITALIA SAI	24 ORE: DALLE 00.01 ALLE 23.59	Nazionale	2017-04-20	2017-04-20 18:26:00	Italia	Tutte
2017-05-12	2017-05-12	USB LAVORO PRIVATO	Aereo	PERSONALE GRUPPO ALITALIA	INTERA GIORNATA	Nazionale	2017-04-20	2017-04-21 10:22:00	Italia	Tutte
2017-05-12	2017-05-12	CUB	Aereo	SCIOPERO GENERALE LAVORATORI COMPARTO AEREO, AEROPORTUALE ED INDOTTO DEGLI AEROPORTI	24 ORE: DALLE 00.01 ALLE 23.59	Nazionale	2017-04-23	2017-05-03 16:47:00	Italia	Tutte	ADESIONE O.S. CUB TRASPORTI
2017-05-12	2017-05-12	FILT-CGIL/FIT-CISL/UILT-UILT/UGL TRASPORTI/SALPAS-ORSA/FAST MOBILITA'	Appalti ferroviari	PERSONALE SETTORE APPALTI INDOTTO FERROVIARIO	INTERO TURNO	Nazionale	2017-04-28	2017-04-28 11:40:00	Italia	Tutte	ESCLUSIONE DELLE SOCC. ELIOR, DUSSMANN SERVICE, MIORELLI, PULITORI ED AFFINI, SPD, COMPASS, GEDIS E GIERRE
2017-06-16	2017-06-16	CONFEDERAZIONE CUB	Aereo	SCIOPERO GENERALE LAVORATORI COMPARTO AEREO, AEROPORTUALE ED INDOTTO DEGLI AEROPORTI	24 ORE: DALLE 00.01 ALLE 23.59	Nazionale	2017-05-08	2017-05-08 22:02:00	Italia	Tutte	ADESIONE O.S. CUB TRASPORTI CON REVOCA PER LA SOC. ENAV
2017-05-28	2017-05-28	CONFAEL ASSOVOLO TRASPORTO AEREO	Aereo	PERSONALE NAVIGANTE (PILOTI ED ASSISTENTI DI VOLO) GRUPPO ALITALIA SAI	8 ORE: DALLE 10.00 ALLE 18.00	Nazionale	2017-05-09	2017-05-09 16:12:00	Italia	Tutte
2017-06-16	2017-06-16	CUB/SGB	Intersettoriale	SCIOPERO GENERALE DI TUTTI I LAVORATORI DEI TRASPORTI	INTERA GIORNATA - AEREO: DALLE 00.01 ALLE 23.59; FERROVIARIO: DALLE 21.01 DEL 15/6 ALLE 21.00 DEL 16/6; TPL: 24 ORE CON MODALITA' TERRITORIALI; MARITTIMO: ISOLE MAGGIORI DA 1 ORA PRIMA PARTENZE DEL 16/6, ISOLE MINORI 00.01-24.00; ANAS: INTERO TURNO	Nazionale	2017-05-03	2017-05-10 11:07:00	Italia	Tutte	ADESIONE OO.SS. CUB TRASPORTI, SGB, SLAI-COBAS E USI - ESCLUSO INTERO SERVIZIO TRASPORTO FERROVIARIO REGIONI PIEMONTE E VALLE D'AOSTA
2017-05-28	2017-05-28	FATA-CISAL	Aereo	PERSONALE NON DIRIGENTE SOC. ENAV FUNZIONE SIO	4 ORE: DALLE 13.00 ALLE 17.00	Nazionale	2017-05-11	2017-05-11 16:15:00	Italia	Tutte
2017-05-28	2017-05-28	RSA UNICA	Aereo	PERSONALE SOC. ENAV ACC DI PADOVA	4 ORE:DALLE 13.00 ALLE 17.00	Nazionale	2017-05-11	2017-05-11 18:44:00	Italia	Tutte
2017-07-05	2017-07-05	FILT-CGIL/FIT-CISL/UILT-UIL/UGL-TA	Aereo	PERSONALE SOC. ENAV	4 ORE: DALLE 13.00 ALLE 17.00	Nazionale	2017-05-12	2017-05-12 15:30:00	Italia	Tutte
2017-05-28	2017-05-28	UNICA	Aereo	PERSONALE SOC. ENAV	4 ORE: DALLE 13.00 ALLE 17.00	Nazionale	2017-05-16	2017-05-16 12:07:00	Italia	Tutte
2017-05-28	2017-05-28	CUB TRASPORTI	Aereo	PERSONALE GRUPPO ALITALIA-SAI	8 ORE: DALLE 10.00 ALLE 18.00	Nazionale	2017-05-16	2017-05-16 22:48:00	Italia	Tutte	ADESIONE DA PARTE DELLA O.S. USB LAVORO PRIVATO
2017-05-29	2017-05-29	FILT-CGIL/FIT-CISL/UILT-UIL	Trasporto merci	SCIOPERO NAZIONALE SETTORE AUTOTRASPORTO MERCI	4 ORE CON ARTICOLAZIONI A LIVELLO TERRITORIALE	Nazionale	2017-05-17	2017-05-17 17:45:00	Italia	Tutte
2017-05-29	2017-05-29	URI-URITAXI/UNICA TAXI CGIL/CONFARTGIANATO	Taxi	FERMO NAZIONALE SERVIZIO TAXI NELLE PRINCIPALI STAZIONI FERROVIARIE	15 ORE: DALLE 8.00 ALLE 22.00	Nazionale	2017-05-18	2017-05-18 19:29:00	Italia	Tutte
2017-06-16	2017-06-16	COBAS LAVORO PRIVATO	Intersettoriale	SCIOPERO GENERALE COMPARTI TRASPORTI PUBBLICI E PRIVATI	INTERA GIORNATA - AEREO: DALLE 00.01 ALLE 23.59; FERROVIARIO: DALLE 21.01 DEL 15/6 ALLE 21.00 DEL 16/6; TPL: 24 ORE CON MODALITA' TERRITORIALI; MARITTIMO: ISOLE MAGGIORI DA 1 ORA PRIMA PARTENZE DEL 16/6, ISOLE MINORI 00.01-24.00	Nazionale	2017-05-28	2017-05-29 09:42:00	Italia	Tutte	ESCLUSO PERSONALE SOC. TRENITALIA DIV. PASSEGGERI REGIONI PIEMONTE E VALLE D'AOSTA
2017-06-16	2017-06-16	CONFAEL ASSOVOLO TRASPORTO AEREO	Aereo	PERSONALE NAVIGANTE (PILOTI ED ASSISTENTI DI VOLO) GRUPPO ALITALIA SAI	4 ORE: DALLE 10.00 ALLE 14.00	Nazionale	2017-06-01	2017-06-01 16:28:00	Italia	Tutte
2017-06-14	2017-06-14	RSU	Aereo	PERSONALE SOC. TECHNO SKY DI MILANO ACC, LINATE C.A. E MONTE SETTEPANI	24 ORE: DALLE 00.00 ALLE 24.00	Nazionale	2017-06-02	2017-06-02 14:24:00	Italia	Tutte	SCIOPERO STRAORDINARIO, FLESSIBILITA' E REPERIBILITA' DALLE 00.00 ALLE 24.00 DEL 14/6
2017-06-16	2017-06-16	USB LAVORO PRIVATO TRASPORTI	Aereo	PERSONALE NAVIGANTE E DI TERRA DELLE COMPAGNIE AEREE OPERANTI IN ITALIA	14 ORE: DALLE 10.00 ALLE 23.59	Nazionale	2017-06-04	2017-06-04 22:35:00	Italia	Tutte	PERSONALE GRUPPO ALITALIA SAI/CITYLINER E MERIDIANAFLY: DALLE 10.00 ALLE 18.00
2017-06-15	2017-06-16	CUB TRASPORTI	Ferroviario	PERSONALE TRASPORTO PASSEGGERI E MERCI SOCC. GRUPPO FSI, NTV, TRENORD, MERCITALIA R.,SERFER, RTC,CAPTRAIN I.,SBB CARGO I., DB CARGO I.,RCI ED ALTRE	24 ORE: DALLE 21.00 DEL 15/6 ALLE 21.00 DEL 16/6	Nazionale	2017-06-03	2017-06-04 11:54:00	Italia	Tutte	ESCLUSO PERSONALE DIPENDENTE CON SEDE LAVORATIVA REGIONI PIEMONTE E VALLE D'AOSTA
2017-06-16	2017-06-16	SUL-CT	Trasporto pubblico locale	SCIOPERO NAZIONALE PERSONALE AZIENDE DI TRASPORTO PUBBLICO LOCALE	4 ORE CON ARTICOLAZIONI TERRITORIALI	Nazionale	2017-06-05	2017-06-05 18:44:00	Italia	Tutte
2017-06-30	2017-06-30	USB LAVORO PRIVATO	Trasporto pubblico locale	SCIOPERO NAZIONALE PERSONALE AZIENDE DI TRASPORTO PUBBLICO LOCALE	4 ORE CON ARTICOLAZIONI TERRITORIALI	Nazionale	2017-06-05	2017-06-05 20:02:00	Italia	Tutte
2017-06-26	2017-06-26	USB LAVORO PRIVATO	Trasporto pubblico locale	SCIOPERO NAZIONALE PERSONALE AZIENDE DI TRASPORTO PUBBLICO LOCALE	4 ORE CON ARTICOLAZIONI TERRITORIALI	Nazionale	2017-06-06	2017-06-06 14:20:00	Italia	Tutte	ORDINANZA MINISTERIALE N. 188 T DEL 23 06 2017 DI DIFFERIMENTO
2017-06-26	2017-06-26	SUL-CT/FAISA-CONFAIL	Trasporto pubblico locale	SCIOPERO NAZIONALE PERSONALE AZIENDE DI TRASPORTO PUBBLICO LOCALE	4 ORE CON ARTICOLAZIONI TERRITORIALI	Nazionale	2017-06-16	2017-06-16 19:07:00	Italia	Tutte	ESCLUSIONE DEI BACINI INTERESSATI DAI TURNI DI BALLOTTAGGIO ELETTORALE - ORDINANZA MINISTERIALE N. 188 T DEL 23 06 2017 DI DIFFERIMENTO
2017-07-07	2017-07-07	FILT-CGIL/FIT-CISL/UILT-UIL/UGL VIABILITA' E LOGISTICA/SLA-CISAL	Circolazione e sicurezza stradale	SCIOPERO NAZIONALE PERSONALE NON TURNISTA SOC. AUTOSTRADE PER L'ITALIA	ULTIME 4 ORE DELLA PRESTAZIONE LAVORATIVA	Nazionale	2017-06-20	2017-06-20 12:05:00	Italia	Tutte
2017-07-09	2017-07-09	FILT-CGIL/FIT-CISL/UILT-UIL/UGL VIABILITA' E LOGISTICA/SLA-CISAL	Circolazione e sicurezza stradale	SCIOPERO NAZIONALE PERSONALE TURNISTA SOC. AUTOSTRADE PER L'ITALIA	ULTIME 4 ORE DELLA PRESTAZIONE LAVORATIVA	Nazionale	2017-06-20	2017-06-20 12:05:00	Italia	Tutte
2017-07-06	2017-07-06	SUL-CT	Trasporto pubblico locale	PERSONALE AZIENDE DI TRASPORTO PUBBLICO LOCALE	24 ORE: MODALITA' TERRITORIALI	Nazionale	2017-06-23	2017-06-23 22:02:00	Italia	Tutte
2017-07-06	2017-07-06	USB LAVORO PRIVATO	Trasporto pubblico locale	PERSONALE AZIENDE DI TRASPORTO PUBBLICO LOCALE	4 ORE: MODALITA' TERRITORIALI	Nazionale	2017-06-24	2017-06-24 13:03:00	Italia	Tutte
2017-07-09	2017-07-09	RSU	Aereo	PERSONALE SOC. TECHNO SKY DI MILANO ACC, LINATE C.A. E MONTE SETTEPANI	24 ORE: DALLE 00.00 ALLE 24.00	Nazionale	2017-06-24	2017-06-24 08:10:00	Italia	Tutte
2017-07-06	2017-07-06	FAISA-CONFAIL	Trasporto pubblico locale	PERSONALE AZIENDE DI TRASPORTO PUBBLICO LOCALE	4 ORE: MODALITA' TERRITORIALI	Nazionale	2017-06-24	2017-06-26 12:19:00	Italia	Tutte
2017-07-10	2017-07-10	FIT-CISL	Aereo	PERSONALE NAVIGANTE DI CABINA SOC. EASYJET	4 ORE: DALLE 14.00 ALLE 18.00	Nazionale	2017-06-29	2017-06-29 17:25:00	Italia	Tutte
2017-07-09	2017-07-10	OST FAO-COBAS	Trasporto merci	PERSONALE SOC. FRANCHIN GROUP DI PADOVA	48 ORE: DALLE 00.00 DEL 9/7 ALLE 24.00 DEL 10/7	Regionale	2017-06-29	2017-06-29 22:12:00	Veneto	Tutte
2017-07-26	2017-07-26	UNICA	Aereo	PERSONALE SOC. ENAV	4 ORE: DALLE 13.00 ALLE 17.00	Nazionale	2017-07-03	2017-07-03 14:06:00	Italia	Tutte	GARANZIA DEI VOLI IN ARRIVO E IN PARTENZA DA BERGAMO ORIO AL SERIO
2017-07-26	2017-07-26	FIT-CISL	Aereo	PERSONALE NAVIGANTE DI CABINA SOC. EASYJET	4 ORE: DALLE 13.00 ALLE 17.00	Nazionale	2017-07-03	2017-07-03 15:59:00	Italia	Tutte	GARANZIA DEI VOLI IN ARRIVO E IN PARTENZA DA BERGAMO ORIO AL SERIO
2017-07-20	2017-07-20	FAISA-CONFAIL	Trasporto pubblico locale	PERSONALE AZIENDE DI TRASPORTO PUBBLICO LOCALE	24 ORE CON MODALITA' TERRITORIALI	Nazionale	2017-07-07	2017-07-07 16:29:00	Italia	Tutte	ADESIONE DELLA O.S. SUL-CT - REVOCA PARZIALE PER LE SOCC. SASA DI BOLZANO, AMT DI GENOVA, TUA DELLA REGIONE ABRUZZO E STP DI BARI
2017-10-27	2017-10-27	CUB/SGB/SI-COBAS/USI-AIT/SLAI-COBAS	Generale	SCIOPERO GENERALE SETTORI PUBBLICI E PRIVATI	AEREO: DALLE 10.00 ALLE 14.00; FERROVIARIO, TPL, MARITTIMO: DALLE 09.00 ALLE 13.00	Nazionale	2017-07-07	2017-07-13 09:07:00	Italia	Tutte	ADESIONE DELLA O.S. CUB TRASPORTI - ORDINANZA MINISTERIALE N. 189 T DEL 24 10 2017 DI RIDUZIONE DURATA SCIOPERO TRASPORTI A 4 ORE ( AEREO: DALLE 10.00 ALLE 14.00 -\n FERROVIARIO, TPL, MARITTIMO: DALLE 9.00 ALLE 13.00 )
2017-07-26	2017-07-26	OSR FILT-CGIL/FIT-CISL/UILT-UIL/FLAI-TS	Aereo	PERSONALE SOC. AIRPORT HANDLING DI MILANO LINATE E MALPENSA	4 ORE: DALLE 13.00 ALLE 17.00	Nazionale	2017-07-12	2017-07-13 14:47:00	Italia	Tutte
2017-07-26	2017-07-26	CONFEDERAZIONE CUB	Aereo	SCIOPERO GENERALE LAVORATORI COMPARTO AEREO, AEROPORTUALE ED INDOTTO DEGLI AEROPORTI	4 ORE: DALLE 13.00 ALLE 17.00	Nazionale	2017-07-13	2017-07-13 19:19:00	Italia	Tutte	ADESIONE DELLA O.S. CUB TRASPORTI - ESCLUSO AEROPORTO DI BERGAMO
2017-07-26	2017-07-26	CONFAEL ASSOVOLO TRASPORTO AEREO	Aereo	PERSONALE NAVIGANTE (PILOTI ED ASSISTENTI DI VOLO) GRUPPO ALITALIA SAI	4 ORE: DALLE 13.00 ALLE 17.00	Nazionale	2017-07-14	2017-07-14 18:23:00	Italia	Tutte	ESCLUSIONE DEI VOLI DA E PER L'AEROPORTO DI BERGAMO ORIO AL SERIO
2017-09-03	2017-09-05	FAO-COBAS	Trasporto merci	PERSONALE AZIENDE DEL SETTORE TRASPORTO MERCI	72 ORE: DALLE 00.00 DEL 3/9 ALLE 24.00 DEL 5/9	Nazionale	2017-07-26	2017-07-26 01:17:00	Italia	Tutte
2017-09-21	2017-09-22	OSR FILT-CGIL/FIT-CISL/UILT-UIL/UGL TRASPORTI/ORSA/FAST MOBILITA'	Ferroviario	PERSONALE SOC. TRENITALIA DPLH VENDITA DIRETTA E COSTUMER SERVICE CAMPANIA	24 ORE: DALLE 21.01 DEL 21/9 ALLE 20.59 DEL 22/9	Regionale	2017-07-28	2017-07-28 12:23:00	Campania	Tutte
2017-09-15	2017-09-15	OSP UGL-TA	Aereo	PERSONALE DI COORDINAMENTO DI SCALO DELLA SOC. SEA DI MILANO MALPENSA	24 ORE: DALLE 00.01 ALLE 23.59	Nazionale	2017-08-02	2017-08-02 15:13:00	Italia	Tutte	ESCLUSIONE DEI VOLI DA E PER GLI AEROPORTI DI SASSARI, VERONA E FIRENZE
2017-09-29	2017-09-29	CUB	Aereo	LAVORATORI COMPARTO AEREO, AEROPORTUALE E INDOTTO DEGLI AEROPORTI	24 ORE: DALLE 00.01 ALLE 23.59	Nazionale	2017-08-05	2017-08-05 13:14:00	Italia	Tutte	ADESIONE O.S. CUB TRASPORTI
2017-09-15	2017-09-15	OSR FILT-CGIL/FIT-CISL/UILT-UIL/FLAI TS	Aereo	PERSONALE SOC. AGS HANDLING DI MILANO MALPENSA	4 ORE: DALLE 10.00 ALLE 14.00	Nazionale	2017-08-10	2017-08-10 17:11:00	Italia	Tutte
2017-09-15	2017-09-15	OSR CUB TRASPORTI	Aereo	PERSONALE SOC. AGS HANDLING DI MILANO MALPENSA	4 ORE: DALLE 10.00 ALLE 14.00	Nazionale	2017-08-30	2017-08-30 10:25:00	Italia	Tutte
2017-09-15	2017-09-15	OSR UGL-TA	Aereo	PERSONALE SOC. AIRPORT HANDLING DI MILANO LINATE E MALPENSA	4 ORE: DALLE 10.00 ALLE 14.00	Nazionale	2017-07-31	2017-08-30 14:14:00	Italia	Tutte	ESCLUSIONE DEI VOLI DA E PER GLI AEROPORTI DI SASSARI, VERONA E FIRENZE
2017-09-15	2017-09-15	OSP UGL -TA	Aereo	PERSONALE SOC. SEA DI MILANO LINATE	24 ORE: DALLE 00.01 ALLE 23.59	Nazionale	2017-08-02	2017-08-30 15:17:00	Italia	Tutte	ESCLUSIONE DEI VOLI DA E PER GLI AEROPORTI DI SASSARI, VERONA E FIRENZE
2017-10-02	2017-10-02	CONFEDERAZIONE CUB	Aereo	LAVORATORI COMPARTO AEREO, AEROPORTUALE E INDOTTO DEGLI AEROPORTI	24 ORE: DALLE 00.01 ALLE 23.59	Nazionale	2017-09-05	2017-09-05 14:12:00	Italia	Tutte	ADESIONE O.S. CUB TRASPORTI
2017-10-02	2017-10-02	OSR FILT-CGIL/FIT-CISL/UILT-UIL/FLAI TS	Aereo	PERSONALE SOC. AGS HANDLING DI MILANO MALPENSA	4 ORE: DALLE 10.00 ALLE 14.00	Nazionale	2017-09-07	2017-09-07 14:26:00	Italia	Tutte
2017-10-02	2017-10-02	OSR CUB TRASPORTI	Aereo	PERSONALE SOC. AGS HANDLING DI MILANO MALPENSA	4 ORE: DALLE 10.00 ALLE 14.00	Nazionale	2017-09-07	2017-09-07 16:54:00	Italia	Tutte
2017-10-02	2017-10-02	USB LAVORO PRIVATO	Aereo	PERSONALE DELL'INTERO TRASPORTO AEREO	24 ORE: DALLE 00.00 ALLE 23.59	Nazionale	2017-09-08	2017-09-08 11:30:00	Italia	Tutte	ADESIONE OO.SS. ADL VARESE E APM-TA
2017-10-02	2017-10-02	OSR FILT-CGIL/FIT-CISL/UILT-UIL/FLAI-TS	Aereo	PERSONALE SOC. AIRPORT HANDLING DI MILANO LINATE E MALPENSA	8 ORE: DALLE 10.00 ALLE 18.00	Nazionale	2017-09-08	2017-09-08 15:19:00	Italia	Tutte
2017-11-17	2017-11-17	USB LAVORO PRIVATO	Generale	SCIOPERO GENERALE DEI TRASPORTI	INTERA GIORNATA	Nazionale	2017-09-14	2017-09-14 13:45:00	Italia	Tutte
2017-09-29	2017-09-29	OSR SUL-CT	Trasporto pubblico locale	PERSONALE VIAGGIANTE SOC. BALTOUR DI TERAMO OPERANTE SULLE DIRETTRICI DELLE REGIONI CAMPANIA, LAZIO, LOMBARDIA, SICILIA E VENETO	4 ORE AD INIZIO DI OGNI TURNO	Nazionale	2017-09-18	2017-09-20 12:19:00	Italia	Tutte
2017-10-27	2017-10-27	FILT-CGIL/FIT-CISL/UILT-UIL/UGL T./UNICA	Aereo	PERSONALE SOC. ENAV	4 ORE: DALLE 13.00 ALLE 17.00	Nazionale	2017-09-28	2017-09-28 17:29:00	Italia	Tutte
2017-10-27	2017-10-27	OSR SUL-CT	Trasporto pubblico locale	PERSONALE VIAGGIANTE SOC. BALTOUR DI TERAMO OPERANTE SULLE DIRETTRICI DELLE REGIONI CAMPANIA, LAZIO, LOMBARDIA, SICILIA E VENETO	4 ORE AD INIZIO DI OGNI TURNO	Nazionale	2017-09-23	2017-09-29 09:42:00	Italia	Tutte
2017-12-01	2017-12-01	CUB TRASPORTI	Aereo	PERSONALE GRUPPO ALITALIA-SAI	24 ORE: DALLE 00.01 ALLE 23.59	Nazionale	2017-09-29	2017-09-29 17:28:00	Italia	Tutte
2017-11-10	2017-11-10	CIB-UNICOBAS/COBAS-CONFEDERAZIONE DEI COMITATI DI BASE/USB	Generale	SCIOPERO GENERALE DI TUTTE LE CATEGORIE PUBBLICHE E PRIVATE	INTERA GIORNATA - AEREO: 00.00-23.59; FERROVIARIO: 00.00-20.59 (REG.LE TRENITALIA E TRENORD: 00.00-17.59); TPL: 24 ORE VARIE MODALITA'; MARITTIMO: ISOLE MAGGIORI DA 1 ORA PRIMA PARTENZE DEL 10/11, ISOLE MINORI 00.00-24.00; TAXI: 08.00-22.00	Nazionale	2017-09-27	2017-10-02 09:18:00	Italia	Tutte
2017-10-27	2017-10-27	FILT-CGIL/FIT-CISL/UILTRASPORTI	Trasporto merci	PERSONALE IMPRESE TRASPORTO MERCI, LOGISTICA E SPEDIZIONE	24 ORE: DALLE 00.00 ALLE 24.00	Nazionale	2017-10-09	2017-10-09 16:00:00	Italia	Tutte
2017-10-27	2017-10-27	CUB TRASPORTI	Ferroviario	PERSONALE TRASPORTO PASSEGGERI E MERCI SOCC. GRUPPO FSI, NTV, TRENORD, MERCITALIA RAIL,SERFER-SERVIZI FERROVIARI	4 ORE: DALLE 09.00 ALLE 13.00 ( MERCITALIA RAIL DALLE 21.00 DEL 26/10 ALLE 21.00 DEL 27/10 )	Nazionale	2017-10-11	2017-10-11 08:16:00	Italia	Tutte	ORDINANZA MINISTERIALE N. 189 T DEL 24 10 2017 DI RIDUZIONE DURATA SCIOPERO A 4 ORE: DALLE 9.00 ALLE 13.00
2017-10-27	2017-10-27	CUB	Aereo	LAVORATORI COMPARTO AEREO, AEROPORTUALE E INDOTTO DEGLI AEROPORTI REGIONE LOMBARDIA	4 ORE: DALLE 10.00 ALLE 14.00	Nazionale	2017-10-11	2017-10-11 19:35:00	Italia	Tutte	ADESIONE DELLA O.S. CUB TRASPORTI - ORDINANZA MINISTERIALE N. 189 T DEL 24 10 2017 DI RIDUZIONE DURATA SCIOPERO A 4 ORE: DALLE 10.00 ALLE 14.00
2017-10-27	2017-10-27	FIT-CISL	Aereo	PERSONALE NAVIGANTE DELLA SOC. RYANAIR LIMITED	4 ORE: DALLE 14.00 ALLE 18.00	Nazionale	2017-10-12	2017-10-12 17:26:00	Italia	Tutte
2017-10-27	2017-10-27	FIT-CISL	Aereo	PERSONALE NAVIGANTE DELLA SOC. BROOKFIELD AVIATION INTERNATIONAL	4 ORE: DALLE 14.00 ALLE 18.00	Nazionale	2017-10-12	2017-10-12 17:26:00	Italia	Tutte
2017-10-27	2017-10-27	FIT-CISL	Aereo	PERSONALE NAVIGANTE DELLA SOC. CREWLINK IRELAND LIMITED	4 ORE: DALLE 14.00 ALLE 18.00	Nazionale	2017-10-12	2017-10-12 17:26:00	Italia	Tutte
2017-10-27	2017-10-27	FIT-CISL	Aereo	PERSONALE NAVIGANTE DELLA SOC. MCGINLEY AVIATION	4 ORE: DALLE 14.00 ALLE 18.00	Nazionale	2017-10-12	2017-10-12 17:26:00	Italia	Tutte
2017-10-27	2017-10-27	FIT-CISL	Aereo	PERSONALE NAVIGANTE DELLA SOC. WORKFORCE INTERNATIONAL CONTRACTORS LIMITED	4 ORE: DALLE 14.00 ALLE 18.00	Nazionale	2017-10-12	2017-10-12 17:26:00	Italia	Tutte
2017-10-26	2017-10-27	CUB TRASPORTI	Trasporto merci	PERSONALE TRASPORTO PASSEGGERI E MERCI SOCC. RAIL TRACTION C.,CAPTRAIN, SBB CARGO I., DB CARGO I., RAIL CARGO I., INRAIL, CROSSRAIL, G.T.S., ED ALTRE	24 ORE: DALLE 21.00 DEL 26/10 ALLE 21.00 DEL 27/10	Nazionale	2017-10-11	2017-10-11 08:16:00	Italia	Tutte
2017-11-10	2017-11-10	OSR FIT-CISL/UGL-TA	Aereo	PERSONALE SOC. AVIATION SERVICES DELL'AEROPORTO DI FIUMICINO	4 ORE: DALLE 12.00 ALLE 16.00	Nazionale	2017-10-16	2017-10-16 13:22:00	Italia	Tutte
2017-11-21	2017-11-21	UNICA-CGIL/FIT-CISL/UILT-UIL/UGL-TAXI/FEDERTAXI-CISAL/USB-TAXI/UTI/FAISA-CONFAIL/UNIMPRESA/FAST TPNL-CONFSAL/FITA-CNA/SATAM/SILT/TAM-ACAI/CLAAI/MIT/URI/URITAXI/CONFARTIGIANATO TAXI	Taxi	FERMO NAZIONALE SERVIZIO TAXI	INTERA GIORNATA	Nazionale	2017-10-06	2017-10-19 18:20:00	Italia	Tutte
2017-12-07	2017-12-07	CUB TRASPORTI	Aereo	PERSONALE GRUPPO ALITALIA-SAI	24 ORE: DALLE 00.01 ALLE 23.59	Nazionale	2017-10-20	2017-10-20 23:50:00	Italia	Tutte
2017-11-21	2017-11-21	FILT-CGIL/FIT-CISL/UILT-UIL/UGL-TA	Aereo	PERSONALE DIPENDENTE DELLE SOCIETA' DI HANDLING AEROPORTUALE	4 ORE: DALLE 13.00 ALLE 17.00	Nazionale	2017-10-13	2017-10-13 15:22:00	Italia	Tutte
2017-12-01	2017-12-01	OSR FILT-CGIL/FIT-CISL/UILT-UIL/UGL T.A./FLAI T.S./USB LAVORO PRIVATO/ADL	Aereo	PERSONALE SERVIZIO TRASPORTO AEREO DEGLI AEROPORTI DI MILANO LINATE E MALPENSA	24 ORE	Nazionale	2017-10-23	2017-10-23 12:49:00	Italia	Tutte
2017-11-10	2017-11-10	FILT-CGIL/FIT-CISL/UILT-UIL/UGL T./UNICA	Aereo	PERSONALE SOC. ENAV	4 ORE: DALLE 13.00 ALLE 17.00	Nazionale	2017-10-24	2017-10-24 15:06:00	Italia	Tutte
2017-11-10	2017-11-10	FIT-CISL	Aereo	PERSONALE NAVIGANTE SOC. BROKFIELD AVIATION INTERNATIONAL	4 ORE: DALLE 13.00 ALLE 17.00	Nazionale	2017-10-25	2017-10-25 10:46:00	Italia	Tutte
2017-11-10	2017-11-10	FIT-CISL	Aereo	PERSONALE NAVIGANTE SOC. MCGINLEY AVIATION	4 ORE: DALLE 13.00 ALLE 17.00	Nazionale	2017-10-25	2017-10-25 10:46:00	Italia	Tutte
2017-11-10	2017-11-10	FIT-CISL	Aereo	PERSONALE NAVIGANTE SOC. CREWLINK IRELAND LIMITED	4 ORE: DALLE 13.00 ALLE 17.00	Nazionale	2017-10-25	2017-10-25 10:46:00	Italia	Tutte
2017-11-10	2017-11-10	FIT-CISL	Aereo	PERSONALE NAVIGANTE SOC. RYANAIR LIMITED	4 ORE: DALLE 13.00 ALLE 17.00	Nazionale	2017-10-25	2017-10-25 10:46:00	Italia	Tutte
2017-11-10	2017-11-10	FIT-CISL	Aereo	PERSONALE NAVIGANTE SOC. WORKFORCE INTERNATIONAL CONTRACTORS LIMITED	4 ORE: DALLE 13.00 ALLE 17.00	Nazionale	2017-10-25	2017-10-25 10:46:00	Italia	Tutte
2017-11-10	2017-11-10	CUB TRASPORTI	Ferroviario	PERSONALE TRASPORTO PASSEGGERI E MERCI SOCC. GRUPPO FSI, NTV, TRENORD, MERCITALIA RAIL,SERFER-SERVIZI FERROVIARI	TRASPORTO LUNGA PERCORRENZA: DALLE 00.00 ALLE 21.00 - TRASPORTO REGIONALE: DALLE 00.00 ALLE 18.00	Nazionale	2017-10-30	2017-10-30 23:06:00	Italia	Tutte	ESCLUSO DALLO SCIOPERO PERSONALE CON SEDE REGIONE SICILIA
2017-11-10	2017-11-10	CUB TRASPORTI	Trasporto merci	PERSONALE TRASPORTO PASSEGGERI E MERCI SOCC. RAIL TRACTION C.,CAPTRAIN, SBB CARGO I., DB CARGO I., RAIL CARGO I., INRAIL, CROSSRAIL, G.T.S., ED ALTRE	21 ORE: DALLE 00.00 ALLE 21.00	Nazionale	2017-10-30	2017-10-30 23:06:00	Italia	Tutte	ESCLUSO DALLO SCIOPERO PERSONALE CON SEDE REGIONE SICILIA
2017-12-15	2017-12-15	CONFEDERAZIONE CUB	Aereo	LAVORATORI COMPARTO AEREO, AEROPORTUALE E INDOTTO DEGLI AEROPORTI	24 ORE: DALLE 00.01 ALLE 23.59	Nazionale	2017-11-02	2017-11-02 10:23:00	Italia	Tutte	ADESIONE DELLA O.S. CUB TRASPORTI
2017-12-11	2017-12-12	FILT-CGIL/FIT-CISL/UILT-UIL	Trasporto merci	PERSONALE IMPRESE TRASPORTO MERCI, LOGISTICA E SPEDIZIONE	48 ORE: DALLE 00.00 DELL'11/12 ALLE 24.00 DEL 12/12	Nazionale	2017-10-28	2017-11-02 16:19:00	Italia	Tutte
2017-12-10	2017-12-12	SLAI PROL COBAS/FAO-COBAS	Trasporto merci	PERSONALE AZIENDE DEL SETTORE TRASPORTO MERCI	72 ORE: DALLE 00.00 DEL 10/12 ALLE 24.00 DEL 12/12	Nazionale	2017-11-02	2017-11-02 15:14:00	Italia	Tutte
2017-12-17	2017-12-17	ORSA FERROVIE	Ferroviario	PERSONALE SOCC. GRUPPO FSI, NTV, TRENORD	8 ORE: DALLE 9.01 ALLE 16.59	Nazionale	2017-11-11	2017-11-11 00:00:00	Italia	Tutte
2017-12-17	2017-12-18	ORSA FERROVIE	Trasporto merci	PERSONALE SERVIZIO FERROVIARIO MERCI SOCC. BLS ITALIA, CAPTRAIN I., C.F.I., DB CARGO I., FUORIMURO, HUPAC, IN RAIL, INTEROPORTO S.I. ED ALTRE	8 ORE: DALLE 22.00 DEL 17/12 ALLE 06.00 DEL 18/12	Nazionale	2017-11-11	2017-11-11 00:00:00	Italia	Tutte
2017-12-15	2017-12-15	CUB TRASPORTI	Aereo	PERSONALE GRUPPO ALITALIA-SAI	24 ORE: DALLE 00.01 ALLE 23.59	Nazionale	2017-11-13	2017-11-13 16:20:00	Italia	Tutte
2017-12-15	2017-12-15	OSR FIT-CISL/UGL-TA	Aereo	PERSONALE SOC. AVIATION SERVICES DELL'AEROPORTO DI FIUMICINO	24 ORE: DALLE 00.01 ALLE 23.59	Nazionale	2017-11-14	2017-11-14 15:32:00	Italia	Tutte
2017-12-15	2017-12-15	FIT-CISL/UGL-TA	Aereo	PERSONALE SOC. ENAV	4 ORE: DALLE 13.00 ALLE 17.00	Nazionale	2017-11-24	2017-11-24 11:43:00	Italia	Tutte
2017-12-07	2017-12-07	FILT-CGIL/FIT-CISL/UILT-UILT/UGL TRASPORTI/SALPAS-ORSA/FAST MOBILITA'	Appalti ferroviari	PERSONALE APPALTI FERROVIARI SOCC. BONI, COMPASS, DUSSMANN SERVICE E MIORELLI	MEZZO TURNO LAVORATIVO	Nazionale	2017-11-24	2017-11-24 12:45:00	Italia	Tutte
2017-12-14	2017-12-14	USB-TAXI/UNIMPRESA/FAST TPNL-CONFSAL/MIT/ORSA TRASPORTI	Taxi	FERMO NAZIONALE SERVIZIO TAXI	14 ORE: DALLE 8.00 ALLE 22.00	Nazionale	2017-11-28	2017-11-28 14:08:00	Italia	Tutte
2017-12-15	2017-12-15	FIT-CISL	Aereo	PERSONALE NAVIGANTE DELLA SOC. MCGINLEY AVIATION	4 ORE: DALLE 13.00 ALLE 17.00	Nazionale	2017-11-28	2017-11-28 14:51:00	Italia	Tutte
2017-12-15	2017-12-15	FIT-CISL	Aereo	PERSONALE NAVIGANTE DELLA SOC. BROOKFIELD AVIATION INTERNATIONAL	4 ORE: DALLE 13.00 ALLE 17.00	Nazionale	2017-11-28	2017-11-28 14:53:00	Italia	Tutte
2017-12-15	2017-12-15	FIT-CISL	Aereo	PERSONALE NAVIGANTE DELLA SOC. CREWLINK IRELAND LIMITED	4 ORE: DALLE 13.00 ALLE 17.00	Nazionale	2017-11-28	2017-11-28 14:54:00	Italia	Tutte
2017-12-15	2017-12-15	FIT-CISL	Aereo	PERSONALE NAVIGANTE DELLA SOC. RYANAIR LIMITED	4 ORE: DALLE 13.00 ALLE 17.00	Nazionale	2017-11-28	2017-11-28 14:54:00	Italia	Tutte
2017-12-15	2017-12-15	FIT-CISL	Aereo	PERSONALE NAVIGANTE DELLA SOC. WORKFORCE INTERNATIONAL CONTRACTORS LIMITED	4 ORE: DALLE 13.00 ALLE 17.00	Nazionale	2017-11-28	2017-11-28 14:56:00	Italia	Tutte
2017-12-17	2017-12-17	ORSA FERROVIE	Ferroviario	PERSONALE DI MACCHINA DELLA SOC. MERCITALIA RAIL	8 ORE: DALLE 9.01 ALLE 16.59	Nazionale	2017-11-30	2017-11-30 19:33:00	Italia	Tutte
2017-12-17	2017-12-17	ORSA FERROVIE	Ferroviario	PERSONALE SOC. TRENITALIA ADDETTO ALLA CIRCOLAZIONE TRENI (MACCHINISTI E CAPITRENO) ED ALLA VENDITA ED ASSISTENZA	8 ORE: DALLE 9.01 ALLE 16.59	Nazionale	2017-11-30	2017-12-01 10:53:00	Italia	Tutte
2017-12-15	2017-12-15	UNADIS	Aereo	PERSONALE DIRIGENTE ENTE NAZIONALE PER L'AVIAZIONE CIVILE	4 ORE: DALLE 14.00 ALLE 18.00	Nazionale	2017-11-09	2017-12-01 12:34:00	Italia	Tutte
2017-12-15	2017-12-15	OSL FIT-CISL/UGL-TA	Aereo	PERSONALE SOC. ENAV ACC DI ROMA	4 ORE: DALLE 13.00 ALE 17.00	Nazionale	2017-12-01	2017-12-01 15:57:00	Italia	Tutte
2017-12-15	2017-12-15	OSR FIT-CISL/UGL-TA	Aereo	PERSONALE SOC. AVIATION SERVICES OPERANTE PRESSO GLI AEROPORTI DI ROMA FIUMICINO E CIAMPINO	4 ORE: DALLE 10.00 ALLE 14.00	Nazionale	2017-12-01	2017-12-01 16:53:00	Italia	Tutte
2017-12-15	2017-12-15	ANPAC	Aereo	PERSONALE NAVIGANTE - PILOTI ED ASSISTENTI DI VOLO DELLA SOC. RYANAIR LIMITED	4 ORE: DALLE 13.00 ALLE 17.00	Nazionale	2017-12-01	2017-12-01 16:59:00	Italia	Tutte
2017-12-15	2017-12-15	USB LAVORO PRIVATO	Aereo	PERSONALE NAVIGANTE DI CABINA SOC. VUELING AIRLINES	4 ORE: DALLE 10.00 ALLE 14.00	Nazionale	2017-12-02	2017-12-02 00:00:00	Italia	Tutte
2017-12-15	2017-12-15	FILT-CGIL/FIT-CISL/UILT-UIL	Marittimo	PERSONALE INTERO SETTORE PORTUALE	24 ORE	Nazionale	2017-12-05	2017-12-05 14:37:00	Italia	Tutte
2018-01-19	2018-01-19	UNADIS	Aereo	PERSONALE DIRIGENTE ENTE NAZIONALE PER L'AVIAZIONE CIVILE	4 ORE: DALLE 14.00 ALLE 18.00	Nazionale	2017-12-05	2017-12-06 10:38:00	Italia	Tutte
2018-01-19	2018-01-19	FILT-CGIL/FIT-CISL/UILT-UIL/UGL-TA	Aereo	PERSONALE DIPENDENTE DELLE SOCIETA' DI HANDLING AEROPORTUALE	24 ORE	Nazionale	2017-12-15	2017-12-15 17:49:00	Italia	Tutte
2018-01-19	2018-01-19	FATA-CISAL	Aereo	PERSONALE NON DIRIGENTE SOC. ENAV	4 ORE: DALLE 14.00 ALLE 18.00	Nazionale	2017-12-18	2017-12-18 11:56:00	Italia	Tutte
2018-01-19	2018-01-19	OSR FILT-CGIL/FIT-CISL/UILT-UIL/UGL-TA	Aereo	PERSONALE SOC. AVIAPARTNER HANDLING OPERANTE PRESSO L'AEROPORTO DI ROMA FIUMICINO	4 ORE: DALLE 12.00 ALLE 16.00	Nazionale	2017-12-18	2017-12-18 16:37:00	Italia	Tutte
2018-01-19	2018-01-19	CUB	Aereo	LAVORATORI COMPARTO AEREO, AEROPORTUALE E INDOTTO DEGLI AEROPORTI	24 ORE: DALLE 00.01 ALLE 23.59	Nazionale	2017-12-19	2017-12-19 10:20:00	Italia	Tutte	ADESIONE DELLA O.S. CUB TRASPORTI - ESCLUSIONE DEL PERSONALE DELLA SOC. ENAV - ADESIONE DELLA O.S. ORMA DI VERONA
2018-02-10	2018-02-10	RSA UGL T.A./UNICA	Aereo	PERSONALE SOC. ENAV DEL C.A. DI ROMA FIUMICINO	8 ORE: DALLE 10.00 ALLE 18.00	Nazionale	2017-12-19	2017-12-19 18:45:00	Italia	Tutte
2018-01-29	2018-01-29	FILT-CGIL/FIT-CISL/UILT-UIL/UGL TRASPORTI/FAST MOBILITA'	Ferroviario	PERSONALE DELLA SOC. NTV	8 ORE: DALLE 10.00 ALLE 17.59	Nazionale	2017-12-20	2017-12-20 16:40:00	Italia	Tutte
2018-01-19	2018-01-19	USB LAVORO PRIVATO	Aereo	PERSONALE NAVIGANTE DI CABINA SOC. VUELING AIRLINES	24 ORE: DALLE 00.00 ALLE 23.59	Nazionale	2017-12-22	2017-12-22 11:04:00	Italia	Tutte
2018-02-09	2018-02-09	CUB TRASPORTI	Aereo	PERSONALE GRUPPO ALITALIA SAI	24 ORE: DALLE 00.01 ALLE 23.59	Nazionale	2017-12-23	2017-12-23 09:37:00	Italia	Tutte
2018-01-21	2018-01-23	SLAI PROL COBAS/FAO-COBAS	Trasporto merci	PERSONALE AZIENDE DEL SETTORE TRASPORTO MERCI	72 ORE: DALLE 00.00 DEL 21/1 ALLE 24.00 DEL 23/1	Nazionale	2018-01-03	2018-01-03 17:05:00	Italia	Tutte
2018-02-10	2018-02-10	FIT-CISL	Aereo	PERSONALE NAVIGANTE DELLA SOC. BROOKFIELD AVIATION INTERNATIONAL	4 ORE: DALLE 10.00 ALLE 14.00	Nazionale	2018-01-10	2018-01-10 12:29:00	Italia	Tutte
2018-02-10	2018-02-10	FIT-CISL	Aereo	PERSONALE NAVIGANTE DELLA SOC. CREWLINK IRELAND LIMITED	4 ORE: DALLE 10.00 ALLE 14.00	Nazionale	2018-01-10	2018-01-10 12:31:00	Italia	Tutte
2018-02-10	2018-02-10	FIT-CISL	Aereo	PERSONALE NAVIGANTE DELLA SOC. MCGINLEY AVIATION	4 ORE: DALLE 10.00 ALLE 14.00	Nazionale	2018-01-10	2018-01-10 00:00:00	Italia	Tutte
2018-02-10	2018-02-10	FIT-CISL	Aereo	PERSONALE NAVIGANTE DELLA SOC. RYANAIR LIMITED	4 ORE: DALLE 10.00 ALLE 14.00	Nazionale	2018-01-10	2018-01-10 12:33:00	Italia	Tutte
2018-02-10	2018-02-10	FIT-CISL	Aereo	PERSONALE NAVIGANTE DELLA SOC. WORKFORCE INTERNATIONAL CONTRACTORS LIMITED	4 ORE: DALLE 10.00 ALLE 14.00	Nazionale	2018-01-10	2018-01-10 12:34:00	Italia	Tutte
2018-02-10	2018-02-10	FILT-CGIL/UILT-UIL	Aereo	PERSONALE NAVIGANTE DEL GRUPPO RYANAIR	4 ORE: DALLE 10.00 ALLE 14.00	Nazionale	2018-01-10	2018-01-10 16:40:00	Italia	Tutte
2018-02-23	2018-02-23	CUB TRASPORTI	Aereo	PERSONALE GRUPPO ALITALIA-SAI	24 ORE: DALLE 00.01 ALLE 23.59	Nazionale	2018-01-11	2018-01-11 13:46:00	Italia	Tutte
2018-01-29	2018-01-29	ORSA FERROVIE	Ferroviario	PERSONALE DELLA SOC. NTV	8 ORE: DALLE 10.00 ALLE 17.59	Nazionale	2018-01-11	2018-01-11 16:38:00	Italia	Tutte
2018-02-28	2018-02-28	CUB TRASPORTI	Aereo	PERSONALE GRUPPO ALITALIA-SAI	24 ORE: DALLE 00.01 ALLE 23.59	Nazionale	2018-01-11	2018-01-11 17:53:00	Italia	Tutte
2018-02-10	2018-02-10	FILT-CGIL/FIT-CISL/UILT-UIL/UGL-TA/ANPAC/ANPAV	Aereo	PERSONALE NAVIGANTE SOC. BLUE PANORAMA AIRLINES	4 ORE: DALLE 10.01 ALLE 14.00	Nazionale	2018-01-18	2018-01-18 09:34:00	Italia	Tutte
2018-02-10	2018-02-10	FATA-CISAL	Aereo	PERSONALE NON DIRIGENTE SOC. ENAV DEL C.A. DI FIUMICINO	4 ORE: DALLE 12.00 ALLE 16.00	Nazionale	2018-01-18	2018-01-18 14:13:00	Italia	Tutte
2018-02-10	2018-02-10	UGL-TA	Aereo	PERSONALE NAVIGANTE (PILOTI ED ASSISTENTI DI VOLO) DELLA SOC. RYANAIR LIMITED	4 ORE: DALLE 10.00 ALLE 14.00	Nazionale	2018-01-26	2018-01-26 12:26:00	Italia	Tutte
2018-01-28	2018-01-28	USB LAVORO PRIVATO	Ferroviario	PERSONALE GRUPPO FSI E SOC. TRENORD	4 ORE: DALLE 9.01 ALLE 13.00	Nazionale	2018-01-26	2018-01-26 17:33:00	Italia	Tutte
2018-01-28	2018-01-28	CUB TRASPORTI	Ferroviario	PERSONALE GRUPPO FSI E SOC. TRENORD	4 ORE: DALLE 9.00 ALLE 13.00	Nazionale	2018-01-26	2018-01-26 22:24:00	Italia	Tutte
2018-01-28	2018-01-28	CUB TRASPORTI/SGB	Ferroviario	PERSONALE GRUPPO FSI E SOC. TRENORD	4 ORE: DALLE 9.00 ALLE 13.00	Nazionale	2018-01-27	2018-01-27 10:11:00	Italia	Tutte
2018-02-10	2018-02-10	USB LAVORO PRIVATO	Aereo	PERSONALE NAVIGANTE DI CABINA SOC. VUELING AIRLINES	8 ORE: DALLE 10.00 ALLE 18.00	Nazionale	2018-01-29	2018-01-29 14:47:00	Italia	Tutte
2018-02-10	2018-02-10	OSR FIT-CISL/UGL-TA	Aereo	PERSONALE SOC. AVIATION SERVICES OPERANTE PRESSO GLI AEROPORTI DI ROMA FIUMICINO E CIAMPINO	8 ORE: DALLE 10.00 ALLE 18.00	Nazionale	2018-01-15	2018-01-31 16:58:00	Italia	Tutte
2018-02-28	2018-02-28	OSR CUB TRASPORTI	Aereo	PERSONALE SOC. AVIAPARTNER HANDLING AEROPORTO DI MALPENSA	4 ORE: DALLE 10.00 ALLE 14.00	Nazionale	2018-01-31	2018-01-31 17:41:00	Italia	Tutte
2018-02-26	2018-02-26	FILT-CGIL/FIT-CISL/UILT-UIL/UGL-TA	Aereo	PERSONALE SERVIZIO CATERING DELLA SOC. DNATA	4 ORE: DALLE 10.00 ALLE 14.00	Nazionale	2018-02-01	2018-02-01 16:12:00	Italia	Tutte
2018-03-08	2018-03-08	OSR FIT-CISL/UGL-TA	Aereo	PERSONALE SOC. AVIATION SERVICES OPERANTE PRESSO GLI AEROPORTI DI ROMA FIUMICINO E CIAMPINO	24 ORE: DALLE 00.00 ALLE 24.00	Nazionale	2018-02-01	2018-02-01 17:58:00	Italia	Tutte
2018-02-26	2018-02-26	CUB TRASPORTI	Aereo	PERSONALE GRUPPO ALITALIA-SAI	24 ORE: DALLE 00.01 ALLE 23.59	Nazionale	2018-02-01	2018-02-01 22:03:00	Italia	Tutte
2018-02-11	2018-02-11	FILT-CGIL/FIT-CISL/UILT-UIL/UGL-FNA/FAISA-CISAL	Trasporto pubblico locale	PERSONALE DELLA SOC. VIAGGI E TURISMO MAROZZI	4 ORE: DALLE 20.00 ALLE 24.00	Nazionale	2018-02-01	2018-02-02 15:00:00	Italia	Tutte
2018-03-08	2018-03-08	USI	Generale	SCIOPERO GENERALE CATEGORIE E COMPARTI PUBBLICI E PRIVATI	INTERA GIORNATA - FERROVIARIO: DALLE 00.00 ALLE 21.00; AEREO: DALLE 00.01 ALLE 23.59	Nazionale	2017-12-28	2018-02-02 15:21:00	Italia	Tutte	ADESIONE DA PARTE O.S. CUB TRASPORTI PER IL PERSONALE DELLE COMPAGNIE AEREE, DEGLI AEROPORTI E DELL'INDOTTO E DEL PERSONALE DELLE AZIENDE DEGLI APPALTI FERROVIARI - ADL VARESE PER AEROPORTI MILANO LINATE E MALPENSA
2018-02-26	2018-02-26	OSR CUB TRASPORTI	Aereo	PERSONALE SOC. AVIAPARTNER HANDLING AEROPORTO DI MALPENSA	4 ORE: DALLE 10.00 ALLE 14.00	Nazionale	2018-02-05	2018-02-05 18:47:00	Italia	Tutte
2018-03-08	2018-03-08	USB	Generale	SCIOPERO GENERALE CATEGORIE PUBBLICHE E PRIVATE	INTERA GIORNATA; AEREO 24 ORE: DALLE 00.00 ALLE 23.59; FERROVIARIO 21 ORE: DALLE 00.00 ALLE 21.00; TPL E TRASPORTO MERCI E LOGISTICA : 24 ORE CON MODALITA' TERRITORIALI; TAXI: 08.00-22.00	Nazionale	2018-02-05	2018-02-12 11:20:00	Italia	Tutte
2018-02-23	2018-02-23	FILT-CGIL/FIT-CISL/UILT-UIL/UGL-FNA/FAISA-CISAL	Trasporto pubblico locale	PERSONALE DELLA SOC. VIAGGI E TURISMO MAROZZI	24 ORE: DALLE 00.00 ALLE 24.00	Nazionale	2018-02-12	2018-02-12 18:17:00	Italia	Tutte
2018-03-23	2018-03-23	FILT-CGIL/FIT-CISL/UILT-UILT/UGL TRASPORTI/SALPAS-ORSA/FAST MOBILITA'	Appalti ferroviari	PERSONALE APPALTI FERROVIARI SOCC. BONI, COMPASS, DUSSMANN SERVICE E MIORELLI SERVICE	INTERO TURNO LAVORATIVO	Nazionale	2018-02-16	2018-02-16 11:38:00	Italia	Tutte
2018-03-08	2018-03-08	USB LAVORO PRIVATO/APM-TA/COBAS LAVORO PRIVATO	Aereo	PERSONALE SOCC. MERIDIANA FLY, AIR ITALY E MERIDIANA MAINTENANCE	4 ORE: DALLE 12.00 ALLE 16.00	Nazionale	2018-02-16	2018-02-16 14:32:00	Italia	Tutte	ASTENSIONE DAL LAVORO STRAORDINARIO PER LA SOC. MERIDIANA MAINTENANCE DALL' 08/3 AL 28/3
2018-03-25	2018-03-26	ORSA FERROVIE	Trasporto merci	PERSONALE SERVIZIO FERROVIARIO MERCI SOCC. BLS ITALIA, CAPTRAIN I., C.F.I., DB CARGO I., FUORIMURO, HUPAC, IN RAIL, INTEROPORTO S.C. ED ALTRE	24 ORE: DALLE 21.00 DEL 25/3 ALLE 21.00 DEL 26/3	Nazionale	2018-02-18	2018-02-18 15:26:00	Italia	Tutte
2018-03-25	2018-03-26	ORSA FERROVIE	Ferroviario	PERSONALE SOCC. GRUPPO FSI, NTV, TRENORD	24 ORE: DALLE 21.00 DEL 25/3 ALLE 21.00 DEL 26/3	Nazionale	2018-02-18	2018-02-18 15:26:00	Italia	Tutte
2018-03-08	2018-03-08	CUB TRASPORTI	Aereo	PERSONALE GRUPPO ALITALIA-SAI	24 ORE: DALLE 00.01 ALLE 23.59	Nazionale	2018-02-18	2018-02-18 19:09:00	Italia	Tutte
2018-03-08	2018-03-08	CONFAEL ASSOVOLO TRASPORTO AEREO	Aereo	PERSONALE NAVIGANTE (PILOTI ED ASSISTENTI DI VOLO) GRUPPO ALITALIA SAI	4 ORE: DALLE 12.00 ALLE 16.00	Nazionale	2018-02-20	2018-02-20 08:50:00	Italia	Tutte
2018-03-24	2018-03-24	FILT-CGIL/FIT-CISL/UILT-UIL/UGL-TA/ANPAC/ANPAV	Aereo	PERSONALE NAVIGANTE SOC. BLUE PANORAMA AIRLINES	24 ORE: DALLE 00.00 ALLE 24.00	Nazionale	2018-02-19	2018-02-23 15:32:00	Italia	Tutte
2018-03-08	2018-03-08	FILT-CGIL/UILT-UIL/UNICA	Aereo	PERSONALE SOC. ENAV	4 ORE: DALLE 13.00 ALLE 17.00	Nazionale	2018-02-23	2018-02-23 17:48:00	Italia	Tutte
2018-03-08	2018-03-08	RSA UGL T.A./UNICA	Aereo	PERSONALE SOC. ENAV DEL C.A. DI ROMA FIUMICINO	8 ORE: DALLE 10.00 ALLE 18.00	Nazionale	2018-02-23	2018-02-23 18:46:00	Italia	Tutte
2018-03-08	2018-03-08	FIT-CISL/UGL-TA	Aereo	PERSONALE SOC. ENAV	4 ORE: DALLE 13.00 ALLE 17.00	Nazionale	2018-02-24	2018-02-24 18:33:00	Italia	Tutte
2018-04-12	2018-04-13	ORSA FERROVIE	Ferroviario	PERSONALE SOCC. GRUPPO FSI, NTV, TRENORD	24 ORE: DALLE 21.00 DEL 12/4 ALLE 21.00 DEL 13/4	Nazionale	2018-02-28	2018-02-28 15:35:00	Italia	Tutte
2018-04-12	2018-04-13	ORSA FERROVIE	Trasporto merci	PERSONALE SERVIZIO FERROVIARIO MERCI SOCC. BLS ITALIA, CAPTRAIN I., C.F.I., DB CARGO I., FUORIMURO, HUPAC, IN RAIL, INTEROPORTO S.C. ED ALTRE	24 ORE: DALLE 21.00 DEL 12/4 ALLE 21.00 DEL13/4	Nazionale	2018-02-28	2018-02-28 15:35:00	Italia	Tutte
2018-03-08	2018-03-08	CUB TRASPORTI	Ferroviario	PERSONALE GRUPPO FSI, NTV E SOC. TRENORD	8 ORE: DALLE 9.00 ALLE 17.00	Nazionale	2018-03-22	2018-03-22 23:14:00	Italia	Tutte
2018-03-08	2018-03-08	CUB TRASPORTI	Trasporto merci	PERSONALE AZIENDE FERROVIARIE DI TRASPORTO MERCI (RTC, CAPTRAIN ITALIA, SBB CARGO ITALY, DB CARGO ITALY ED ALTRE 8)	8 ORE: DALLE 9.00 ALLE 17.00	Nazionale	2018-02-22	2018-02-22 23:14:00	Italia	Tutte
2018-03-08	2018-03-08	COBAS LAVORO PRIVATO	Generale	SCIOPERO GENERALE PERSONALE DIPENDENTE SETTORE PRIVATO	INTERA GIORNATA	Nazionale	2018-02-15	2018-03-02 13:35:00	Italia	Tutte	ESCLUSO DALLO SCIOPERO PERSONALE SETTORE TRASPORTO MARITTIMO
2018-03-24	2018-03-24	ANPAC	Aereo	TECNICI DI LINEA SOC. BLUE PANORAMA AIRLINES	4 ORE: DALLE 10.01 ALLE 14.01	Nazionale	2018-03-09	2018-03-09 16:19:00	Italia	Tutte
2018-04-27	2018-04-27	CUB TRASPORTI	Aereo	PERSONALE GRUPPO ALITALIA-SAI	24 ORE: DALLE 00.01 ALLE 23.59	Nazionale	2018-03-12	2018-03-12 20:56:00	Italia	Tutte
2018-05-08	2018-05-08	FILT-CGIL/UILT-UIL/UNICA	Aereo	PERSONALE SOC. ENAV	8 ORE: DALLE 10.00 ALLE 18.00	Nazionale	2018-03-13	2018-03-13 12:32:00	Italia	Tutte	ESCLUSI I VOLI DA E PER L'AEROPORTO DI ALGHERO
2018-05-14	2018-05-14	OSR CUB TRASPORTI	Aereo	PERSONALE SOC. AVIAPARTNER HANDLING AEROPORTO DI MALPENSA	24 ORE: DALLE 00.00 ALLE 23.59	Nazionale	2018-03-13	2018-03-13 14:01:00	Italia	Tutte
2018-05-08	2018-05-08	FIT-CISL/UGL-TA	Aereo	PERSONALE SOC. ENAV	4 ORE: DALLE 13.00 ALLE 17.00	Nazionale	2018-03-13	2018-03-13 14:44:00	Italia	Tutte	ESCLUSI I VOLI DA E PER L'AEROPORTO DI ALGHERO
2018-04-09	2018-04-09	CUB	Aereo	LAVORATORI COMPARTO AEREO, AEROPORTUALE E INDOTTO DEGLI AEROPORTI	24 ORE: DALLE 00.01 ALLE 23.59	Nazionale	2018-03-12	2018-03-14 11:17:00	Italia	Tutte	ADESIONE DELLA O.S. CUB TRASPORTI
2018-04-13	2018-04-13	CONFEDERAZIONE CUB	Aereo	LAVORATORI COMPARTO AEREO, AEROPORTUALE E INDOTTO DEGLI AEROPORTI	24 ORE: DALLE 00.01 ALLE 23.59	Nazionale	2018-03-14	2018-03-14 12:37:00	Italia	Tutte	ADESIONE DELLA O.S. CUB TRASPORTI - ESCLUSIONE DEL PERSONALE DELLA SOC. ENAV ED ASSICURAZIONE DEI VOLI DA E PER L'AEROPORTO DI ALGHERO
2018-03-27	2018-03-28	ORSA FERROVIE	Ferroviario	PERSONALE DELLA SOC. NTV	24 ORE: DALLE 21.00 DEL 27/3 ALLE 20.59 DEL 28/3	Nazionale	2018-03-15	2018-03-15 16:07:00	Italia	Tutte
2018-04-13	2018-04-13	OSR CUB TRASPORTI	Aereo	PERSONALE SOC. AVIAPARTNER HANDLING AEROPORTO DI MALPENSA	24 ORE: DALLE 00.00 ALLE 23.59	Nazionale	2018-03-16	2018-03-16 11:02:00	Italia	Tutte	ESCLUSIONE DEI VOLI DA E PER L'AEROPORTO DI ALGHERO
2018-04-23	2018-03-23	OSR FILT-CGIL/FIT-CISL/UILT-UIL/ORSA FERROVIE/FAISA-CISAL	Trasporto merci	PERSONALE TRASPORTO MERCI SOC. DB CARGO ITALIA	8 ORE: DALLE 4.00 ALLE 12.00	Nazionale	2018-03-26	2018-03-26 17:11:00	Italia	Tutte
2018-04-13	2018-04-13	OSR CUB TRASPORTI	Aereo	PERSONALE SOC. AIRPORT HANDLING AEROPORTI DI MILANO LINATE E MALPENSA	4 ORE: DALLE 10.00 ALLE 14.00	Nazionale	2018-03-28	2018-03-28 07:46:00	Italia	Tutte	ESCLUSI I VOLI DA E PER ALGHERO
2018-05-08	2018-05-08	FILT-CGIL/FIT-CISL/UILT-UIL/UGL-TA	Aereo	PERSONALE DIPENDENTE SOCIETA' DI HANDLING AEROPORTUALE	8 ORE: DALLE 10.00 ALLE 18.00	Nazionale	2018-03-28	2018-03-28 10:28:00	Italia	Tutte
2018-05-26	2018-05-26	ANPAC	Aereo	TECNICI DI LINEA SOC. BLUE PANORAMA AIRLINES	24 ORE: DALLE 00.01 ALLE 24.00	Nazionale	2018-03-28	2018-03-28 12:56:00	Italia	Tutte
2018-04-13	2018-04-13	OST ADL VARESE	Aereo	PERSONALE SOC. AIRPORT HANDLING AEROPORTI DI MILANO LINATE E MALPENSA	4 ORE: DALLE 10.00 ALLE 14.00	Nazionale	2018-03-28	2018-03-28 16:52:00	Italia	Tutte	ESCLUSI I VOLI DA E PER ALGHERO
2018-04-13	2018-04-13	OSR USB LAVORO PRIVATO	Aereo	PERSONALE SOC. AIRPORT HANDLING AEROPORTI DI MILANO LINATE E MALPENSA	4 ORE: DALLE 10.00 ALLE 14.00	Nazionale	2018-03-28	2018-03-29 12:39:00	Italia	Tutte	ESCLUSI I VOLI DA E PER L'AEROPORTO DI ALGHERO
2018-04-13	2018-04-13	OSR USB LAVORO PRIVATO	Aereo	PERSONALE SOC. ATA AIRPORTS DI MILANO MALPENSA	4 ORE: DALLE 10.00 ALLE 14.00	Nazionale	2018-03-28	2018-03-29 13:00:00	Italia	Tutte	ESCLUSI I VOLI DA E PER L'AEROPORTO DI ALGHERO
2018-06-08	2018-06-08	CUB	Intersettoriale	SCIOPERO GENERALE DEI TRASPORTI PUBBLICI E PRIVATI, DELLA LOGISTICA E DEI SERVIZI COLLEGATI DELL'INDOTTO	AEREO 4 ORE: DALLE 13.00 ALLE 17.00; TRASPORTO FERROVIARIO E MERCI SU ROTAIA 8 ORE: DALLE 22.01 DEL 7/6 ALLE 05.59 DELL'8/6; APPALTI FERROVIARI: SECONDA META' DI OGNI TURNO; TPL 4 ORE CON MODALITA' TERRITORIALI; AUTOSTRADALE: 4 ORE PER TURNO	Nazionale	2018-04-04	2018-04-04 18:17:00	Italia	Tutte	ADESIONE O.S. CUB TRASPORTI
2018-05-08	2018-05-08	RSA FILT-CGIL/FIT-CISL/UILT-UIL/UGL-TA/UNICA	Aereo	PERSONALE SOC. ENAV ACC DI PADOVA	4 ORE: DALLE 13.00 ALLE 17.00	Nazionale	2018-04-05	2018-04-05 09:37:00	Italia	Tutte
2018-05-08	2018-05-08	RSA UGL-TA/UNICA	Aereo	PERSONALE SOC. ENAV DEL C.A. DI ROMA FIUMICINO	8 ORE: DALLE 10.00 ALLE 18.00	Nazionale	2018-04-13	2018-04-13 17:47:00	Italia	Tutte
2018-05-26	2018-05-26	OSR CUB TRASPORTI	Aereo	PERSONALE SOC. AIRPORT HANDLING AEROPORTI DI MILANO LINATE E MALPENSA	24 ORE	Nazionale	2018-04-16	2018-04-16 14:16:00	Italia	Tutte
2018-05-08	2018-05-08	OSR CUB TRASPORTI	Aereo	PERSONALE SOC. SEA DI MILANO	4 ORE: DALLE 10.00 ALLE 14.00	Nazionale	2018-04-16	2018-04-16 14:16:00	Italia	Tutte
2018-05-26	2018-05-27	CAT	Ferroviario	PERSONALE SOCC. GRUPPO FSI, NTV E SOC. TRENORD	8 ORE: DALLE 22.00 DEL 26/5 ALLE 5.59 DEL 27/5	Nazionale	2018-04-16	2018-04-17 07:03:00	Italia	Tutte
2018-04-18	2018-04-18	FILT-CGIL/FIT-CISL/UILT-UIL	Marittimo	SCIOPERO NAZIONALE DEI LAVORATORI DEI PORTI	1 ORA A FINE TURNO	Nazionale	2018-04-17	2018-04-17 11:56:00	Italia	Tutte	INCIDENTE MORTALE A PORTO NOGARO
2018-04-26	2018-04-27	CAT	Trasporto merci	PERSONALE IMPRESE FERROVIARIE SETTORE MERCI	8 ORE: DALLE 22.00 DEL 26/5 ALLE 05.59 DEL 27/5	Nazionale	2018-04-16	2018-04-17 07:03:00	Italia	Tutte
2018-05-26	2018-05-26	OST ADL VARESE	Aereo	PERSONALE SOC. AIRPORT HANDLING AEROPORTI DI MILANO LINATE E MALPENSA	24 ORE	Nazionale	2018-04-19	2018-04-19 08:46:00	Italia	Tutte
2018-04-30	2018-04-30	SLAI PROL COBAS/FAO-COBAS	Trasporto merci	PERSONALE AZIENDE DEL SETTORE TRASPORTO MERCI, LOGISTICA E SPEDIZIONE	24 ORE: DALLE 00.00 ALLE 24.00	Nazionale	2018-04-19	2018-04-19 12:06:00	Italia	Tutte
2018-05-02	2018-05-02	SLAI PROL COBAS/FAO-COBAS	Trasporto merci	PERSONALE AZIENDE DEL SETTORE TRASPORTO MERCI, LOGISTICA E SPEDIZIONE	6 ORE: DALLE 00.00 ALLE 06.00	Nazionale	2018-04-19	2018-04-19 12:06:00	Italia	Tutte
2018-05-26	2018-05-26	OSR CUB TRASPORTI	Aereo	PERSONALE SOC. AIRPORT HANDLING AEROPORTI DI MILANO LINATE E MALPENSA	24 ORE	Nazionale	2018-04-24	2018-04-24 10:50:00	Italia	Tutte
2018-05-26	2018-05-26	FILT-CGIL/FIT-CISL/UILT-UIL/UGL-TA/ANPAC/ANPAV	Aereo	PERSONALE NAVIGANTE SOC. BLUE PANORAMA AIRLINES	24 ORE: DALLE 00.01 ALLE 24.00	Nazionale	2018-04-24	2018-04-24 18:58:00	Italia	Tutte
2018-05-08	2018-05-08	RSA UILT -UIL	Aereo	PERSONALE SOC. ENAV ACC DI BRINDISI	4 ORE: DALLE 13.00 ALLE 17.00	Nazionale	2018-04-25	2018-04-25 21:39:00	Italia	Tutte	ASSICURATI I VOLI DA E PER L'AEROPORTO DI ALGHERO
2018-05-08	2018-05-08	RSA FILT-CGIL/FIT-CISL/UGL-TA/UNICA/ASSIVOLO QUADRI	Aereo	PERSONALE SOC. ENAV ACC DI BRINDISI	4 ORE: DALLE 13.00 ALLE 17.00	Nazionale	2018-04-25	2018-04-25 21:50:00	Italia	Tutte	ASSICURATI I VOLI DA E PER L'AEROPORTO DI ALGHERO
2018-05-08	2018-05-08	RSA UNICA	Aereo	PERSONALE SOC. ENAV ACC DI MILANO	4 ORE: DALLE 13.00 ALLE 17.00	Nazionale	2018-04-26	2018-04-26 09:16:00	Italia	Tutte	ASSICURATI I VOLI DA E PER L'AEROPORTO DI ALGHERO
2018-05-11	2018-05-11	FILT-CGIL/FIT-CISL/UILT-UIL	Marittimo	SCIOPERO NAZIONALE DEI LAVORATORI DEI PORTI, DELLE ADSP (AUTORITA' DI SISTEMA PORTUALE), DEI MARITTIMI E DEL RIMORCHIO PORTUALE	PORTI E ADSP: INTERA PRESTAZIONE; NAVI TRAGHETTO E NAVI DA CARICO: RITARDO DI 24 ORE PARTENZA NAVE; RIMORCHIO: INTERO TURNO PER UN MASSIMO DI 12 ORE	Nazionale	2018-04-27	2018-04-27 11:59:00	Italia	Tutte
2018-05-10	2018-05-10	UGL-TA	Aereo	PERSONALE NAVIGANTE DI CABINA (ASSISTENTI DI VOLO) SOC. AIR ITALY	4 ORE: DALLE 10.01 ALLE 14.00	Nazionale	2018-04-27	2018-04-27 21:45:00	Italia	Tutte
2018-05-26	2018-05-27	CAT	Trasporto merci	PERSONALE IMPRESE FERROVIARIE TRASPORTO MERCI	8 ORE: DALLE 22.00 DEL 26/5 ALLE 05.59 DEL 27/5	Nazionale	2018-04-16	2018-04-17 07:03:00	Italia	Tutte
2018-05-26	2018-05-26	OSR CUB TRASPORTI	Aereo	PERSONALE SOC. AVIAPARTNER HANDLING AEROPORTO DI MALPENSA	24 ORE: DALLE 00.00 ALLE 23.59	Nazionale	2018-05-01	2018-05-02 08:10:00	Italia	Tutte
2018-06-08	2018-06-08	UGL TRASPORTO AEREO	Aereo	PERSONALE NAVIGANTE DI CABINA (ASSISTENTI DI VOLO) SOC. AIR ITALY	4 ORE: DALLE 13.00 ALLE 17.00	Nazionale	2018-05-04	2018-05-08 09:35:00	Italia	Tutte
2018-05-26	2018-05-26	OSR USB LAVORO PRIVATO	Aereo	PERSONALE SOC. ATA AIRPORTS DI MILANO MALPENSA	24 ORE: DALLE 00.00 ALLE 23.59	Nazionale	2018-05-10	2018-05-10 15:09:00	Italia	Tutte
2018-05-26	2018-05-26	OSR USB LAVORO PRIVATO	Aereo	PERSONALE SOC. AIRPORT HANDLING AEROPORTI DI MILANO LINATE E MALPENSA	24 ORE: DALLE 00.00 ALLE 23.59	Nazionale	2018-05-10	2018-05-10 16:32:00	Italia	Tutte
2018-07-05	2018-07-05	FATA-CISAL/ASSIVOLO QUADRI	Aereo	PERSONALE NON DIRIGENTE SOC. ENAV	4 ORE: DALLE 13.00 ALLE 17.00	Nazionale	2018-05-11	2018-05-11 12:00:00	Italia	Tutte	ESCLUSI I VOLI DA E PER L'AEROPORTO DI VENEZIA
2018-05-26	2018-05-26	OSR CUB TRASPORTI	Aereo	PERSONALE SOC. SEA AEROPORTI DI MILANO LINATE E MALPENSA	24 ORE: DALLE 00.00 ALLE 23.59	Nazionale	2018-05-12	2018-05-14 09:23:00	Italia	Tutte
2018-06-07	2018-06-08	CUB TRASPORTI	Ferroviario	PERSONALE GRUPPO FSI, SOCC. NTV E TRENORD	8 ORE: DALLE 22.00 DEL 7/6 ALLE 06.00 DELL'8/6	Nazionale	2018-05-18	2018-05-18 21:01:00	Italia	Tutte
2018-06-07	2018-06-08	CUB TRASPORTI	Trasporto merci	PERSONALE AZIENDE FERROVIARIE TRASPORTO MERCI ( RTC, CAPTRAIN ITALIA, SBB CARGO ITALY, DB CARGO ITALY ED ALTRE )	8 ORE: DALLE 22.00 DEL 7/6 ALLE 06.00 DELL'8/6	Nazionale	2018-05-18	2018-05-18 21:01:00	Italia	Tutte
2018-05-26	2018-05-26	ORSA FERROVIE	Ferroviario	PERSONALE GRUPPO FSI, SOCC. NTV E TRENORD	4 ORE: DALLE 10.00 ALLE 14.00	Nazionale	2018-05-24	2018-05-24 13:54:00	Italia	Tutte
2018-05-26	2018-05-26	ORSA FERROVIE	Trasporto merci	PERSONALE AZIENDE FERROVIARIE TRASPORTO MERCI (IMP. FERR. SERV. MERCI, BLS, RTC, CAPTRAIN ITALIA, SBB CARGO ITALY, DB CARGO ITALY ED ALTRE)	4 ORE: DALLE 10.00 ALLE 14.00	Nazionale	2018-05-24	2018-05-24 13:54:00	Italia	Tutte
2018-05-26	2018-05-27	CUB TRASPORTI	Ferroviario	PERSONALE GRUPPO FSI, SOCC. NTV E TRENORD	8 ORE: DALLE 22.00 DEL 26/5 ALLE 6.00 DEL 27/5	Nazionale	2018-05-24	2018-05-24 23:31:00	Italia	Tutte
2018-05-26	2018-05-27	CUB TRASPORTI	Trasporto merci	PERSONALE AZIENDE FERROVIARIE TRASPORTO MERCI (RTC, CAPTRAIN ITALIA, SBB CARGO ITALY, DB CARGO ITALY, RAIL CARGO ED ALTRE)	8 ORE: DALLE 22.00 DEL 26/5 ALLE 6.00 DEL 27/5	Nazionale	2018-05-24	2018-05-24 23:31:00	Italia	Tutte
2018-06-04	2018-06-04	SLAI PROL COBAS/FAO-COBAS	Trasporto merci	PERSONALE APPALTI AUTOTRASPORTI DITTE CONNECT SERVICE, SEFERI ARDIAN, MSILI RACHID, AUT. MATTIONI MASSIMO, BARRY ABDOULAYE, PURITRANSPORT ED ALTRE 3	24 ORE: 00.00-24.00	Nazionale	2018-05-21	2018-05-25 13:23:00	Italia	Tutte
2018-06-08	2018-06-08	FILT-CGIL/UILT-UIL/UNICA	Aereo	PERSONALE SOC. ENAV	4 ORE: DALLE 13.00 ALLE 17.00	Nazionale	2018-05-25	2018-05-25 16:53:00	Italia	Tutte
2018-06-08	2018-06-08	RSA UGL-TA/UNICA	Aereo	PERSONALE SOC. ENAV DEL C.A. DI ROMA FIUMICINO	4 ORE: DALLE 13.00 ALLE 17.00	Nazionale	2018-05-25	2018-05-25 17:04:00	Italia	Tutte
2018-06-08	2018-06-08	RSA FILT-CGIL/FIT-CISL/UILT-UIL/UGL-TA/UNICA	Aereo	PERSONALE SOC. ENAV C.A. DI ROMA CIAMPINO	4 ORE: DALLE 13.00 ALLE 17.00	Interregionale	2018-05-25	2018-05-25 17:17:00	Italia	Tutte
2018-06-08	2018-06-08	FILT-CGIL/FIT-CISL/UILT-UIL/UGL-TA/ANPAC/ANPAV	Aereo	PERSONALE NAVIGANTE (PILOTI ED ASSISTENTI DI VOLO) SOC. BLUE PANORAMA AIRLINES	4 ORE: DALLE 13.01 ALLE 17.00	Nazionale	2018-05-25	2018-05-25 17:18:00	Italia	Tutte
2018-06-08	2018-06-08	RSA FIT-CISL/UNICA	Aereo	PERSONALE SOC. ENAV DEL C.A. DI VENEZIA TESSERA	4 ORE: DALLE 13.00 ALLE 17.00	Interregionale	2018-05-25	2018-05-25 17:31:00	Italia	Tutte
2018-06-08	2018-06-08	RSA UNICA	Aereo	PERSONALE SOC. ENAV DEL C.A. DI CAGLIARI	4 ORE: DALLE 13.00 ALLE 17.00	Interregionale	2018-05-25	2018-05-25 18:01:00	Italia	Tutte
2018-06-08	2018-06-08	RSA UNICA	Aereo	PERSONALE SOC. ENAV ACC DI MILANO	4 ORE: DALLE 13.00 ALLE 17.00	Nazionale	2018-05-25	2018-05-25 18:34:00	Italia	Tutte
2018-06-08	2018-06-08	FIT-CISL/UGL-TA	Aereo	PERSONALE SOC. ENAV	4 ORE: DALLE 13.00 ALLE 17.00	Nazionale	2018-05-25	2018-05-25 20:53:00	Italia	Tutte
2018-06-08	2018-06-08	RSA FIT-CISL/UILT-UIL/UNICA	Aereo	PERSONALE SOC. ENAV DEL C.A. DI PALERMO	4 ORE: DALLE 13.00 ALLE 17.00	Interregionale	2018-05-25	2018-05-25 19:07:00	Italia	Tutte
2018-06-08	2018-06-08	RSA FILT-CGIL/FIT-CISL/UILT-UIL/UGL-TA/UNICA	Aereo	PERSONALE SOC. ENAV ACC DI PADOVA	4 ORE: DALLE 13.00 ALLE 17.00	Nazionale	2018-05-25	2018-05-25 21:10:00	Italia	Tutte
2018-06-08	2018-06-08	RSA FILT-CGIL/FIT-CISL/UILT-UIL/UGL-TA/UNICA	Aereo	PERSONALE SOC. ENAV ACC DI BRINDISI	4 ORE: DALLE 13.00 ALLE 17.00	Nazionale	2018-05-25	2018-05-25 19:50:00	Italia	Tutte
2018-06-08	2018-06-08	RSA ASSIVOLO QUADRI	Aereo	PERSONALE SOC. ENAV ACC DI BRINDISI	4 ORE: DALLE 13.00 ALLE 17.00	Nazionale	2018-05-25	2018-05-26 20:26:00	Italia	Tutte
2018-06-08	2018-06-08	USB LAVORO PRIVATO	Trasporto merci	PERSONALE AZIENDE FERROVIARIE TRASPORTO MERCI (RTC, CAPTRAIN, SBB CARGO, DB CARGO, RAIL CARGO ED ALTRE )	6 ORE: DALLE 00.01 ALLE 6.00	Nazionale	2018-05-29	2018-05-29 11:45:00	Italia	Tutte
2018-06-08	2018-06-08	USB LAVORO PRIVATO	Ferroviario	PERSONALE GRUPPO FSI, SOCC. NTV E TRENORD	6 ORE: DALLE 00.01 ALLE 6.00 DELL'8/6	Nazionale	2018-05-29	2018-05-29 11:45:00	Italia	Tutte
2018-06-18	2018-06-18	SLAI PROL COBAS/FAO-COBAS	Trasporto merci	PERSONALE APPALTI AUTOTRASPORTI DITTE CONNECT SERVICE, SEFERI ARDIAN, MSILI RACHID, AUT. MATTIONI MASSIMO, BARRY ABDOULAYE, PURITRANSPORT ED ALTRE 3	24 ORE: 00.00-24.00	Nazionale	2018-06-01	2018-06-01 10:51:00	Italia	Tutte
2018-07-21	2018-07-21	FILT-CGIL/FIT-CISL/UILT-UIL/UGL-TA/ANPAC/ANPAV	Aereo	PERSONALE NAVIGANTE SOC. BLUE PANORAMA AIRLINES	24 ORE: DALLE 00.01 ALLE 24.00	Nazionale	2018-06-13	2018-06-13 22:07:00	Italia	Tutte
2018-07-21	2018-07-21	CUB	Aereo	LAVORATORI COMPARTO AEREO, AEROPORTUALE E INDOTTO DEGLI AEROPORTI	24 ORE: DALLE 00.01 ALLE 23.59	Nazionale	2018-06-18	2018-06-18 14:40:00	Italia	Tutte	ADESIONE O.S. CUB TRASPORTI
2018-07-05	2018-07-05	UGL-TA	Aereo	PERSONALE SOC. ENAV	24 ORE: DALLE 00.01 ALLE 23.59	Nazionale	2018-06-20	2018-06-20 17:00:00	Italia	Tutte
2018-07-05	2018-07-05	FILT-CGIL/UILT-UIL/UNICA	Aereo	PERSONALE SOC. ENAV	24 ORE: DALLE 00.01 ALLE 23.59	Nazionale	2018-06-20	2018-06-20 17:35:00	Italia	Tutte
2018-07-05	2018-07-05	FIT-CISL	Aereo	PERSONALE SOC. ENAV	24 ORE: DALLE 00.01 ALLE 23.59	Nazionale	2018-06-20	2018-06-20 18:22:00	Italia	Tutte
2018-07-19	2018-07-20	CAT	Trasporto merci	PERSONALE SOCC. RAIL T.C.,CAPTRAIN I., SBB CARGO I., DB CARGO I., RAIL CARGO I., IN RAIL, CROSSRAIL, GTS, CFI, OCEANOGATE I., INTEROPORTO S.C., F.M.	24 ORE: DALLE 21.00 DEL 19/7 ALLE 20.59 DEL 20/7	Nazionale	2018-06-27	2018-06-27 18:00:00	Italia	Tutte
2018-07-21	2018-07-22	CAT	Ferroviario	PERSONALE SOCC. GRUPPO FSI, NTV E TRENORD	24 ORE: DALLE 21.00 DEL 21/7 ALLE 20.59 DEL 22/7	Nazionale	2018-06-27	2018-06-27 16:36:00	Italia	Tutte
2018-07-05	2018-07-05	RSA UNICA	Aereo	PERSONALE SOC. ENAV DEL C.A. DI ROMA FIUMICINO	24 ORE: DALLE 00.01 ALLE 23.59	Nazionale	2018-06-21	2018-06-21 12:17:00	Italia	Tutte
2018-07-05	2018-07-05	RSA UNICA	Aereo	PERSONALE SOC. ENAV ACC DI MILANO	24 ORE: DALLE 00.01 ALLE 23.59	Nazionale	2018-06-21	2018-06-21 12:34:00	Italia	Tutte
2018-07-05	2018-07-05	RSA FILT-CGIL/FIT-CISL/UILT-UIL/UNICA	Aereo	PERSONALE SOC. ENAV ACC DI PADOVA	24 ORE: DALLE 00.01 ALLE 23.59	Nazionale	2018-06-21	2018-06-21 17:04:00	Italia	Tutte
2018-07-05	2018-07-05	RSA FIT-CISL/UILT-UIL/UNICA	Aereo	PERSONALE SOC. ENAV DEL C.A. DI PALERMO	24 ORE: DALLE 00.01 ALLE 23.59	Interregionale	2018-06-21	2018-06-21 17:20:00	Italia	Tutte
2018-07-05	2018-07-05	RSA FIT-CISL/UILT-UIL/UNICA	Aereo	PERSONALE SOC. ENAV DEL C.A. DI CATANIA	24 ORE: DALLE 00.01 ALLE 23.59	Interregionale	2018-06-21	2018-06-21 18:23:00	Italia	Tutte
2018-07-05	2018-07-05	CUB	Aereo	LAVORATORI COMPARTO AEREO, AEROPORTUALE E INDOTTO DEGLI AEROPORTI	24 ORE: DALLE 00.01 ALLE 23.59	Nazionale	2018-06-21	2018-06-21 19:42:00	Italia	Tutte	ADESIONE DELLA O.S. CUB TRASPORTI
2018-07-05	2018-07-05	RSA FILT-CGIL/FIT-CISL/UILT-UIL/UNICA	Aereo	PERSONALE SOC. ENAV C.A. DI ROMA CIAMPINO	24 ORE: DALLE 00.01 ALLE 23.59	Interregionale	2018-06-22	2018-06-22 09:27:00	Italia	Tutte
2018-07-05	2018-07-05	RSA FILT-CGIL/FIT-CISL/UILT-UIL	Aereo	PERSONALE SOC. ENAV ACC DI BRINDISI	24 ORE: DALLE 00.01 ALLE 23.59	Nazionale	2018-06-22	2018-06-22 15:07:00	Italia	Tutte
2018-07-05	2018-07-05	RSA UNICA	Aereo	PERSONALE SOC. ENAV ACC DI BRINDISI	24 ORE: DALLE 00.01 ALLE 23.59	Nazionale	2018-06-22	2018-06-22 15:10:00	Italia	Tutte
2018-07-05	2018-07-05	RSA UGL-TA/ASSIVOLO QUADRI	Aereo	PERSONALE SOC. ENAV ACC DI BRINDISI	24 ORE: DALLE 00.01 ALLE 23.59	Nazionale	2018-06-22	2018-06-22 15:50:00	Italia	Tutte
2018-07-20	2018-07-20	FILT-CGIL/FIT-CISL/UILT-UIL/UGL-TAF/FAST MOBILITA'	Appalti ferroviari	PERSONALE AZIENDE DEGLI APPALTI FERROVIARI	PRIMA META' DI OGNI TURNO	Nazionale	2018-06-22	2018-06-22 17:06:00	Italia	Tutte
2018-07-21	2018-07-21	UGL-TA	Aereo	PERSONALE NAVIGANTE DI CABINA (ASSISTENTI DI VOLO) DELLA SOC. AIR ITALY	24 ORE: DALLLE 00.01 ALLE 24.00	Nazionale	2018-06-25	2018-06-25 16:01:00	Italia	Tutte
2018-09-10	2018-09-10	UGL-TA	Aereo	PERSONALE NAVIGANTE DI CABINA (ASSISTENTI DI VOLO) DELLA SOC. AIR ITALY	24 ORE: DALLE 00.01 ALLE 24.00	Nazionale	2018-07-02	2018-07-02 11:49:00	Italia	Tutte
2018-07-21	2018-07-21	UGL-TA	Aereo	PERSONALE SOC. ENAV	24 ORE: DALLE 00.01 ALLE 23.59	Nazionale	2018-07-02	2018-07-02 14:18:00	Italia	Tutte
2018-07-21	2018-07-21	UGL-TA	Aereo	PERSONALE SOC. ENAV ACC DI BRINDISI	24 ORE: DALLE 00.01 ALLE 23.59	Nazionale	2018-07-02	2018-07-02 15:31:00	Italia	Tutte
2018-07-21	2018-07-21	UGL-TA	Aereo	PERSONALE SOC. ENAV DEL C.A. DI ROMA FIUMICINO	24 ORE: DALLE 00.01 ALLE 23.59	Nazionale	2018-07-02	2018-07-02 15:31:00	Italia	Tutte
2018-07-21	2018-07-21	UGL-TA	Aereo	PERSONALE SOC. ENAV ACC DI PADOVA	24 ORE: DALLE 00.01 ALLE 23.59	Nazionale	2018-07-02	2018-07-02 15:31:00	Italia	Tutte
2018-07-21	2018-07-21	UGL-TA	Aereo	PERSONALE SOC. ENAV C.A. DI ROMA CIAMPINO	24 ORE: DALLE 00.01 ALLE 23.59	Interregionale	2018-07-02	2018-07-02 15:31:00	Italia	Tutte
2018-07-20	2018-07-20	FIOM-CGIL	Aereo	PERSONALE SOC. TECHNO SKY	24 ORE: DALLE 00.00 ALLE 24.00	Nazionale	2018-07-02	2018-07-02 17:34:00	Italia	Tutte	SCIOPERO DELLA REPERIBILITA' DALLE 00.00 DEL 15/7 ALLE 24.00 DEL 22/7
2018-07-21	2018-07-21	CUB	Aereo	LAVORATORI COMPARTO AEREO, AEROPORTUALE E INDOTTO DEGLI AEROPORTI	24 ORE: DALLE 00.01 ALLE 23.59	Nazionale	2018-07-02	2018-07-02 16:44:00	Italia	Tutte	ADESIONE DELLA O.S. CUB TRASPORTI
2018-07-21	2018-07-21	FILT-CGIL/UILT-UIL/UNICA	Aereo	PERSONALE SOC. ENAV	24 ORE: DALLE 00.01 ALLE 23.59	Nazionale	2018-07-02	2018-07-02 17:07:00	Italia	Tutte
2018-07-21	2018-07-21	FIT-CISL	Aereo	PERSONALE SOC. ENAV	24 ORE: DALLE 00.01 ALLE 23.59	Nazionale	2018-07-02	2018-07-02 17:07:00	Italia	Tutte
2018-07-21	2018-07-21	RSA UNICA	Aereo	PERSONALE SOC. ENAV DEL C.A. DI CAGLIARI	24 ORE: DALLE 00.01 ALLE 23.59	Interregionale	2018-07-02	2018-07-02 17:07:00	Italia	Tutte
2018-07-21	2018-07-21	RSA UNICA	Aereo	PERSONALE SOC. ENAV ACC DI MILANO	24 ORE: DALLE 00.01 ALLE 23.59	Nazionale	2018-07-02	2018-07-02 17:07:00	Italia	Tutte
2018-07-21	2018-07-21	RSA UNICA	Aereo	PERSONALE SOC. ENAV DEL C.A. DI ROMA FIUMICINO	24 ORE: DALLE 00.01 ALLE 23.59	Nazionale	2018-07-02	2018-07-02 17:07:00	Italia	Tutte
2018-07-21	2018-07-21	RSA FIT-CISL/UNICA	Aereo	PERSONALE SOC. ENAV DEL C.A. DI VENEZIA TESSERA	24 ORE: DALLE 00.01 ALLE 23.59	Interregionale	2018-07-02	2018-07-02 17:07:00	Italia	Tutte
2018-07-21	2018-07-21	RSA FIT-CISL	Aereo	PERSONALE SOC. ENAV DEL C.A. DI CAGLIARI	8 ORE: DALLE 10.00 ALLE 18.00	Interregionale	2018-07-02	2018-07-02 17:07:00	Italia	Tutte
2018-07-21	2018-07-21	RSA FILT-CGIL/FIT-CISL/UILT-UIL/UNICA	Aereo	PERSONALE SOC. ENAV ACC DI PADOVA	24 ORE: DALLE 00.01 ALLE 23.59	Nazionale	2018-07-02	2018-07-02 17:07:00	Italia	Tutte
2018-07-21	2018-07-21	RSA FIT-CISL/UILT-UIL/UNICA	Aereo	PERSONALE SOC. ENAV DEL C.A. DI PALERMO	24 ORE: DALLE 00.01 ALLE 23.59	Interregionale	2018-07-02	2018-07-02 17:07:00	Italia	Tutte
2018-07-21	2018-07-21	RSA FIT-CISL/UILT-UIL/UNICA	Aereo	PERSONALE SOC. ENAV DEL C.A. DI CATANIA	24 ORE: DALLE 00.01 ALLE 23.59	Interregionale	2018-07-02	2018-07-02 17:07:00	Italia	Tutte
2018-07-21	2018-07-21	RSA FILT-CGIL/FIT-CISL/UILT-UIL/UNICA	Aereo	PERSONALE SOC. ENAV C.A. DI ROMA CIAMPINO	24 ORE: DALLE 00.01 ALLE 23.59	Interregionale	2018-07-02	2018-07-02 17:07:00	Italia	Tutte
2018-07-21	2018-07-21	RSA FILT-CGIL/FIT-CISL/UILT-UIL	Aereo	PERSONALE SOC. ENAV ACC DI BRINDISI	24 ORE: DALLE 00.01 ALLE 23.59	Nazionale	2018-07-02	2018-07-02 17:07:00	Italia	Tutte
2018-07-21	2018-07-21	RSA UNICA	Aereo	PERSONALE SOC. ENAV ACC DI BRINDISI	24 ORE: DALLE 00.01 ALLE 23.59	Nazionale	2018-07-02	2018-07-02 17:07:00	Italia	Tutte
2018-07-25	2018-07-25	FILT-CGIL/UILT-UIL	Aereo	PERSONALE NAVIGANTE DEL GRUPPO RYANAIR (WORKFORCE INT CONTRACTORS LTD,CREWLINK IRELAND LTD,BROOKFIELD AVIATION INT,MCGINLEY AVIATION E RYANAIR LTD)	24 ORE: DALLE 00.00 ALLE 24.00	Nazionale	2018-07-05	2018-07-05 18:03:00	Italia	Tutte
2018-07-21	2018-07-21	USB LAVORO PRIVATO	Aereo	ASSISTENTI DI VOLO SOC. VUELING AIRLINES CON BASE IN ITALIA	24 ORE: DALLE 00.00 ALLE 23.59	Nazionale	2018-07-06	2018-07-06 16:18:00	Italia	Tutte
2018-07-21	2018-07-22	CUB TRASPORTI	Ferroviario	PERSONALE GRUPPO FSI, SOCC. NTV E TRENORD	24 ORE: DALLE 21.00 DEL 21/7 ALLE 21.00 DEL 22/7	Nazionale	2018-07-09	2018-07-09 19:35:00	Italia	Tutte
2018-07-19	2018-07-20	CUB TRASPORTI	Trasporto merci	PERSONALE AZIENDE FERROVIARIE TRASPORTO MERCI ( RTC, CAPTRAIN ITALIA, SBB CARGO ITALY, DB CARGO ITALY ED ALTRE )	24 ORE: DALLE 21.00 DEL 19/7 ALLE 21.00 DEL 20/7	Nazionale	2018-07-09	2018-07-09 19:35:00	Italia	Tutte
2018-07-22	2018-07-23	FILT-CGIL/FIT-CISL/UILT-UIL/SLA-CISAL/UGL VIABILITA' E LOGISTICA	Circolazione e sicurezza stradale	PERSONALE SOC. AUTOSTRADE PER L'ITALIA E DELLE SOCIETA' COLLEGATE (GRUPPO TELEPASS, SDS, AUTOSTRADE TECH, ADMOVING E ATLANTIA)	PERSONALE TURNISTA: DALLE 10.00 ALLE 14.00, DALLE 18.00 ALLE 22.00 E DALLE 22.00 DEL 22/7 ALLE 02.00 DEL 23/7; PERSONALE NON TURNISTA: PRIME 4 ORE DELLA PRESTAZIONE DEL 23/7	Nazionale	2018-07-11	2018-07-11 13:10:00	Italia	Tutte
2018-10-14	2018-10-16	SLAI PROL COBAS/FAO-COBAS	Trasporto merci	PERSONALE VIAGGIANTE SU MEZZI PESANTI DELLE AZIENDE DEL SETTORE TRASPORTO MERCI, LOGISTICA E SPEDIZIONE	LAVORATORI ADIBITI NORMALMENTE AL LAVORO DOMENICALE: DALLE 00.00 DEL 14/10 ALLE 24.00 DEL 15/10; LAVORATORI ADIBITI AL LAVORO INFRASETTIMANALE: DALLE 00.00 DEL 14/10 ALLE 24.00 DEL 16/10	Nazionale	2018-07-04	2018-07-12 10:53:00	Italia	Tutte
2018-08-06	2018-08-09	ASSOTIR/FITA-CNA/CONFARTIGIANATO TRASPORTI/FAI/FIAP/SNA-CASARTIGIANI/UNITAI (ADERENTI UNATRAS)	Trasporto merci	FERMO NAZIONALE SERVIZI AUTOTRASPORTO MERCI CONTO TERZI	96 ORE: DALLE 00.00 DEL 6/8 ALLE 24.00 DEL 9/8	Nazionale	2018-07-09	2018-07-12 12:37:00	Italia	Tutte
2018-10-25	2018-10-26	CUB/SGB/SI-COBAS/USI-AIT	Generale	SCIOPERO GENERALE DI TUTTE LE CATEGORIE PUBBLICHE E PRIVATE	INTERA GIORNATA DEL 26/10; AEREO 24 ORE: DALLE 00.01 ALLE 24.00; FERROVIARIO 24 ORE: DALLE 21.00 DEL 25/10 ALLE 21.00 DEL 26/10; TPL: 24 ORE CON MODALITA' TERRITORIALI; MARITTIMO - ISOLE MAGGIORI 24 ORE 1 ORA PRIMA DELLA PARTENZA- ISOLE MINORI 00.01-24.0	Nazionale	2018-07-17	2018-07-17 18:54:00	Italia	Tutte	ADESIONE DELLE OO.SS. CUB TRASPORTI E SGB
2018-09-06	2018-09-07	ORSA FERROVIE	Ferroviario	PERSONALE DELLA SOC. ITALO NTV	24 ORE: DALLE 21.00 DEL 6/9 ALLE 20.59 DEL 7/9	Nazionale	2018-07-24	2018-07-24 16:19:00	Italia	Tutte
2018-09-24	2018-09-24	FILT-CGIL/FIT-CISL/UILT-UIL/UGL-TAF/FAST MOBILITA'	Appalti ferroviari	PERSONALE AZIENDE DEGLI APPALTI FERROVIARI	INTERA PRESTAZIONE LAVORATIVA	Nazionale	2018-07-26	2018-07-26 18:18:00	Italia	Tutte
2018-08-15	2018-08-15	USB LAVORO PRIVATO	Aereo	PERSONALE SOC. TECHNO SKY	24 ORE: DALLE 00.00 ALLE 24.00	Nazionale	2018-07-30	2018-07-30 15:49:00	Italia	Tutte	SCIOPERO STRAORDINARIO, FLESSIBILITA' E REPERIBILITA' DALLE 00.00 ALLE 24.00 DEL 15/8
2018-09-07	2018-09-07	UILT-UIL/UGL-TAF/ORSA FERROVIE	Ferroviario	PERSONALE DELLA SOC. ITALO NTV	8 ORE: DALLE 9.01 ALLE 17.00	Nazionale	2019-07-31	2019-07-31 16:07:00	Italia	Tutte
2018-09-10	2018-09-10	OSR FIT-CISL/UGL-TA	Aereo	PERSONALE SOC. AVIATION SERVICES AEROPORTI DI ROMA FIUMICINO E CIAMPINO	4 ORE: DALLE 12.00 ALLE 16.00	Nazionale	2018-08-06	2018-08-06 15:23:00	Italia	Tutte	ESCLUSIONE DEI VOLI DA E PER L'AEROPORTO DI ALGHERO
2018-09-25	2018-09-28	FITA-CNA/CONFARTIGIANATO TRASPORTI/SNA-CASARTIGIANI	Trasporto merci	FERMO NAZIONALE SERVIZI AUTOTRASPORTO MERCI CONTO TERZI	96 ORE: DALLE 00.00 DEL 25/9 ALLE 24.00 DEL 28/9	Nazionale	2018-07-31	2018-08-09 12:37:00	Italia	Tutte
2018-09-10	2018-09-10	FILT-CGIL/FIT-CISL/UILT-UIL/UGL-TA/ANPAC/ANPAV	Aereo	PERSONALE NAVIGANTE (PILOTI ED ASSISTENTI DI VOLO) SOC. BLUE PANORAMA AIRLINES	24 ORE: DALLE 00.01 ALLE 24.00	Nazionale	2018-08-27	2018-08-27 14:02:00	Italia	Tutte	ESCLUSIONE DEI VOLI DA E PER L'AEROPORTO DI ALGHERO
2018-09-11	2018-09-11	UGL-TA	Aereo	PERSONALE SOC. ENAV FUNZIONE AIS	4 ORE: DALLE 13.00 ALLE 17.00	Nazionale	2018-08-27	2018-08-27 14:57:00	Italia	Tutte
2018-09-28	2018-09-28	OSR CUB TRASPORTI	Aereo	PERSONALE SOC. SEA	24 ORE: DALLE 00.00 ALLE 23.59	Nazionale	2018-08-27	2018-08-28 10:31:00	Italia	Tutte
2018-09-28	2018-09-28	OSR CUB TRASPORTI	Aereo	PERSONALE SOC. AIRPORT HANDLING AEROPORTI DI MILANO LINATE E MALPENSA	24 ORE: DALLE 00.00 ALLE 23.59	Nazionale	2018-08-30	2018-08-30 16:59:00	Italia	Tutte
2018-10-14	2018-10-15	SLAI PROL COBAS/FAO-COBAS	Trasporto merci	PERSONALE VIAGGIANTE SU MEZZI PESANTI DELLE AZIENDE DEL SETTORE TRASPORTO MERCI, LOGISTICA E SPEDIZIONE	48 ORE: DALLE 00.00 DEL 14/10 ALLE 24.00 DEL 15/10	Nazionale	2018-09-03	2018-09-04 15:01:00	Italia	Tutte
2018-10-06	2018-10-07	UILT-UIL/UGL-TAF/ORSA FERROVIE	Ferroviario	PERSONALE SOC. ITALO NTV	24 ORE: DALLE 21.01 DEL 6/10 ALLE 20.59 DEL 7/10	Nazionale	2018-09-11	2018-09-11 00:01:00	Italia	Tutte
2018-09-28	2018-09-28	FILT-CGIL/UILT-UIL	Aereo	PERSONALE NAVIGANTE DEL GRUPPO RYANAIR (WORKFORCE INT CONTRACTORS LTD,CREWLINK IRELAND LTD,BROOKFIELD AVIATION INT,MCGINLEY AVIATION E RYANAIR LTD)	24 ORE: DALLE 00.00 ALLE 24.00	Nazionale	2018-09-12	2018-09-12 18:24:00	Italia	Tutte
2018-09-28	2018-09-28	FILT-CGIL/FIT-CISL/UILT-UIL/UGL-TA/ANPAC/ANPAV	Aereo	PERSONALE NAVIGANTE (PILOTI ED ASSISTENTI DI VOLO) SOC. BLUE PANORAMA AIRLINES	24 ORE: DALLE 00.01 ALLE 24.00	Nazionale	2018-09-15	2018-09-17 09:36:00	Italia	Tutte
2018-10-25	2018-10-26	USI	Generale	SCIOPERO GENERALE CATEGORIE E COMPARTI PUBBLICI E PRIVATI	INTERA GIORNATA - FERROVIARIO: DALLE 21.00 DEL 25/10 ALLE 21.00 DEL 26/10	Nazionale	2018-09-18	2018-09-18 12:06:00	Italia	Tutte
2018-10-15	2018-10-15	OSP UGL-TA	Aereo	PERSONALE SOC. AVIATION SERVICES AEROPORTI DI ROMA FIUMICINO E CIAMPINO	24 ORE: DALLE 00.00 ALLE 24.00	Nazionale	2018-09-19	2018-09-19 17:08:00	Italia	Tutte
2018-11-11	2018-11-12	CAT	Ferroviario	PERSONALE SOCC. GRUPPO FSI, NTV E TRENORD	23 ORE: DALLE 03.00 DEL 11/11 ALLE 02.00 DEL 12/11	Nazionale	2018-09-29	2018-10-01 09:43:00	Italia	Tutte
2018-11-08	2018-11-09	CAT	Trasporto merci	PERSONALE SOCC. RAIL T.C.,CAPTRAIN I., SBB CARGO I., DB CARGO I., RAIL CARGO I., IN RAIL, CROSSRAIL, GTS, CFI, OCEANOGATE I., INTEROPORTO S.C., F.M.	24 ORE: DALLE 21.00 DEL 8/11 ALLE 21.00 DEL 9/11	Nazionale	2018-09-29	2018-10-01 09:50:00	Italia	Tutte
2018-10-26	2018-10-26	FILT-CGIL/FIT-CISL/UILT-UIL/UGL-TAF/FAST MOBILITA'	Appalti ferroviari	PERSONALE AZIENDE DEGLI APPALTI FERROVIARI	INTERA PRESTAZIONE LAVORATIVA	Nazionale	2018-10-01	2018-10-01 11:21:00	Italia	Tutte
2018-10-25	2018-10-26	CUB TRASPORTI	Ferroviario	PERSONALE GRUPPO FSI, SOCC. NTV E TRENORD	24 ORE: DALLE 21.00 DEL 25/10 ALLE 21.00 DEL 26/10	Nazionale	2018-10-07	2018-10-07 11:33:00	Italia	Tutte
2018-10-25	2018-10-26	CUB TRASPORTI	Trasporto merci	PERSONALE AZIENDE FERROVIARIE TRASPORTO MERCI ( RTC, CAPTRAIN ITALIA, SBB CARGO ITALY, DB CARGO ITALY ED ALTRE )	24 ORE: DALLE 21.00 DEL 25/10 ALLE 21.00 DEL 26/10	Nazionale	2018-10-07	2018-10-07 11:33:00	Italia	Tutte
2018-10-26	2018-10-26	OSR CUB TRASPORTI	Aereo	PERSONALE SOC. SEA AEROPORTI DI MILANO LINATE E MALPENSA	24 ORE: DALLE 00.00 ALLE 23.59	Nazionale	2018-10-10	2018-10-10 15:16:00	Italia	Tutte
2018-10-26	2018-10-26	OSR CUB TRASPORTI	Aereo	PERSONALE SOC. AIRPORT HANDLING AEROPORTI DI MILANO LINATE E MALPENSA	24 ORE: DALLE 00.00 ALLE 23.59	Nazionale	2018-10-10	2018-10-10 14:35:00	Italia	Tutte
2018-11-09	2018-11-09	FILT-CGIL/UILT-UIL/UGL-TA	Aereo	PERSONALE NAVIGANTE DELLA SOC. AIR ITALY	4 ORE: DALLE 10.00 ALLE 14.00	Nazionale	2018-10-18	2018-10-18 14:28:00	Italia	Tutte
2018-11-23	2018-11-23	USB LAVORO PRIVATO	Ferroviario	PERSONALE SOCC. GRUPPO FSI - FERROVIE DELLO STATO ITALIANE	8 ORE: DALLE 9.00 ALLE 17.00	Nazionale	2018-10-25	2018-10-25 17:19:00	Italia	Tutte	ESCLUSIONE DELLE ATTIVITA' OPERANTI NELLA REGIONE TOSCANA
2018-11-16	2018-11-16	OSR CUB TRASPORTI	Aereo	PERSONALE SOC. AIRPORT HANDLING AEROPORTI DI MILANO LINATE E MALPENSA	24 ORE: DALLE 00.00 ALLE 23.59	Nazionale	2018-11-02	2018-11-02 18:01:00	Italia	Tutte
2018-12-13	2018-12-13	OSR FILT-CGIL/FIT-CISL/UILT-UIL/UGL-TA	Aereo	PERSONALE SOC. AIRPORT HANDLING AEROPORTI DI MILANO LINATE E MALPENSA	4 ORE: DALLE 11.00 ALLE 15.00	Nazionale	2018-11-08	2018-11-08 11:40:00	Italia	Tutte
2018-12-13	2018-12-13	RSA UGL-TA/UNICA	Aereo	PERSONALE SOC. ENAV ACC DI BRINDISI	4 ORE: DALLE 11.00 ALLE 15.00	Nazionale	2018-11-09	2018-11-09 20:41:00	Italia	Tutte
2018-12-16	2018-12-16	OSR FILT-CGIL/FIT-CISL/UILT-UIL/UGL-TA	Aereo	PERSONALE SOC. AIRPORT HANDLING AEROPORTI DI MILANO LINATE E MALPENSA	4 ORE: DALLE 11.00 ALLE 15.00	Nazionale	2018-11-14	2018-11-15 10:31:00	Italia	Tutte
2018-12-04	2018-12-05	UILT-UIL/UGL-TAF/ORSA FERROVIE	Ferroviario	PERSONALE DELLA SOC. ITALO NTV	23 ORE: DALLE 03.01 DEL 4/12 ALLE 01.59 DEL 5/12	Nazionale	2018-11-16	2018-11-16 13:09:00	Italia	Tutte
2018-12-16	2018-12-16	OST ORSA TRASPORTO AEREO	Aereo	PERSONALE SOC. GH CATANIA	8 ORE: DALLE 10.00 ALLE 18.00	Interregionale	2018-11-15	2018-11-16 18:30:00	Italia	Tutte
2019-01-11	2019-01-11	UGL-TA/ASSIVOLO QUADRI	Aereo	PERSONALE SOC. ENAV	4 ORE: DALLE 13.00 ALLE 17.00	Nazionale	2018-11-17	2018-11-17 00:01:00	Italia	Tutte
2019-01-11	2019-01-11	UNICA	Aereo	PERSONALE SOC. ENAV	4 ORE: DALLE 13.00 ALLE 17.00	Nazionale	2018-11-17	2018-11-17 00:02:00	Italia	Tutte
2019-01-11	2019-01-11	RSA UGL-TA/UNICA	Aereo	PERSONALE SOC. ENAV ACC DI BRINDISI	4 ORE: DALLE 13.00 ALLE 17.00	Nazionale	2018-11-17	2018-11-17 17:41:00	Italia	Tutte
2019-01-11	2019-01-11	UGL-TA	Aereo	PERSONALE SOC. ENAV FUNZIONE AIS (AIM-MET)	4 ORE: DALLE 13.00 ALLE 17.00	Nazionale	2018-11-21	2018-11-21 18:54:00	Italia	Tutte
2018-12-16	2018-12-16	ANPAC	Aereo	PILOTI DELLA SOC. VUELING AIRLINES	4 ORE: DALLE 11.00 ALLE 15.00	Nazionale	2018-11-22	2018-11-22 18:29:00	Italia	Tutte
2018-12-16	2018-12-16	OSR CUB TRASPORTI	Aereo	PERSONALE SOC. AIRPORT HANDLING AEROPORTI DI MILANO LINATE E MALPENSA	4 ORE: DALLE 11.00 ALLE 15.00	Nazionale	2018-11-27	2018-11-27 12:09:00	Italia	Tutte
2019-01-11	2019-01-11	RSA UGL-TA/UNICA	Aereo	PERSONALE SOC. ENAV A/B MILANO LINATE	4 ORE: DALLE 13.00 ALLE 17.00	Nazionale	2018-11-27	2018-11-27 20:07:00	Italia	Tutte
2018-12-16	2018-12-16	AP	Aereo	PERSONALE NAVIGANTE SOC. AIR ITALY	4 ORE: DALLE 11.00 ALLE 15.00	Nazionale	2018-11-28	2018-11-28 15:50:00	Italia	Tutte
2019-01-28	2019-01-28	FILT-CGIL/UILT-UIL/UGL-TA	Aereo	PERSONALE NAVIGANTE SOC. AIR ITALY	24 ORE: DALLE 00.01 ALLE 24.00	Nazionale	2018-12-05	2018-12-05 09:26:00	Italia	Tutte
2018-12-16	2018-12-16	ORSA FERROVIE	Ferroviario	PERSONALE SOC. TRENITALIA SETTORE VENDITA ED ASSISTENZA	8 ORE: DALLE 9.01 ALLE 16.59	Nazionale	2018-12-05	2018-12-05 16:52:00	Italia	Tutte
2018-12-16	2018-12-17	FILT-CGIL/FIT-CISL/UILT-UIL/SLA-CISAL/UGL VIABILITA' E LOGISTICA	Circolazione e sicurezza stradale	PERSONALE SOC. AUTOSTRADE PER L'ITALIA E DELLE SOCIETA' COLLEGATE (GRUPPO TELEPASS, SDS, AUTOSTRADE TECH, ADMOVING E ATLANTIA)	PERSONALE TURNISTA: DALLE 10.00 ALLE 14.00, DALLE 18.00 ALLE 22.00 E DALLE 22.00 DEL 16/12 ALLE 02.00 DEL 17/12; PERSONALE NON TURNISTA: PRIME 4 ORE DELLA PRESTAZIONE DEL 17/12	Nazionale	2018-12-06	2018-12-06 19:03:00	Italia	Tutte
2018-12-14	2018-12-14	ORSA FERROVIE	Ferroviario	PERSONALE ADDETTO ALLA MANUTENZIONE DELLE INFRASTRUTTURE DELLE RETI FERROVIARIE	4 ORE: DALLE 01.00 ALLE 05.00	Nazionale	2018-12-12	2018-12-12 18:31:00	Italia	Tutte	SICUREZZA DEI LAVORATORI (ART.2, COMMA 7 L.146/90)
2018-12-23	2018-12-24	SLAI PROL COBAS/FAO-COBAS	Trasporto merci	PERSONALE VIAGGIANTE SU MEZZI PESANTI DELLE AZIENDE DEL SETTORE TRASPORTO MERCI, LOGISTICA E SPEDIZIONE	48 ORE: DALLE 00.00 DEL 23/12 ALLE 24.00 DEL 24/12	Nazionale	2018-12-13	2018-12-13 12:45:00	Italia	Tutte
2019-01-11	2019-01-11	RSA UGL-TA	Aereo	PERSONALE ENAV ACC ROMA	4 ORE: DALLE 13.00 ALLE 17.00	Nazionale	2018-12-14	2018-12-14 20:49:00	Italia	Tutte
2019-01-11	2019-01-11	RSA UILT-UIL/UGL-TA/UNICA	Aereo	PERSONALE SOC. ENAV DEL C.A. DI CATANIA	4 ORE: DALLE 13.00 ALLE 17.00	Interregionale	2018-12-18	2018-12-18 23:10:00	Italia	Tutte
2019-01-11	2019-01-11	RSA UGL-TA/UNICA	Aereo	PERSONALE SOC. ENAV ACC MILANO	4 ORE: DALLE 13.00 ALLE 17.00	Nazionale	2018-12-18	2018-12-18 09:27:00	Italia	Tutte
2019-02-01	2019-02-02	ORSA FERROVIE	Ferroviario	PERSONALE SOC. TRENITALIA SETTORE VENDITA ED ASSISTENZA	23 ORE: DALLE 03.00 DELL'1/2 ALLE 02.00 DEL 2/2	Nazionale	2018-12-19	2018-12-19 13:37:00	Italia	Tutte
2019-01-28	2019-01-28	ANPAC	Aereo	PILOTI DELLA SOC. VUELING AIRLINES	24 ORE: DALLE 00.01 ALLE 24.00	Nazionale	2018-12-20	2018-12-20 10:07:00	Italia	Tutte
2019-02-01	2019-02-01	CUB TRASPORTI/AIRCREWCOMMITTEE	Aereo	PERSONALE SOC. ALITALIA SAI IN A.S.	4 ORE: DALLE 13.00 ALLE 17.00	Nazionale	2018-12-20	2018-12-20 17:02:00	Italia	Tutte
2019-01-28	2019-01-28	CUB TRASPORTI/AIRCREWCOMMITTEE	Aereo	PERSONALE SOC. ALITALIA SAI IN A.S.	4 ORE: DALLE 13.00 ALLE 17.00	Nazionale	2018-12-21	2018-12-21 09:54:00	Italia	Tutte
2019-02-15	2019-02-15	CUB	Aereo	LAVORATORI COMPARTO AEREO, AEROPORTUALE E INDOTTO DEGLI AEROPORTI	24 ORE: DALLE 00.01 ALLE 23.59	Nazionale	2018-12-21	2018-12-21 10:00:00	Italia	Tutte	ADESIONE DELLA O.S. CUB TRASPORTI
2019-01-28	2019-01-28	OST ORSA TRASPORTO AEREO	Aereo	PERSONALE SOC. GH CATANIA	8 ORE: DALLE 10.00 ALLE 18.00	Interregionale	2018-12-27	2018-12-27 15:24:00	Italia	Tutte
2019-01-12	2019-01-12	OST CUB TRASPORTI	Aereo	PERSONALE SOC. COOP. ALPINA SERVICE OPERANTE PRESSO AEROPORTO V. CATULLO DI VERONA	4 ORE: DALLE 10.00 ALLE 14.00	Interregionale	2018-12-27	2018-12-31 10:30:00	Italia	Tutte
2019-01-14	2019-01-14	FILT-CGIL/FIT-CISL/UILT-UIL	Trasporto merci	SCIOPERO NAZIONALE SETTORE AUTOTRASPORTO MERCI	24 ORE: DALLE 00.00 ALLE 24.00	Nazionale	2019-01-02	2019-01-02 14:32:00	Italia	Tutte
2019-01-28	2019-01-28	AP - ASSOCIAZIONE PILOTI	Aereo	PERSONALE NAVIGANTE SOC. AIR ITALY	24 ORE: DALLE 00.01 ALLE 24.00	Nazionale	2019-01-04	2019-01-04 16:20:00	Italia	Tutte
2019-01-21	2019-01-21	FILT-CGIL/FIT-CISL/UILT-UIL/UGL TRASPORTI/FAISA-CISAL	Intersettoriale	PERSONALE AZIENDE SETTORI AUTONOLEGGIO CON CONDUCENTE E TRASPORTO PUBBLICO LOCALE	AUTONOLEGGIO 4 ORE: DALLE 10.00 ALLE 14.00; TPL 4 ORE: MODALITA' TERRITORIALI	Nazionale	2019-01-07	2019-01-07 16:11:00	Italia	Tutte	ESCLUSO DALLO SCIOPERO PERSONALE AZIENDE GRUPPO SAMIR (NAPOLI), MOM (TREVISO), GTT (TORINO), ATAC (ROMA), FERROVIE NORD MILANO, START ROMAGNA (RIMINI), CTM (CAGLIARI) E LE AZIENDE TPL DELLA CITTA' METROPOLITANA DI GENOVA
2019-01-21	2019-01-21	FAST-CONFSAL	Intersettoriale	PERSONALE AZIENDE SETTORI AUTONOLEGGIO CON CONDUCENTE E TRASPORTO PUBBLICO LOCALE	AUTONOLEGGIO 4 ORE: DALLE 10.00 ALLE 14.00; TPL 4 ORE: MODALITA' TERRITORIALI	Nazionale	2019-01-07	2019-01-07 23:27:00	Italia	Tutte	ESCLUSO DALLO SCIOPERO PERSONALE AZIENDE GRUPPO SAMIR (NAPOLI), MOM (TREVISO), GTT (TORINO), ATAC (ROMA), FERROVIE NORD MILANO, START ROMAGNA (RIMINI)
2019-01-28	2019-01-28	OST CUB TRASPORTI	Aereo	PERSONALE SOC. COOP. ALPINA SERVICE OPERANTE PRESSO AEROPORTO V. CATULLO DI VERONA	4 ORE: DALLE 13.00 ALLE 17.00	Interregionale	2019-01-07	2019-01-08 08:42:00	Italia	Tutte
2019-01-28	2019-01-28	USB LAVORO PRIVATO	Aereo	PERSONALE SOC. AIR ITALY	4 ORE: DALLE 12.00 ALLE 16.00	Nazionale	2019-01-16	2019-01-16 14:59:00	Italia	Tutte
2019-02-15	2019-02-15	UGL-TA/ASSIVOLO QUADRI	Aereo	PERSONALE SOC. ENAV	24 ORE: DALLE 00.00 ALLE 24.00	Nazionale	2019-01-18	2019-01-18 12:18:00	Italia	Tutte
2019-02-15	2019-02-15	UNICA	Aereo	PERSONALE SOC. ENAV	24 ORE: DALLE 00.01 ALLE 24.00	Nazionale	2019-01-18	2019-01-18 12:46:00	Italia	Tutte
2019-03-08	2019-03-08	USI	Generale	SCIOPERO GENERALE DI TUTTE LE CATEGORIE PUBBLICHE, PRIVATE E COOPERATIVE	INTERA GIORNATA	Nazionale	2019-01-19	2019-01-19 17:51:00	Italia	Tutte
2019-02-15	2019-02-15	RSA UGL-TA	Aereo	PERSONALE SOC. ENAV ACC ROMA	24 ORE: DALLE 00.00 ALLE 24.00	Nazionale	2019-01-21	2019-01-21 09:39:00	Italia	Tutte
2019-02-08	2019-02-09	ORSA FERROVIE	Ferroviario	PERSONALE SOC. TRENITALIA SETTORE VENDITA ED ASSISTENZA	23 ORE: DALLE 03.00 DELL'8/2 ALLE 02.00 DEL 9/2	Nazionale	2019-01-21	2019-01-21 12:36:00	Italia	Tutte
2019-02-08	2019-02-08	ORSA FERROVIE	Ferroviario	PERSONALE MOBILE (MACCHINISTI E CAPO TRENO) DELLA SOC. TRENITALIA	8 ORE: DALLE 9.01 ALLE 16.59	Nazionale	2019-01-21	2019-01-21 14:51:00	Italia	Tutte
2019-02-15	2019-02-15	OST ORSA TRASPORTO AEREO	Aereo	PERSONALE SOC. GH CATANIA	8 ORE: DALLE 10.00 ALLE 18.00	Interregionale	2019-01-21	2019-01-21 16:27:00	Italia	Tutte
2019-02-15	2019-02-15	UGL-TA	Aereo	PERSONALE SOC. ENAV FUNZIONE AIS (AIM)	24 ORE: DALLE 00.00 ALLE 24.00	Nazionale	2019-01-21	2019-01-21 17:02:00	Italia	Tutte
2019-02-15	2019-02-15	OSL UGL-TA	Aereo	PERSONALE SOC. ENAV C.A. DI TORINO CASELLE	24 ORE: DALLE 00.00 ALLE 24.00	Interregionale	2019-01-22	2019-01-22 10:05:00	Italia	Tutte
2019-02-15	2019-02-15	RSA UGL-TA	Aereo	PERSONALE SOC. ENAV DI TECHNOLOGY	4 ORE: PERSONALE NORMALISTA 12.00 - 16.00; TURNISTA 13.00 - 17.00	Nazionale	2019-01-23	2019-01-23 12:21:00	Italia	Tutte
2019-02-01	2019-02-01	FILCAMS-CGIL/FISASCAT-CISL/UILTUCS-UIL	Aereo	PERSONALE ADDETTO A SERVIZI DI VIGILANZA E CONTROLLO IN AMBITO AEROPORTUALE	INTERO TURNO LAVORATIVO - AEROPORTI DELLE REGIONI VALLE D'AOSTA, PIEMONTE, LIGURIA,LOMBARDIA, EMILIA ROMAGNA, VENETO, TOSCANA, FRIULI VENEZIA GIULIA, TRENTINO ALTO ADIGE	Nazionale	2019-01-21	2019-01-23 15:23:00	Italia	Tutte
2019-02-02	2019-02-02	FILCAMS-CGIL/FISASCAT-CISL/UILTUCS-UIL	Aereo	PERSONALE ADDETTO A SERVIZI DI VIGILANZA E CONTROLLO IN AMBITO AEROPORTUALE	INTERO TURNO LAVORATIVO - AEROPORTI DELLE REGIONI MARCHE, ABRUZZO, MOLISE, UMBRIA, PUGLIA, LAZIO, CALABRIA, CAMPANIA, BASILICATA, SICILIA, SARDEGNA	Nazionale	2019-01-21	2019-01-23 15:23:00	Italia	Tutte
2019-02-15	2019-02-15	RSA UGL-TA	Aereo	PERSONALE SOC. ENAV A/B MILANO LINATE	24 ORE: DALLE 00.00 ALLE 24.00	Nazionale	2019-01-28	2019-01-28 10:14:00	Italia	Tutte
2019-02-15	2019-02-15	OSR CUB TRASPORTI	Aereo	PERSONALE SOC. AVIAPARTNER HANDLING AEROPORTO DI MALPENSA	4 ORE: DALLE 10.00 ALLE 14.00	Nazionale	2019-01-28	2019-01-28 17:05:00	Italia	Tutte
2019-02-15	2019-02-15	OSR CUB TRASPORTI	Aereo	PERSONALE SOC. AIRPORT HANDLING AEROPORTI DI MILANO LINATE E MALPENSA	24 ORE: DALLE 00.00 ALLE 23.59	Nazionale	2019-01-28	2019-01-28 17:07:00	Italia	Tutte
2019-03-08	2019-03-08	USB	Generale	SCIOPERO GENERALE CATEGORIE PUBBLICHE E PRIVATE	INTERA GIORNATA - AEREO : 00.00-23.59; FERROVIARIO E APPALTI 00.00-21.00; TPL 24 ORE CON MODALITA'TERRITORIALI; MARITTIMO: ISOLE MAGGIORI 1 ORA DA PARTENZE DEL 8/3 - ISOLE MINORI: 00.00 - 24.00; TAXI: 08.00-22.00	Nazionale	2019-01-23	2019-01-30 11:29:00	Italia	Tutte
2019-03-08	2019-03-08	USI-AIT	Generale	SCIOPERO GENERALE CATEGORIE PUBBLICHE E PRIVATE	INTERA GIORNATA	Nazionale	2019-01-25	2019-01-30 11:29:00	Italia	Tutte
2019-03-08	2019-03-08	CUB	Generale	SCIOPERO GENERALE CATEGORIE PUBBLICHE E PRIVATE	INTERA GIORNATA - AEREO E CIRC. E SIC. STRADALE: 00.01-24.00; FERROVIARIO: 00.00-21.00; APPALTI FERROVIARI: INTERO TURNO; TPL: 24 ORE MODALITA' LOCALI; MARITTIMO: ISOLE MAGGIORI 1 ORA DA PARTENZE - ISOLE MINORI: 00.01 - 24.00	Nazionale	2019-01-30	2019-01-30 17:51:00	Italia	Tutte	ADESIONE O.S. CUB TRASPORTI
2019-02-15	2019-02-15	RSA UGL-TA/UNICA	Aereo	PERSONALE SOC. ENAV ACC MILANO	24 ORE: DALLE 00.01 ALLE 24.00	Nazionale	2019-01-31	2019-01-31 16:21:00	Italia	Tutte
2019-02-15	2019-02-15	OSR FIT-CISL	Aereo	PERSONALE SOC. ATA AIRPORTS DELLO SCALO DI VENEZIA TESSERA	4 ORE: DALLE 13.00 ALLE 17.00	Interregionale	2019-02-01	2019-02-01 11:14:00	Italia	Tutte
2019-02-15	2019-02-15	CUB TRASPORTI/AIRCREWCOMMITTEE	Aereo	PERSONALE NAVIGANTE SOC. ALITALIA SAI IN A.S.	4 ORE: DALLE 10.00 ALLE 14.00	Nazionale	2019-02-01	2019-02-01 11:39:00	Italia	Tutte
2019-02-15	2019-02-15	RSA FIT-CISL/UILT-UIL	Aereo	PERSONALE SOC. ENAV C.A. DI CIAMPINO	4 ORE: DALLE 13.00 ALLE 17.00	Interregionale	2019-02-01	2019-02-01 15:37:00	Italia	Tutte
2019-02-15	2019-02-15	RSA UILT-UIL/UGL-TA/UNICA	Aereo	PERSONALE SOC. ENAV C.A. DI CATANIA	24 ORE: DALLE 00.01 ALLE 24.00	Interregionale	2019-02-01	2019-02-01 18:41:00	Italia	Tutte
2019-03-08	2019-03-08	SGB	Generale	SCIOPERO GENERALE CATEGORIE PUBBLICHE E PRIVATE	INTERA GIORNATA; AEREO: 00.01-23.50; FERROVIARIO E APPALTI: 00.00-21.00; TPL 24 ORE MODALITA' LOCALI; MARITTIMO: ISOLE MAGGIORI 1 ORA DA PARTENZE - ISOLE MINORI: 00.01 - 24.00; CIRC. E SIC. STRADALE 6.00 DEL 8/3 - 6.00 DEL 9/3; ANAS: 00.00-24.00	Nazionale	2019-01-31	2019-02-01 18:59:00	Italia	Tutte
2019-02-15	2019-02-15	AP	Aereo	PERSONALE NAVIGANTE SOC. AIR ITALY	4 ORE: DALLE 11.00 ALLE 15.00	Nazionale	2019-02-03	2019-02-03 17:15:00	Italia	Tutte
2019-04-13	2019-04-13	OST CUB-TRASPORTI	Aereo	PERSONALE SOC. COOP. ALPINA SERVICE OPERANTE PRESSO AEROPORTO V. CATULLO DI VERONA	24 ORE: DALLE 00.00 ALLE 23.59	Interregionale	2019-02-05	2019-02-07 17:18:00	Italia	Tutte
2019-03-08	2019-03-08	OST ORSA TRASPORTO AEREO	Aereo	PERSONALE SOC. GH CATANIA	8 ORE: DALLE 10.00 ALLE 18.00	Interregionale	2019-02-07	2019-02-08 13:30:00	Italia	Tutte
2019-03-08	2019-03-08	CONFAEL ASSOVOLO TRASPORTO AEREO	Aereo	PERSONALE NAVIGANTE (PILOTI ED ASSISTENTI DI VOLO) GRUPPO ALITALIA SAI E CITYLINER	4 ORE: DALLE 10.01 ALLE 14.00	Nazionale	2019-02-20	2019-02-20 11:13:00	Italia	Tutte
2019-03-08	2019-03-08	COBAS - CONFEDERAZIONE DEI COMITATI DI BASE	Generale	SCIOPERO GENERALE DELLE CATEGORIE PUBBLICHE E PRIVATE	INTERA GIORNATA; AEREO : 00.01-23.59; FERROVIARIO E APPALTI 00.01-21.00; TPL 24 ORE CON MODALITA' TERRITORIALI; MARITTIMO: ISOLE MAGGIORI 1 ORA DA PARTENZE - ISOLE MINORI: 00.01 - 24.00; ANAS 00.01-24.00	Nazionale	2019-01-23	2019-02-20 16:35:00	Italia	Tutte	ADESIONE DELLA O.S. COBAS LAVORO PRIVATO
2019-03-08	2019-03-08	OSR USB LAVORO PRIVATO	Aereo	PERSONALE SOC. AVIAPARTNER HANDLING DI MILANO LINATE	4 ORE: DALLE 10.30 ALLE 14.30	Nazionale	2019-02-21	2019-02-21 09:53:00	Italia	Tutte
2019-03-25	2019-03-25	FILT-CGIL/FIT-CISL/UILT-UIL/UGL-TA	Aereo	PERSONALE SOC. ICTS RAMO "AVIATION" IMPIEGATO NEI SITI AEROPORTUALI IN SERVIZI STRUMENTALI DI SICUREZZA	4 ORE: DALLE 10.00 ALLE 14.00	Nazionale	2019-02-22	2019-02-22 12:58:00	Italia	Tutte
2019-03-08	2019-03-08	USB LAVORO PRIVATO	Aereo	PILOTI, ASSISTENTI DI VOLO E PERSONALE DI TERRA (TUTTI I SETTORI) DEL GRUPPO ALITALIA SAI E CITYLINER	4 ORE: DALLE 14.00 ALLE 18.00	Nazionale	2019-02-22	2019-02-22 13:17:00	Italia	Tutte
2019-04-13	2019-04-13	OST CUB TRASPORTI	Aereo	PERSONALE SOC. COOP. ALPINA SERVICE OPERANTE PRESSO AEROPORTO V. CATULLO DI VERONA	24 ORE: DALLE 00.00 ALLE 23.59	Interregionale	2019-02-22	2019-02-22 12:02:00	Italia	Tutte
2019-03-08	2019-03-08	USB LAVORO PRIVATO	Aereo	PERSONALE TRASPORTO AEREO ( PERSONALE NAVIGANTE E PERSONALE OPERANTE NEI SEDIMI AEROPORTUALI ITALIANI)	4 ORE: DALLE 14.00 ALLE 18.00	Nazionale	2019-02-22	2019-02-22 14:43:00	Italia	Tutte	ADESIONE PERSONALE DELLA SOC. TECHNOSKY
2019-03-08	2019-03-08	CUB TRASPORTI	Trasporto merci	PERSONALE AZIENDE FERROVIARIE TRASPORTO MERCI ( RTC, CAPTRAIN ITALIA, SBB CARGO ITALY, DB CARGO ITALY ED ALTRE )	21 ORE: DALLE 00.00 ALLE 21.00	Nazionale	2019-02-23	2019-02-23 21:11:00	Italia	Tutte
2019-03-08	2019-03-08	CUB TRASPORTI	Ferroviario	PERSONALE GRUPPO FSI, SOCC. NTV E TRENORD	21 ORE: DALLE 00.00 ALLE 21.00	Nazionale	2019-02-23	2019-02-23 21:11:00	Italia	Tutte
2019-03-08	2019-03-08	AP	Aereo	PERSONALE NAVIGANTE SOC. AIR ITALY	4 ORE: DALLE 11.00 ALLE 15.00	Nazionale	2019-02-24	2019-02-24 19:59:00	Italia	Tutte
2019-04-13	2019-04-13	OSR CUB TRASPORTI	Aereo	PERSONALE SOC. AIRPORT HANDLING AEROPORTI DI MILANO LINATE E MALPENSA	24 ORE: DALLE 00.00 ALLE 23.59	Nazionale	2019-02-26	2019-02-26 15:21:00	Italia	Tutte
2019-04-13	2019-04-13	OSR CUB TRASPORTI	Aereo	PERSONALE SOC. AVIAPARTNER HANDLING AEROPORTO DI MILANO MALPENSA	24 ORE: DALLE 00.00 ALLE 23.59	Nazionale	2019-02-26	2019-02-26 15:38:00	Italia	Tutte
2019-03-25	2019-03-25	FILT-CGIL/FIT-CISL/UILT-UIL/UGL-TA	Aereo	PERSONALE DIPENDENTE SOCIETA'/COMPAGNIE SETTORE TRASPORTO AEREO	4 ORE: DALLE 10.00 ALLE 14.00	Nazionale	2019-02-26	2019-02-26 17:07:00	Italia	Tutte
2019-04-13	2019-04-13	OST ORSA TRASPORTO AEREO	Aereo	PERSONALE SOC. GH CATANIA	8 ORE: DALLE 10.00 ALLE 18.00	Interregionale	2019-02-28	2019-02-28 16:09:00	Italia	Tutte
2019-03-25	2019-03-25	ANPAC/ANPAV	Aereo	PERSONALE NAVIGANTE SOCC. GRUPPO ALITALIA IN A.S.	4 ORE: DALLE 10.00 ALLE 14.00	Nazionale	2019-03-05	2019-03-05 19:40:00	Italia	Tutte
2019-05-03	2019-05-03	FAST-CONFSAL	Aereo	PERSONALE DIPENDENTE DELLE AZIENDE/VETTORI DEL SETTORE DEL TRASPORTO AEREO	4 ORE: DALLE 12.00 ALLE 16.00	Nazionale	2019-03-06	2019-03-06 18:40:00	Italia	Tutte
2019-03-25	2019-03-25	ANP	Aereo	PERSONALE NAVIGANTE TECNICO SOCC. GRUPPO ALITALIA IN A.S.	4 ORE: DALLE 10.00 ALLE 14.00	Nazionale	2019-03-06	2019-03-06 20:34:00	Italia	Tutte
2019-03-25	2019-03-25	FILT-CGIL/FIT-CISL/UILT-UIL	Aereo	PERSONALE SOC. ENAV	4 ORE: DALLE 10.00 ALLE 14.00	Nazionale	2019-03-08	2019-03-08 13:09:00	Italia	Tutte
2019-03-25	2019-03-25	UNICA	Aereo	PERSONALE SOC. ENAV APPARTENENTE ALLE CATEGORIE DEI C.T.A., PILOTA, OPERATORE RADIOMISURE, E.A.V. (INCLUSI AMO E FISO) E METEOROLOGO	4 ORE: DALLE 10.00 ALLE 14.00	Nazionale	2019-03-08	2019-03-08 16:58:00	Italia	Tutte
2019-04-14	2019-04-15	ORSA FERROVIE	Ferroviario	PERSONALE MOBILE (MACCHINISTI, CAPI TRENO, DIRETTIVO / PROFESSIONAL / ISTRUTTORI / TUTOR) SOC. TRENITALIA	23 ORE: DALLE 03.00 DEL 14/4 ALLE 02.00 DEL 15/4	Nazionale	2019-03-09	2019-03-09 00:01:00	Italia	Tutte
2019-03-25	2019-03-25	RSA UILT-UIL	Aereo	PERSONALE SOC. ENAV ACC DI BRINDISI	4 ORE: DALLE 10.00 ALLE 14.00	Nazionale	2019-03-12	2019-03-12 12:16:00	Italia	Tutte
2019-03-25	2019-03-25	FILT-CGIL/UILT-UIL/UGL-TA	Aereo	PERSONALE NAVIGANTE SOC. AIR ITALY	24 ORE	Nazionale	2019-03-13	2019-03-13 11:12:00	Italia	Tutte
2019-03-25	2019-03-25	CUB TRASPORTI/AIRCREWCOMMITTEE	Aereo	PERSONALE SOC. ALITALIA SAI IN A.S.	4 ORE: DALLE 10.00 ALLE 14.00	Nazionale	2019-03-12	2019-03-12 15:35:00	Italia	Tutte
2019-03-25	2019-03-25	CUB TRASPORTI/AIRCREWCOMMITTEE	Aereo	PERSONALE NAVIGANTE SOC. ALITALIA SAI IN A.S.	4 ORE: DALLE 10.00 ALLE 14.00	Nazionale	2019-03-13	2019-03-13 15:35:00	Italia	Tutte
2019-04-13	2019-04-13	OSR USB LAVORO PRIVATO	Aereo	PERSONALE SOC. AVIAPARTNER HANDLING DI MILANO LINATE	24 ORE: DALLE 00.00 ALLE 23.59	Nazionale	2019-03-18	2019-03-18 11:31:00	Italia	Tutte
2019-04-03	2019-04-03	USB-TAXI/URI/ORSA TAXI/UTI/UNICA TAXI CGIL/FAST TPNL/CONFAIL/MIT	Taxi	FERMO NAZIONALE SERVIZIO TAXI	INTERA GIORNATA	Nazionale	2019-03-22	2019-03-22 18:05:00	Italia	Tutte
2019-04-23	2019-04-24	SLAI PROL COBAS/FAO-COBAS	Trasporto merci	PERSONALE VIAGGIANTE SU MEZZI PESANTI DELLE AZIENDE DEL SETTORE TRASPORTO MERCI, LOGISTICA E SPEDIZIONE	48 ORE: DALLE 00.00 DEL 23/4 ALLE 24.00 DEL 24/4	Nazionale	2019-03-25	2019-03-25 18:46:00	Italia	Tutte
2019-05-01	2019-05-01	USI - UNIONE SINDACALE ITALIANA	Generale	SCIOPERO GENERALE DIPENDENTI PUBBLICI E PRIVATI	INTERA GIORNATA	Nazionale	2019-03-26	2019-03-27 17:04:00	Italia	Tutte	ESCLUSO I COMPARTI DEL PUBBLICO IMPIEGO, SCUOLA, VIGILI DEL FUOCO, TRASPORTO AEREO, TRASPORTO FERROVIARIO, APPALTI FERROVIARI, TRASPORTO MARITTIMO E MARITTIMO FS, CIRCOLAZIONE E SICUREZZA STRADALE, CARBURANTI
2019-05-17	2019-05-17	CUB	Aereo	LAVORATORI COMPARTO AEREO, AEROPORTUALE E INDOTTO DEGLI AEROPORTI	24 ORE: DALLE 00.01 ALLE 23.59	Nazionale	2019-03-31	2019-03-31 21:27:00	Italia	Tutte	ADESIONE O.S. CUB TRASPORTI
2019-04-13	2019-04-13	CUB TRASPORTI/AIRCREWCOMMITTEE	Aereo	PERSONALE SOC. ALITALIA SAI IN A.S.	24 ORE: DALLE 00.01 ALLE 23.59	Nazionale	2019-03-31	2019-03-31 21:34:00	Italia	Tutte
2019-04-13	2019-04-13	AP	Aereo	PERSONALE NAVIGANTE SOC. AIR ITALY	24 ORE: DALLE 00.01 ALLE 24.00	Nazionale	2019-03-29	2019-03-29 23:13:00	Italia	Tutte
2019-04-13	2019-04-13	CUB TRASPORTI/AIRCREWCOMMITTEE	Aereo	PERSONALE NAVIGANTE SOC. ALITALIA SAI IN A.S.	24 ORE: DALLE 00.01 ALLE 23.59	Nazionale	2019-03-31	2019-03-31 21:51:00	Italia	Tutte
2019-04-13	2019-04-13	CUB TRASPORTI/AIRCREWCOMMITTEE	Aereo	PERSONALE SOC. ALITALIA SAI IN A.S. DI ROMA FIUMICINO	4 ORE: DALLE 13.00 ALLE 17.00	Nazionale	2019-04-01	2019-04-01 15:00:00	Italia	Tutte
2019-05-03	2019-05-03	CUB TRASPORTI/AIRCREWCOMMITTEE	Aereo	PERSONALE SOC. ALITALIA SAI IN A.S. DI ROMA FIUMICINO	4 ORE: DALLE 12.00 ALLE 16.00	Nazionale	2019-04-06	2019-04-06 17:58:00	Italia	Tutte
2019-05-03	2019-05-03	AP	Aereo	PERSONALE NAVIGANTE SOC. AIR ITALY	4 ORE: DALLE 12.00 ALLE 16.00	Nazionale	2019-04-06	2019-04-06 22:00:00	Italia	Tutte
2019-05-03	2019-05-03	FILT-CGIL/FIT-CISL	Aereo	PERSONALE SOC. ENAV	4 ORE: DALLE 12.00 ALLE 16.00	Nazionale	2019-04-09	2019-04-09 17:17:00	Italia	Tutte
2019-05-03	2019-05-03	RSA UILT-UIL	Aereo	PERSONALE SOC. ENAV ACC DI BRINDISI	4 ORE: DALLE 12.00 ALLE 16.00	Nazionale	2019-04-10	2019-04-10 19:52:00	Italia	Tutte
2019-05-17	2019-05-17	USB LAVORO PRIVATO	Intersettoriale	SCIOPERO NAZIONALE DEI TRASPORTI CON ESCLUSIONE DEL TRASPORTO AEREO	DURATA E MODALITA' VARIE: TPL 4 ORE; FERROVIARIO 8 ORE: 9.00-16.59; MARITTIMO E PORTI 24 ORE; TRASPORTO MERCI E LOGISTICA 4 ORE	Nazionale	2019-04-15	2019-04-15 15:38:00	Italia	Tutte	ESCLUSO TRASPORTO FERROVIARIO REGIONE PIEMONTE E SOC. AMT DI CATANIA
2019-05-03	2019-05-03	RSA UNICA	Aereo	PERSONALE SOC. ENAV DEL C.A. DI CAGLIARI	4 ORE: DALLE 12.00 ALLE 16.00	Interregionale	2019-04-16	2019-04-16 10:31:00	Italia	Tutte
2019-05-03	2019-05-03	RSA UGL-TA/UNICA	Aereo	PERSONALE ENAV ACC DI BRINDISI	4 ORE: DALLE 12.00 ALLE 16.00	Nazionale	2019-04-17	2019-04-17 20:24:00	Italia	Tutte
2019-05-21	2019-05-21	CUB	Aereo	LAVORATORI COMPARTO AEREO, AEROPORTUALE E INDOTTO DEGLI AEROPORTI	24 ORE: DALLE 00.01 ALLE 23.59	Nazionale	2019-04-16	2019-04-18 10:35:00	Italia	Tutte	ADESIONE O.S. CUB TRASPORTI - ESCLUSO PERSONALE SOC. ENAV
2019-05-03	2019-05-03	FILT-CGIL/FIT-CISL/UILT-UIL/ UGL-TA/UNICA	Aereo	PERSONALE SOC. ENAV AEROPORTO DI ROMA FIUMICINO	4 ORE: DALLE 12.00 ALLE 16.00	Nazionale	2019-04-19	2019-04-19 12:09:00	Italia	Tutte
2019-05-03	2019-05-03	FILT-CGIL/FIT-CISL/UILT-UIL/UGL-TA	Aereo	PERSONALE SOC. ENAV TECHNOLOGY-IT E ATM PLATFORMS	4 ORE: DALLE 12.00 ALLE 16.00	Nazionale	2019-04-19	2019-04-19 22:49:00	Italia	Tutte
2019-05-03	2019-05-03	UGL-TA/ASSIVOLO QUADRI	Aereo	PERSONALE SOC. ENAV	4 ORE: DALLE 12.00 ALLE 16.00	Nazionale	2019-04-20	2019-04-20 13:26:00	Italia	Tutte
2019-05-21	2019-05-21	USB LAVORO PRIVATO	Aereo	PERSONALE TRASPORTO AEREO ( PERSONALE NAVIGANTE E PERSONALE OPERANTE NEI SEDIMI AEROPORTUALI ITALIANI)	24 ORE: DALLE 00.00 ALLE 23.59	Nazionale	2019-04-30	2019-04-30 11:58:00	Italia	Tutte	ESCLUSO PERSONALE SOC. ENAV
2019-05-21	2019-05-21	FILT-CGIL/FIT-CISL/UILT-UIL/UGL-TA	Aereo	PERSONALE DIPENDENTE SOCIETA'/COMPAGNIE SETTORE TRASPORTO AEREO	24 ORE: DALLE 00.00 ALLE 23.59	Nazionale	2019-04-30	2019-04-30 13:17:00	Italia	Tutte
2019-05-17	2019-05-17	USB LAVORO PRIVATO	Ferroviario	PERSONALE GRUPPO FSI, SOCC. NTV E TRENORD	8 ORE: DALLE 9.00 ALLE 16.59	Nazionale	2019-04-30	2019-04-30 14:01:00	Italia	Tutte
2019-05-17	2019-05-17	USB LAVORO PRIVATO	Trasporto merci	PERSONALE AZIENDE FERROVIARIE TRASPORTO MERCI (RTC, CAPTRAIN ITALIA, SBB CARGO ITALY, DB CARGO ITALY ED ALTRE)	8 ORE: DALLE 9.00 ALLE 16.59	Nazionale	2019-04-30	2019-04-30 14:01:00	Italia	Tutte
2019-05-21	2019-05-21	ANPAC/ANPAV	Aereo	PERSONALE NAVIGANTE SOCC. GRUPPO ALITALIA IN A.S.	24 ORE: DALLE 00.01 ALLE 24.00	Nazionale	2019-04-30	2019-04-30 16:01:00	Italia	Tutte
2019-05-21	2019-05-21	AP - ASSOCIAZIONE PILOTI	Aereo	PERSONALE NAVIGANTE SOC. AIR ITALY	24 ORE: DALLE 00.01 ALLE 24.00	Nazionale	2019-04-30	2019-04-30 17:42:00	Italia	Tutte
2019-05-21	2019-05-21	ANP	Aereo	PERSONALE NAVIGANTE TECNICO SOCC. GRUPPO ALITALIA IN A.S.	24 ORE: DALLE 00.00 ALLE 23.59	Nazionale	2019-04-30	2019-04-30 19:51:00	Italia	Tutte
2019-06-08	2019-06-08	UNICA	Aereo	PERSONALE SOC. ENAV	8 ORE: DALLE 10.00 ALLE 18.00	Nazionale	2019-05-03	2019-05-03 12:33:00	Italia	Tutte
2019-05-21	2019-05-21	CUB TRASPORTI/AIRCREWCOMMITTEE	Aereo	PERSONALE NAVIGANTE SOC. ALITALIA SAI IN A.S.	24 ORE: DALLE 00.00 ALLE 23.59	Nazionale	2019-05-04	2019-05-04 17:06:00	Italia	Tutte
2019-05-21	2019-05-21	OSR CUB TRASPORTI	Aereo	PERSONALE SOC. SEA AEROPORTI DI MILANO LINATE E MALPENSA	4 ORE: DALLE 10.00 ALLE 14.00	Nazionale	2019-05-06	2019-05-07 08:12:00	Italia	Tutte
2019-06-08	2019-06-08	UGL-TA/ASSIVOLO QUADRI	Aereo	PERSONALE SOC. ENAV	8 ORE: DALLE 10.00 ALLE 18.00	Nazionale	2019-05-07	2019-05-07 11:41:00	Italia	Tutte
2019-05-23	2019-05-23	FILT-CGIL/FIT-CISL/UILT-UIL	Marittimo	PERSONALE DIPENDENTE DALLE SOCIETA' E COMPAGNIE DEI PORTI ITALIANI COMPRESI I DIPENDENTI DELLE AUTORITA' DI SISTEMA PORTUALE	24 ORE	Nazionale	2019-05-07	2019-05-07 17:27:00	Italia	Tutte
2019-06-08	2019-06-08	RSA UGL-TA	Aereo	PERSONALE SOC. ENAV ACC DI BRINDISI	4 ORE: DALLE 13.00 ALLE 17.00	Nazionale	2019-05-07	2019-05-07 20:04:00	Italia	Tutte
2019-05-21	2019-05-21	USB LAVORO PRIVATO	Aereo	PILOTI, ASSISTENTI DI VOLO E PERSONALE DI TERRA (TUTTI I SETTORI) DEL GRUPPO ALITALIA SAI E CITYLINER	24 ORE: DALLE 00.00 ALLE 23.59	Nazionale	2019-05-07	2019-05-08 10:31:00	Italia	Tutte
2019-06-08	2019-06-08	RSA UNICA	Aereo	PERSONALE SOC. ENAV DEL C.A. DI CAGLIARI	8 ORE: DALLE 10.00 ALLE 18.00	Interregionale	2019-05-08	2019-05-08 12:36:00	Italia	Tutte
2019-05-21	2019-05-21	FILT-CGIL/UILT-UIL/UGL-TA	Aereo	PERSONALE NAVIGANTE DELLA SOC. BLUE AIR	4 ORE: DALLE 10.00 ALLE 14.00	Nazionale	2019-05-09	2019-05-09 12:43:00	Italia	Tutte
2019-05-21	2019-05-21	FILT-CGIL/FIT-CISL/UILT-UIL/UGL-TA	Aereo	PERSONALE (PILOTI, ASSISTENTI DI VOLO, PERSONALE DI TERRA TURNISTI E NORMALISTI) DELLA SOC. BLUE PANORAMA AIRLINES	4 ORE: DALLE 10.00 ALLE 14.00	Nazionale	2019-05-09	2019-05-09 15:25:00	Italia	Tutte
2019-06-03	2019-06-03	RSA UGL-TA	Aereo	PERSONALE SOC. ENAV ACC DI BRINDISI	4 ORE: DALLE 13.00 ALLE 17.00	Nazionale	2019-04-25	2019-04-25 20:17:00	Italia	Tutte
2019-05-03	2019-05-03	4 ORE: DALLE 13.00 ALLE 17.00	Aereo	RSA UNICA	PERSONALE ENAV ACC DI BRINDISI	Nazionale	2019-04-25	2019-04-25 09:19:00	Italia	Tutte
2019-06-03	2019-06-03	RSA UILT-UIL	Aereo	PERSONALE SOC. ENAV ACC DI BRINDISI	4 ORE: DALLE 13.00 ALLE 17.00	Nazionale	2019-04-25	2019-04-25 23:34:00	Italia	Tutte
2019-06-03	2019-06-03	RSA UNICA	Aereo	PERSONALE SOC. ENAV ACC DI BRINDISI	4 ORE: DALLE 13.00 ALLE 17.00	Nazionale	2019-04-25	2019-04-25 09:19:00	Italia	Tutte
2019-06-24	2019-06-24	FAST-CONFSAL	Aereo	PERSONALE DIPENDENTE DELLE AZIENDE/VETTORI DEL SETTORE DEL TRASPORTO AEREO	24 ORE: DALLE 00.01 ALLE 24.00	Nazionale	2019-05-14	2019-05-14 16:24:00	Italia	Tutte	ADESIONE DELLA O.S. CONFAEL ASSOVOLO
2019-06-24	2019-06-24	ANPAC	Aereo	PERSONALE NAVIGANTE SOCC. GRUPPO ALITALIA IN A.S.	24 ORE: DALLE 00.01 ALLE 24.00	Nazionale	2019-05-14	2019-05-14 18:17:00	Italia	Tutte
2019-06-24	2019-06-24	ANPAV	Aereo	PERSONALE NAVIGANTE SOCC. GRUPPO ALITALIA IN A.S.	24 ORE: DALLE 00.01 ALLE 24.00	Nazionale	2019-05-14	2019-05-14 22:31:00	Italia	Tutte
2019-06-14	2019-06-14	OST FILCAMS-CGIL/FISASCAT-CISL/UGL IGIENE AMBIENTALE/LEGEA-CISAL	Aereo	PERSONALE IMPRESA DI PULIZIA SOC. REKEEP AEROPORTO DI PALERMO PUNTA RAISI	4 ORE: DALLE 12.00 ALLE 16.00	Interregionale	2019-05-30	2019-05-30 13:56:00	Italia	Tutte
2019-07-10	2019-07-10	FILT-CGIL/FIT-CISL/UILT-UIL/UGL-TA	Aereo	PERSONALE DI TERRA SOC. AIR ITALY	4 ORE: DALLE 12.00 ALLE 16.00	Nazionale	2019-05-31	2019-05-31 12:45:00	Italia	Tutte
2019-06-24	2019-06-24	OSP CUB TRASPORTI	Aereo	PERSONALE SOCC. COOP. ALPINA SERVICE, FC HANDLING AEROPORTO V. CATULLO DI VERONA	4 ORE: DALLE 13.00 ALLE 17.00	Interregionale	2019-05-31	2019-05-31 13:03:00	Italia	Tutte
2019-07-26	2019-07-26	OSR CUB TRASPORTI	Aereo	PERSONALE SOC. SEA AEROPORTI DI MILANO LINATE E MALPENSA	24 ORE: DALLE 00.00 ALLE 23.59	Nazionale	2019-06-03	2019-06-03 12:57:00	Italia	Tutte
2019-07-26	2019-07-26	OSR CUB TRASPORTI	Aereo	PERSONALE SOC. AIRPORT HANDLING DI MILANO LINATE	24 ORE: DALLE 00.00 ALLE 23.59	Nazionale	2019-06-07	2019-06-07 09:50:00	Italia	Tutte	ORDINANZA MINISTERIALE N. 190 T DEL 23 07 2019 DI RIDUZIONE DURATA SCIOPERO A 4 ORE ( DALLE 10.00 ALLE 14.00 )
2019-06-24	2019-06-24	UGL-TA	Aereo	PERSONALE NAVIGANTE (PILOTI E ASSISTENTI DI VOLO) SOC. BLUE PANORAMA AIRLINES	24 ORE: DALLE 00.00 ALLE 24.00	Nazionale	2019-06-11	2019-06-11 14:49:00	Italia	Tutte
2019-06-24	2019-06-24	OST FILT-CGIL/FIT-CISL + RSA	Aereo	PERSONALE SOC. AIRPORT HANDLING REPARTO BHS DI MILANO LINATE	4 ORE: DALLE 10.00 ALLE 14.00	Nazionale	2019-06-13	2019-06-13 16:03:00	Italia	Tutte
2019-07-10	2019-07-10	UGL-TA	Aereo	PERSONALE NAVIGANTE TECNICO SOC. BABCOCK MCS (SERVIZI ANTINCENDIO)	4 ORE: DALLE 12.00 ALLE 16.00	Nazionale	2019-06-17	2019-06-17 12:01:00	Italia	Tutte	SCIOPERO VIRTUALE
2019-07-10	2019-07-10	OST FILT-CGIL/FIT-CISL + RSA	Aereo	PERSONALE SOC. AIRPORT HANDLING REPARTO BHS DI MILANO LINATE	4 ORE: DALLE 12.00 ALLE 16.00	Nazionale	2019-06-18	2019-06-18 14:59:00	Italia	Tutte
2019-06-24	2019-06-24	ANP	Aereo	PERSONALE NAVIGANTE TECNICO SOCC. GRUPPO ALITALIA IN A.S.	24 ORE: DALLE 00.00 ALLE 23.59	Nazionale	2019-05-14	2019-06-18 17:50:00	Italia	Tutte
2019-07-09	2019-07-09	USB-TAXI/URI/URITAXI/ORSA TAXI/UTI/UNICA TAXI CGIL/FAST TPNL/CONFAIL/MIT/UGL/FEDERTAXI/TAM/ SATAM/CLAAI/UNIMPRESA/TRAS/UTI	Taxi	FERMO NAZIONALE SERVIZIO TAXI	INTERA GIORNATA	Nazionale	2019-06-19	2019-06-19 17:02:00	Italia	Tutte
2019-07-26	2019-07-26	ANPAV	Aereo	PERSONALE NAVIGANTE SOCC. GRUPPO ALITALIA IN A.S.	24 ORE: DALLE 00.01 ALLE 24.00	Nazionale	2019-06-20	2019-06-20 11:46:00	Italia	Tutte	ORDINANZA MINISTERIALE N. 190 T DEL 23 07 2019 DI RIDUZIONE DURATA SCIOPERO A 4 ORE ( DALLE 10.00 ALLE 14.00 )
2019-07-26	2019-07-26	ANPAC	Aereo	PERSONALE NAVIGANTE SOCC. GRUPPO ALITALIA IN A.S.	24 ORE: DALLE 00.01 ALLE 24.00	Nazionale	2019-06-20	2019-06-20 11:55:00	Italia	Tutte	ORDINANZA MINISTERIALE N. 190 T DEL 23 07 2019 DI RIDUZIONE DURATA SCIOPERO A 4 ORE ( DALLE 10.00 ALLE 14.00 )
2019-07-26	2019-07-26	FAST-CONFSAL	Aereo	PERSONALE DIPENDENTE DELLE AZIENDE/VETTORI DEL SETTORE DEL TRASPORTO AEREO	4 ORE: DALLE 10.00 ALLE 14.00	Nazionale	2019-06-25	2019-06-26 18:12:00	Italia	Tutte	ORDINANZA MINISTERIALE N. 190 T DEL 23 07 2019 DI RIDUZIONE DURATA SCIOPERO A 4 ORE ( DALLE 10.00 ALLE 14.00 )
2019-07-05	2019-07-05	OST FILCAMS-CGIL/FISASCAT-CISL/UGL IGIENE AMBIENTALE/LEGEA-CISAL	Aereo	PERSONALE SOC. REKEEP ATTIVITA' PULIZIA C/O AEROPORTO DI PALERMO PUNTA RAISI	24 ORE: DALLE 00.00 ALLE 23.59	Interregionale	2019-06-25	2019-06-25 18:46:00	Italia	Tutte
2019-07-24	2019-07-24	FILT-CGIL/FIT-CISL/UILT-UIL	Intersettoriale	SCIOPERO NAZIONALE DEI TRASPORTI CON ESCLUSIONE DEL TRASPORTO AEREO	DURATA E MODALITA' VARIE: TPL 4 ORE; FERROVIARIO 8 ORE: 9.01-17.01; MARITTIMO 24 ORE; PORTI 12 ORE; TAXI 24 ORE; TRASPORTO MERCI E LOGISTICA 4 ORE	Nazionale	2019-06-26	2019-06-26 17:27:00	Italia	Tutte
2019-07-26	2019-07-26	FILT-CGIL/FIT-CISL/UILT-UIL	Intersettoriale	SCIOPERO NAZIONALE DEL TRASPORTO AEREO CON ESCLUSIONE DELLA SOC. ENAV	4 ORE: DALLE 10.00 ALLE 14.00	Nazionale	2019-06-26	2019-06-26 17:27:00	Italia	Tutte
2019-07-12	2019-07-12	OST FILCAMS-CGIL/FISASCAT-CISL/UGL IGIENE AMBIENTALE/LEGEA-CISAL	Aereo	PERSONALE SOC. REKEEP ATTIVITA' PULIZIA C/O AEROPORTO DI PALERMO PUNTA RAISI	24 ORE: DALLE 00.00 ALLE 23.59	Interregionale	2019-06-26	2019-06-26 20:24:00	Italia	Tutte
2019-07-10	2019-07-10	OSP CUB TRASPORTI	Aereo	PERSONALE SOCC. COOP. ALPINA SERVICE, FC HANDLING AEROPORTO V. CATULLO DI VERONA	24 ORE: DALLE 00.00 ALLE 23.59	Interregionale	2019-06-27	2019-06-28 09:18:00	Italia	Tutte
2019-07-24	2019-07-24	CISAL TRASPORTI	Intersettoriale	SCIOPERO NAZIONALE DEI TRASPORTI CON ESCLUSIONE DEL TRASPORTO AEREO	DURATA E MODALITA' VARIE: TPL 4 ORE; FERROVIARIO 8 ORE: 9.01-17.01; MARITTIMO 24 ORE; PORTI 12 ORE; TAXI 24 ORE; TRASPORTO MERCI E LOGISTICA 4 ORE	Nazionale	2019-06-26	2019-06-28 11:58:00	Italia	Tutte	ADESIONE DELLA O.S. FAISA-CISAL
2019-07-26	2019-07-26	CISAL TRASPORTI	Intersettoriale	SCIOPERO NAZIONALE DEL TRASPORTO AEREO CON ESCLUSIONE DELLA SOC. ENAV	4 ORE: DALLE 10.00 ALLE 14.00	Nazionale	2019-06-26	2019-06-28 11:58:00	Italia	Tutte
2019-07-26	2019-07-26	USB LAVORO PRIVATO	Aereo	PILOTI, ASSISTENTI DI VOLO E PERSONALE DI TERRA (TUTTI I SETTORI) DEL GRUPPO ALITALIA (ALITALIA SAI IN A.S. E CITYLINER IN A.S.)	24 ORE: DALLE 00.00 ALLE 23.59	Nazionale	2019-06-28	2019-06-28 13:22:00	Italia	Tutte	ORDINANZA MINISTERIALE N. 190 T DEL 23 07 2019 DI RIDUZIONE DURATA SCIOPERO A 4 ORE ( DALLE 10.00 ALLE 14.00 )
2019-07-24	2019-07-24	FAST-CONFSAL	Intersettoriale	SCIOPERO NAZIONALE DEI TRASPORTI CON ESCLUSIONE DEL TRASPORTO AEREO	DURATA E MODALITA' VARIE: TPL 4 ORE; FERROVIARIO 8 ORE: 9.01-17.01; MARITTIMO 24 ORE; PORTI 12 ORE; TAXI 24 ORE; TRASPORTO MERCI E LOGISTICA 4 ORE	Nazionale	2019-07-01	2019-07-01 21:23:00	Italia	Tutte
2019-07-26	2019-07-26	UGL-TA	Aereo	PERSONALE DIPENDENTE DELLE SOCIETA' E COMPAGNIE DEL SETTORE DEL TRASPORTO AEREO	4 ORE: DALLE 10.00 ALLE 14.00	Nazionale	2019-07-03	2019-07-03 10:00:00	Italia	Tutte
2019-07-26	2019-07-26	UGL-TA	Aereo	PERSONALE DELLA SOC. BLUE PANORAMA	4 ORE: DALLE 10.00 ALLE 14.00	Nazionale	2019-07-02	2019-07-02 15:02:00	Italia	Tutte
2019-07-24	2019-07-24	UGL AUTOFERROTRANVIERI	Trasporto pubblico locale	PERSONALE AZIENDE DEL TRASPORTO PUBBLICO LOCALE	4 ORE CON MODALITA' TERRITORIALI	Nazionale	2019-07-03	2019-07-03 12:30:00	Italia	Tutte
2019-07-26	2019-07-26	FILT-CGIL/FIT-CISL/UILT-UIL/UGL-TA	Aereo	PERSONALE DI TERRA SOC. AIR ITALY	4 ORE: DALLE 10.00 ALLE 14.00	Nazionale	2019-07-02	2019-07-02 15:57:00	Italia	Tutte
2019-07-26	2019-07-26	OSP CUB TRASPORTI	Aereo	PERSONALE SOCC. COOP. ALPINA SERVICE, FC HANDLING AEROPORTO V. CATULLO DI VERONA	24 ORE: DALLE 00.00 ALLE 23.59	Interregionale	2019-07-04	2019-07-04 16:48:00	Italia	Tutte
2019-07-14	2019-07-14	ORSA MARITTIMI	Marittimo	PERSONALE MARITTIMO SOC. TIRRENIA C.I.N.	18 ORE: DALLE 6.00 ALLE 24.00	Nazionale	2019-07-04	2019-07-04 18:16:00	Italia	Tutte
2019-07-26	2019-07-26	OSR CUB TRASPORTI	Aereo	PERSONALE SOC. COOP. COROS OPERANTE PRESSO L'AEROPORTO DI MILANO MALPENSA	4 ORE: DALLE 10.00 ALLE 14.00	Nazionale	2019-07-08	2019-07-08 14:31:00	Italia	Tutte
2019-07-26	2019-07-26	OSR CUB TRASPORTI	Aereo	PERSONALE SOC. MLE-BCUBE AEROPORTO DI MILANO MALPENSA	4 ORE: DALLE 10.00 ALLE 14.00	Nazionale	2019-07-09	2019-07-09 18:56:00	Italia	Tutte
2019-07-26	2019-07-26	OSR CUB TRASPORTI	Aereo	PERSONALE SOC. NATIONAL CLEANNESS AEROPORTO DI MILANO MALPENSA	4 ORE: DALLE 10.00 ALLE 14.00	Nazionale	2019-07-09	2019-07-09 18:57:00	Italia	Tutte
2019-09-06	2019-09-06	ANPAC/ANPAV	Aereo	PERSONALE NAVIGANTE SOCC. GRUPPO ALITALIA IN A.S.	4 ORE: DALLE 10.01 ALLE 14.00	Nazionale	2019-07-10	2019-07-11 09:28:00	Italia	Tutte
2019-07-26	2019-07-26	ANP	Aereo	PERSONALE NAVIGANTE TECNICO SOCC. GRUPPO ALITALIA IN A.S.	24 ORE: DALLE 00.00 ALLE 23.59	Nazionale	2019-07-11	2019-07-11 19:20:00	Italia	Tutte	ORDINANZA MINISTERIALE N. 190 T DEL 23 07 2019 DI RIDUZIONE DURATA SCIOPERO A 4 ORE ( DALLE 10.00 ALLE 14.00 )
2019-07-26	2019-07-26	OSR SGB	Aereo	PERSONALE SOC. AVIATION SERVICES OPERANTE PRESSO L'AEROPORTO DI BOLOGNA	4 ORE: DALLE 10.00 ALLE 14.00	Interregionale	2019-07-12	2019-07-12 15:10:00	Italia	Tutte
2019-07-26	2019-07-26	CUB TRASPORTI/AIRCREWCOMMITTEE	Aereo	PERSONALE SOC. ALITALIA SAI IN A.S.	24 ORE: DALLE 00.01 ALE 23.59	Nazionale	2019-07-13	2019-07-13 09:52:00	Italia	Tutte	ORDINANZA MINISTERIALE N. 190 T DEL 23 07 2019 DI RIDUZIONE DURATA SCIOPERO A 4 ORE ( DALLE 10.00 ALLE 14.00 )
2019-09-02	2019-09-02	CSE FNILT	Trasporto merci	PERSONALE VIAGGIANTE SOCC. GRUPPO GAVIO SETTORE TRASPORTI	4 ORE	Nazionale	2019-07-15	2019-07-17 11:31:00	Italia	Tutte
2019-09-09	2019-09-09	CSE FNILT	Trasporto merci	PERSONALE VIAGGIANTE SOCC. GRUPPO GAVIO SETTORE TRASPORTI	INTERA GIORNATA LAVORATIVA	Nazionale	2019-07-15	2019-07-17 11:31:00	Italia	Tutte
2019-09-20	2019-09-20	OSR CUB TRASPORTI	Aereo	PERSONALE SOC. SEA AEROPORTI DI MILANO LINATE E MALPENSA	24 ORE: DALLE 00.00 ALLE 23.59	Nazionale	2019-07-18	2019-07-18 10:38:00	Italia	Tutte
2019-09-06	2019-09-06	OSR CUB TRASPORTI	Aereo	PERSONALE SOC. SEA AEROPORTI DI MILANO LINATE E MALPENSA	24 ORE: DALLE 00.00 ALLE 23.59	Nazionale	2019-07-18	2019-07-18 16:23:00	Italia	Tutte
2019-09-06	2019-09-06	OSR CUB TRASPORTI	Aereo	PERSONALE SOC. AIRPORT HANDLING AEROPORTI DI MILANO	24 ORE: DALLE 00.00 ALLE 23.59	Nazionale	2019-07-23	2019-07-24 05:19:00	Italia	Tutte
2019-09-23	2019-09-23	CUB TRASPORTI/AIRCREWCOMMITTEE	Aereo	PERSONALE GRUPPO ALITALIA SAI IN A.S.	24 ORE: DALLE 00.01 ALLE 23.59	Nazionale	2019-07-24	2019-07-24 11:48:00	Italia	Tutte
2019-09-06	2019-09-06	ANPAC/ANPAV	Aereo	PERSONALE NAVIGANTE SOCC. GRUPPO ALITALIA IN A.S.	24 ORE: DALLE 00.01 ALLE 24.00	Nazionale	2019-07-24	2019-07-24 12:57:00	Italia	Tutte
2019-09-06	2019-09-06	ANP	Aereo	PERSONALE NAVIGANTE TECNICO SOCC. GRUPPO ALITALIA IN A.S.	24 ORE: DALLE 00.01 ALLE 24.00	Nazionale	2019-07-24	2019-07-24 16:39:00	Italia	Tutte
2019-09-06	2019-09-06	FAST-CONFSAL	Aereo	PERSONALE DIPENDENTE DELLE AZIENDE/VETTORI DEL SETTORE DEL TRASPORTO AEREO	24 ORE: DALLE 00.01 ALLE 24.00	Nazionale	2019-07-24	2019-07-24 16:51:00	Italia	Tutte
2019-08-04	2019-08-05	FILT-CGIL/FIT-CISL/UILT-UIL/UGL-VL/SLA-CISAL	Circolazione e sicurezza stradale	PERSONALE SOCIETA' CONCESSIONARIE AUTOSTRADALI COMPARTO ESAZIONE PEDAGGIO E TURNISTA	DALLE 10.00 ALLE 14.00, DALLE 18.00 ALLE 22.00 DEL 4/8 - DALLE 22.00 DEL 4/8 ALLE 02.00 DEL 5/8	Nazionale	2019-07-25	2019-07-25 16:24:00	Italia	Tutte
2019-09-23	2019-09-23	CUB TRASPORTI/AIRCREWCOMMITTEE	Aereo	PERSONALE NAVIGANTE SOC. ALITALIA SAI IN A.S.	24 ORE: DALLE 00.01 ALLE 24	Nazionale	2019-07-26	2019-07-26 16:18:00	Italia	Tutte
2019-09-06	2019-09-06	OSR CUB TRASPORTI	Aereo	PERSONALE SOC. NATIONAL CLEANNESS AEROPORTO DI MILANO MALPENSA	24 ORE: DALLE 00.00 ALLE 23.59	Nazionale	2019-07-30	2019-07-30 12:50:00	Italia	Tutte
2019-09-21	2019-09-21	OSR CUB TRASPORTI	Aereo	PERSONALE SOC. COOP. COROS OPERANTE PRESSO L'AEROPORTO DI MILANO MALPENSA	24 ORE: DALLE 00.00 ALLE 23.59	Nazionale	2019-07-30	2019-07-30 12:41:00	Italia	Tutte
2019-10-24	2019-10-25	CUB/SGB/SI-COBAS/USI-CIT	Generale	SCIOPERO GENERALE DI TUTTE LE CATEGORIE PUBBLICHE E PRIVATE	INTERA GIORNATA DEL 25/10 - AEREO: DALLE 00.01 ALLE 24.00 DEL 25/10; FERROVIARIO: DALLE 21.00 DEL 24/10 ALLE 21.00 DEL 25/10; TPL E MARITTIMO: 24 ORE DEL 25/10; AUTOSTRADE: DALLE 22.00 DEL 24/10 ALLE 22.00 DEL 25/10	Nazionale	2019-07-12	2019-08-05 13:58:00	Italia	Tutte	ADESIONE OO.SS. CUB TRASPORTI, SGB - ESCLUSO DALLO SCIOPERO TRASPORTO PUBBLICO LOCALE REGIONE UMBRIA
2019-08-25	2019-08-26	FILT-CGIL/FIT-CISL/UILT-UIL/UGL-VL/SLA-CISAL	Circolazione e sicurezza stradale	PERSONALE SOCIETA' CONCESSIONARIE AUTOSTRADALI COMPARTO ESAZIONE PEDAGGIO E TURNISTA	DALLE 10.00 ALLE 14.00, DALLE 18.00 ALLE 22.00 DEL 25/8 - DALLE 22.00 DEL 25/8 ALLE 02.00 DEL 26/8	Nazionale	2019-08-06	2019-08-06 09:59:00	Italia	Tutte	BLOCCO PRESTAZIONI STRAORDINARIE E SUPPLEMENTARI DAL 17/8 AL 15/9
2019-11-09	2019-11-09	UGL-TA	Aereo	PERSONALE SOC. ENAV FUNZIONE OPERATIONAL AND CONSULTING SERVICES (EX AIS-AIM)	4 ORE: DALLE 13.00 ALLE 17.00	Nazionale	2019-08-07	2019-08-07 18:01:00	Italia	Tutte
2019-09-06	2019-09-06	ASSOVOLO TRASPORTO AEREO/CONFAEL TRASPORTI	Aereo	PERSONALE NAVIGANTE (PILOTI ED ASSISTENTI DI VOLO) GRUPPO ALITALIA SAI E CITYLINER	4 ORE: DALLE 10.01 ALLE 14.00	Nazionale	2019-08-08	2019-08-08 11:58:00	Italia	Tutte
2019-09-06	2019-09-06	UGL-TA	Aereo	PERSONALE NAVIGANTE (PILOTI E ASSISTENTI DI VOLO) SOC. BLUE PANORAMA AIRLINES	24 ORE: DALLE 00.00 ALLE 24.00	Nazionale	2019-08-09	2019-08-09 11:29:00	Italia	Tutte
2019-09-06	2019-09-06	OSP CUB TRASPORTI	Aereo	PERSONALE SOC. AGS HANDLING OPERANTE PRESSO L'AEROPORTO DI VERONA VILLAFRANCA	4 ORE: DALLE 10.00 ALLE 14.00	Interregionale	2019-08-21	2019-08-21 17:23:00	Italia	Tutte
2019-09-06	2019-09-06	OSP CUB TRASPORTI	Aereo	PERSONALE SOCC. COOP. ALPINA SERVICE E FC HANDLING OPERANTI PRESSO L'AEROPORTO DI VERONA VILLAFRANCA	24 ORE: DALLE 00.00 ALLE 23.59	Interregionale	2019-08-21	2019-08-21 18:44:00	Italia	Tutte
2019-10-25	2019-10-25	UNICA	Aereo	PERSONALE SOC. ENAV	4 ORE: DALLE 13.00 ALLE 17.00	Nazionale	2019-08-22	2019-08-22 10:23:00	Italia	Tutte
2019-09-06	2019-09-06	OSR FILT-CGIL/FIT-CISL/UGL-TA	Aereo	PERSONALE SOC. AIRPORT HANDLING AEROPORTI DI MILANO LINATE E MILANO MALPENSA	4 ORE: DALLE 10.00 ALLE 14.00	Nazionale	2019-08-22	2019-08-22 15:07:00	Italia	Tutte
2019-09-23	2019-09-23	AIRCREWCOMMITTEE/CUB TRASPORTI	Aereo	PEROSNALE NAVIGANTE GRUPPO ALITALIA IN A.S.	4 ORE: DALLE 10.00 ALLE 14.00	Nazionale	2019-08-24	2019-08-24 09:12:00	Italia	Tutte
2019-09-06	2019-09-06	FILT-CGIL/FIT-CISL/UILT-UIL/UGL-TAF/SLM FAST CONFSAL/ORSA	Appalti ferroviari	PERSONALE APPALTI FERROVIARI SOC. MANITALIDEA OPERANTE PRESSO LE SOCC. RFI E TRENITALIA	SECONDA META' DI OGNI TURNO	Nazionale	2019-08-26	2019-08-26 15:48:00	Italia	Tutte	ESCLUSIONE DEI LOTTI DELLA REGIONE LIGURIA
2019-10-25	2019-10-25	RSA UILT-UIL/UGL-TA	Aereo	PERSONALE SOC. ENAV ACC DI BRINDISI	4 ORE: DALLE 13.00 ALLE 17.00	Nazionale	2019-08-28	2019-08-29 17:15:00	Italia	Tutte
2019-09-23	2019-09-23	USB LAVORO PRIVATO	Aereo	PILOTI, ASSISTENTI DI VOLO E PERSONALE DI TERRA (TUTTI I SETTORI) DEL GRUPPO ALITALIA (ALITALIA SAI IN A.S. E CITYLINER IN A.S.)	24 ORE: DALLE 00.00 ALLE 23.59	Nazionale	2019-08-30	2019-08-30 11:32:00	Italia	Tutte
2019-09-16	2019-09-16	CSE FNILT	Trasporto merci	PERSONALE VIAGGIANTE SOCC. GRUPPO GAVIO SETTORE TRASPORTI	INTERA GIORNATA LAVORATIVA	Nazionale	2019-08-30	2019-08-30 15:43:00	Italia	Tutte
2019-10-09	2019-10-09	ANPAC/ANPAV/ANP	Aereo	PERSONALE NAVIGANTE SOCC. GRUPPO ALITALIA IN A.S.	24 ORE: DALLE 00.01 ALLE 24.00	Nazionale	2019-09-03	2019-09-03 17:52:00	Italia	Tutte
2019-10-09	2019-10-09	ASSOVOLO TRASPORTO AEREO/CONFAEL TRASPORTI	Aereo	PERSONALE NAVIGANTE (PILOTI ED ASSISTENTI DI VOLO) GRUPPO ALITALIA SAI E CITYLINER	4 ORE: DALLE 10.01 ALLE 14.00	Nazionale	2019-09-03	2019-09-03 19:25:00	Italia	Tutte
2019-10-09	2019-10-09	FAST-CONFSAL	Aereo	PERSONALE DIPENDENTE DELLE AZIENDE/VETTORI DEL SETTORE DEL TRASPORTO AEREO	24 ORE: DALLE 00.01 ALLE 24.00	Nazionale	2019-09-03	2019-09-03 19:21:00	Italia	Tutte
2019-09-23	2019-09-23	OSP CUB TRASPORTI	Aereo	PERSONALE SOC. AGS HANDLING AEROPORTO DI VERONA VILLAFRANCA	24 ORE: DALLE 00.01 ALLE 23.59	Interregionale	2019-09-10	2019-09-10 11:23:00	Italia	Tutte
2019-09-27	2019-09-27	USB	Generale	SCIOPERO GENERALE DI TUTTE LE CATEGORIE PUBBLICHE E PRIVATE	INTERA GIORNATA -MARITTIMO: ISOLE MAGGIORI DA 1 ORA DA PARTENZE - ISOLE MINORI: 00.00 - 24.00	Nazionale	2019-09-13	2019-09-13 12:24:00	Italia	Tutte	ADESIONE DA PARTE DELLA O.S. USB LAVORO PRIVATO
2019-10-25	2019-10-25	CUB TRASPORTI/AIRCREWCOMMITTEE	Aereo	PERSONALE GRUPPO ALITALIA SAI IN A.S.	24 ORE: DALLE 00.01 ALLE 23.59	Nazionale	2019-09-15	2019-09-15 11:26:00	Italia	Tutte
2019-10-25	2019-10-25	CUB TRASPORTI/AIRCREWCOMMITTEE	Aereo	PERSONALE NAVIGANTE SOC. ALITALIA SAI IN A.S.	24 ORE: DALLE 00.01 ALLE 24.00	Nazionale	2019-09-15	2019-09-15 20:31:00	Italia	Tutte
2019-10-25	2019-10-25	OSR CUB TRASPORTI	Aereo	PERSONALE SOC. COOP. COROS AEROPORTO DI MILANO MALPENSA	24 ORE: DALLE 00.00 ALLE 23.59	Nazionale	2019-09-19	2019-09-19 15:21:00	Italia	Tutte
2019-10-03	2019-10-05	FAO-COBAS	Trasporto merci	PERSONALE DIPENDENTE AZIENDE SETTORE TRASPORTO MERCI, LOGISTICA E SPEDIZIONI	72 ORE: DALLE 00.00 DEL 3/10 ALLE 24.00 DEL 5/10	Nazionale	2019-09-21	2019-09-22 06:37:00	Italia	Tutte
2019-10-09	2019-10-09	OSR FILT-CGIL/FIT-CISL/UGL-TA	Aereo	PERSONALE SOC. AIRPORT HANDLING AEROPORTI DI MILANO LINATE E MILANO MALPENSA	24 ORE: DALLE 00.00 ALLE 24.00	Nazionale	2019-09-20	2019-09-23 18:21:00	Italia	Tutte
2019-10-09	2019-10-09	UGL-TA	Aereo	PERSONALE NAVIGANTE (PILOTI E ASSISTENTI DI VOLO) SOC. BLUE PANORAMA AIRLINES	24 ORE: DALLE 00.00 ALLE 24.00	Nazionale	2019-09-25	2019-09-25 16:40:00	Italia	Tutte
2019-10-25	2019-10-25	USB LAVORO PRIVATO	Aereo	PILOTI, ASSISTENTI DI VOLO E PERSONALE DI TERRA (TUTTI I SETTORI) DEL GRUPPO ALITALIA (ALITALIA SAI IN A.S. E CITYLINER IN A.S.)	24 ORE: DALLE 00.00 ALLE 23.59	Nazionale	2019-09-27	2019-09-27 11:24:00	Italia	Tutte
2019-10-10	2019-10-12	FAO-COBAS	Trasporto merci	PERSONALE DIPENDENTE AZIENDE SETTORE TRASPORTO MERCI, LOGISTICA E SPEDIZIONI	72 ORE: DALLE 00.00 DEL 10/10 ALLE 24.00 DEL 12/10	Nazionale	2019-09-27	2019-09-27 16:31:00	Italia	Tutte
2019-10-25	2019-10-25	FILT-CGIL/FIT-CISL/UILT-UIL/UGL-TA/ASSIVOLO QUADRI	Aereo	PERSONALE SOC. ENAV	4 ORE: DALLE 13.00 ALLE 17.00	Nazionale	2019-09-30	2019-09-30 15:27:00	Italia	Tutte
2019-10-13	2019-10-14	FILT-CGIL/FIT-CISL/UILT-UIL/UGL-VL/SLA-CISAL	Circolazione e sicurezza stradale	PERSONALE SOCIETA' CONCESSIONARIE AUTOSTRADALI COMPARTO ESAZIONE PEDAGGIO E TURNISTA	DALLE 10.00 ALLE 14.00, DALLE 18.00 ALLE 22.00 DEL 13/10 - DALLE 22.00 DEL 13/10 ALLE 02.00 DEL 14/10	Nazionale	2019-09-30	2019-09-30 18:17:00	Italia	Tutte
2019-10-01	2019-10-01	FILT-CGIL/FIT-CISL/UILT-UIL	Marittimo	SCIOPERO NAZIONALE DEI LAVORATORI PORTUALI E DELLE GUARDIE AI FUOCHI	1 ORA PER OGNI TURNO	Nazionale	2019-09-30	2019-09-30 16:50:00	Italia	Tutte
2019-10-25	2019-10-25	FILT-CGIL/FIT-CISL/UILT-UIL/UGL-TA	Aereo	PERSONALE NAVIGANTE TECNICO E DI CABINA GRUPPO AIR ITALY	4 ORE: DALLE 10.00 ALLE 14.00	Nazionale	2019-10-02	2019-10-02 15:13:00	Italia	Tutte
2019-10-25	2019-10-25	OSR FILT-CGIL/FIT-CISL/UGL-TA	Aereo	PERSONALE SOC. AIRPORT HANDLING AEROPORTI DI MILANO LINATE E MILANO MALPENSA	24 ORE: DALLE 00.00 ALLE 24.00	Nazionale	2019-10-02	2019-10-02 18:48:00	Italia	Tutte
2019-10-25	2019-10-25	UGL TRASPORTO AEREO	Aereo	PERSONALE SOC. ENAV	4 ORE: DALLE 13.00 ALLE 17.00	Nazionale	2019-10-04	2019-10-04 15:32:00	Italia	Tutte
2019-10-25	2019-10-25	RSA UGL-TA	Aereo	PERSONALE SOC. ENAV ARO/CBO DI MILANO LINATE	4 ORE: DALLE 13.00 ALLE 17.00	Nazionale	2019-10-07	2019-10-07 15:27:00	Italia	Tutte
2019-10-25	2019-10-25	OST FILT-CGIL/UGL-TA	Aereo	PERSONALE SOC. LSG SKY CHEFS AEROPORTO DI MILANO MALPENSA	4 ORE: DALLE 10.00 ALLE 14.00	Nazionale	2019-10-08	2019-10-08 17:03:00	Italia	Tutte
2019-10-25	2019-10-25	ANPAC/ANPAV	Aereo	PERSONALE NAVIGANTE (PILOTI E ASSISTENTI DI VOLO) SOC. AIR ITALY	4 ORE: DALLE 10.00 ALLE 14.00	Nazionale	2019-10-09	2019-10-09 11:06:00	Italia	Tutte
2019-10-25	2019-10-25	ANPAC/ANPAV	Aereo	PERSONALE NAVIGANTE (PILOTI E ASSISTENTI DI VOLO) SOC. GRUPPO ALITALIA SAI - CITYLINER IN AS	4 ORE: DALLE 10.00 ALLE 14.00	Nazionale	2019-10-10	2019-10-10 19:02:00	Italia	Tutte
2019-10-25	2019-10-25	ANP	Aereo	PERSONALE NAVIGANTE TECNICO SOC. GRUPPO ALITALIA IN A.S. (ALITALIA SAI - CITYLINER)	4 ORE: DALLE 10.00 ALLE 14.00	Nazionale	2019-10-11	2019-10-11 14:23:00	Italia	Tutte
2019-10-25	2019-10-25	RSA FIT-CISL/UNICA	Aereo	PERSONALE SOC. ENAV ACC DI PADOVA	4 ORE: DALLE 13.00 ALLE 17.00	Nazionale	2019-10-11	2019-10-11 17:25:00	Italia	Tutte
2019-10-25	2019-10-25	OSL FILT-CGIL	Aereo	PERSONALE SOC. ENAV ACC ROMA	4 ORE: DALLE 13.00 ALLE 17.00	Nazionale	2019-10-13	2019-10-14 09:24:00	Italia	Tutte
2019-11-25	2019-11-25	FAST-CONFSAL	Aereo	PERSONALE DIPENDENTE DELLE AZIENDE/VETTORI DEL SETTORE DEL TRASPORTO AEREO	4 ORE: DALLE 13.00 ALLE 17.00	Nazionale	2019-10-17	2019-10-17 12:32:00	Italia	Tutte	ESCLUSIONE DEL PERSONALE DELLA SOC. ENAV ADDETTO AL SERVIZIO AIS/AIM E DELL'APT DI PESCARA - ORDINANZA MINISTERIALE DI RIDUZIONE DURATA SCIOPERO A 4 H (13.00-17.00)
2019-11-09	2019-11-09	USB LAVORO PRIVATO	Aereo	PERSONALE SOC. TECHNO SKY E PERSONALE IMPIANTI CONTROLLO TRAFFICO AEREO ATSEP	4 ORE: DALLE 12.00 ALLE 16.00	Nazionale	2019-10-18	2019-10-18 10:02:00	Italia	Tutte
2019-11-15	2019-11-15	OSR CUB TRASPORTI	Aereo	PERSONALE SOC. COOP. COROS AEROPORTO DI MILANO MALPENSA	24 ORE: DALLE 00.00 ALLE 23.59	Nazionale	2019-10-18	2019-10-18 12:26:00	Italia	Tutte
2019-11-05	2019-11-05	FILT-CGIL/FIT-CISL/UILT-UIL/UGL-TAF/SLM FAST CONFSAL/ORSA	Appalti ferroviari	PERSONALE APPALTI FERROVIARI SOC. MANITALIDEA OPERANTE PRESSO LE SOCC. RFI E TRENITALIA	INTERO TURNO DI LAVORO	Nazionale	2019-10-22	2019-10-22 16:50:00	Italia	Tutte
2019-11-24	2019-11-25	FILT-CGIL/FIT-CISL/UILT-UIL/UGL-VL/SLA-CISAL	Circolazione e sicurezza stradale	PERSONALE SOCIETA' CONCESSIONARIE AUTOSTRADALI COMPARTO ESAZIONE PEDAGGIO E TURNISTA	INTERA PRESTAZIONE PER OGNI TURNO DALLE 06.00 DEL 24/11 ALLE ORE 6.00 DEL 25/11	Nazionale	2019-10-25	2019-10-25 11:36:00	Italia	Tutte
2019-11-25	2019-11-25	CUB TRASPORTI/AIRCREWCOMMITTEE	Aereo	PERSONALE GRUPPO ALITALIA SAI IN A.S.	24 ORE: DALLE 00.01 ALLE 23.59	Nazionale	2019-10-29	2019-10-29 09:48:00	Italia	Tutte	ORDINANZA MINISTERIALE DI RIDUZIONE DURATA SCIOPERO A 4 H (13.00-17.00)
2019-11-25	2019-11-25	CUB TRASPORTI/AIRCREWCOMMITTEE	Aereo	PERSONALE NAVIGANTE SOC. ALITALIA SAI IN A.S.	24 ORE: DALLE 00.01 ALLE 24.00	Nazionale	2019-10-29	2019-10-29 09:52:00	Italia	Tutte	ORDINANZA MINISTERIALE DI RIDUZIONE DURATA SCIOPERO A 4 H (13.00-17.00)
2019-11-25	2019-11-25	ANP	Aereo	PERSONALE NAVIGANTE TECNICO SOCC. GRUPPO ALITALIA IN A.S.	24 ORE: DALLE 00.01 ALLE 23.59	Nazionale	2019-10-29	2019-10-29 11:04:00	Italia	Tutte
2019-11-25	2019-11-25	FILT-CGIL/FIT-CISL/UILT-UIL/UGL-TA	Aereo	PERSONALE NAVIGANTE TECNICO E DI CABINA GRUPPO AIR ITALY	4 ORE: DALLE 13.00 ALLE 17.00	Nazionale	2019-10-31	2019-10-31 09:49:00	Italia	Tutte	ADESIONE DELLA A.P. AP ASSOCIAZIONE PILOTI - ORDINANZA MINISTERIALE DI RIDUZIONE DURATA SCIOPERO A 4 H (13.00-17.00)
2019-11-25	2019-11-25	OSL FILT-CGIL	Aereo	PERSONALE SOC. ENAV ACC ROMA	4 ORE: DALLE 13.00 ALLE 17.00	Nazionale	2019-11-04	2019-11-04 09:06:00	Italia	Tutte
2019-11-25	2019-11-25	ANPAC/ANPAV	Aereo	PERSONALE NAVIGANTE (PILOTI E ASSISTENTI DI VOLO) SOC. AIR ITALY	24 ORE: DALLE 00.01 ALLE 24.00	Nazionale	2019-10-29	2019-10-29 18:22:00	Italia	Tutte
2019-11-25	2019-11-25	ANPAC/ANPAV	Aereo	PERSONALE NAVIGANTE (PILOTI E ASSISTENTI DI VOLO) SOC. GRUPPO ALITALIA SAI - CITYLINER IN AS	24 ORE: DALLE 00.01 ALLE 24.00	Nazionale	2019-10-29	2019-10-29 18:18:00	Italia	Tutte
2019-11-25	2019-11-25	FILT-CGIL/FIT-CISL/UILT-UIL/UGL-TA/ASSIVOLO QUADRI	Aereo	PERSONALE SOC. ENAV	4 ORE: DALLE 13.00 ALLE 17.00	Nazionale	2019-11-04	2019-11-04 14:15:00	Italia	Tutte	ORDINANZA MINISTERIALE DI RIDUZIONE DURATA SCIOPERO A 4 H (13.00-17.00)
2019-11-25	2019-11-25	ASSOVOLO TRASPORTO AEREO	Aereo	PERSONALE NAVIGANTE (PILOTI ED ASSISTENTI DI VOLO) GRUPPO ALITALIA SAI E CITYLINER	24 ORE: DALLE 00.01 ALLE 24.00	Nazionale	2019-11-05	2019-11-05 15:24:00	Italia	Tutte
2019-11-25	2019-11-25	RSA UILT-UIL/UGL-TA	Aereo	PERSONALE SOC. ENAV ACC DI BRINDISI	4 ORE: DALLE 13.00 ALLE 17.00	Nazionale	2019-11-07	2019-11-07 13:44:00	Italia	Tutte	ORDINANZA MINISTERIALE DI RIDUZIONE DURATA SCIOPERO A 4 H (13.00-17.00)
2019-11-20	2019-11-20	FILT-CGIL/FIT-CISL/UILT-UIL/UGL-TAF/SLM-FAST/ORSA TRASPORTI	Appalti ferroviari	PERSONALE SOC. MR. JOB ( CONSORZIO MANITAL ) APPALTI FERROVIARI PER SOCC. RFI E GRANDI STAZIONI	MEZZO TURNO DI LAVORO	Nazionale	2019-11-07	2019-11-07 23:41:00	Italia	Tutte	ADESIONE DELLA O.S. UCLAS
2019-11-20	2019-11-20	FILT-CGIL/FIT-CISL/UILT-UIL/UGL-TAF/SLM-FAST/ORSA TRASPORTI	Appalti ferroviari	PERSONALE SOC. MANITALIDEA ( CONSORZIO MANITAL ) APPALTI FERROVIARI PER SOCC. RFI E TRENITALIA	INTERO TURNO DI LAVORO	Nazionale	2019-11-08	2019-11-08 00:24:00	Italia	Tutte
2019-11-25	2019-11-25	RSA UGL-TA	Aereo	PERSONALE SOC. ENAV ARO/CBO DI MILANO LINATE	4 ORE: DALLE 13.00 ALLE 17.00	Nazionale	2019-11-11	2019-11-11 14:05:00	Italia	Tutte	ORDINANZA MINISTERIALE DI RIDUZIONE DURATA SCIOPERO A 4 H (13.00-17.00)
2019-11-25	2019-11-26	CSE FNILT	Trasporto merci	PERSONALE VIAGGIANTE SOCC. GRUPPO GAVIO SETTORE TRASPORTI	48 ORE	Nazionale	2019-11-11	2019-11-11 11:39:00	Italia	Tutte
2019-11-25	2019-11-25	RSA FIT-CISL	Aereo	PERSONALE SOC. ENAV ACC DI PADOVA	4 ORE: DALLE 13.00 ALLE 17.00	Nazionale	2019-11-11	2019-11-11 15:43:00	Italia	Tutte	ORDINANZA MINISTERIALE DI RIDUZIONE DURATA SCIOPERO A 4 H (13.00-17.00)
2019-11-25	2019-11-25	USB LAVORO PRIVATO	Aereo	PILOTI, ASSISTENTI DI VOLO E PERSONALE DI TERRA (TUTTI I SETTORI) DEL GRUPPO ALITALIA (ALITALIA SAI IN A.S. E CITYLINER IN A.S.)	24 ORE: DALLE 00.01 ALLE 23.59	Nazionale	2019-11-11	2019-11-12 11:17:00	Italia	Tutte	ESCLUSIONE DEI VOLI DA E PER L'AEROPORTO DI VENEZIA - ORDINANZA MINISTERIALE DI RIDUZIONE DURATA SCIOPERO A 4 H (13.00-17.00)
2019-11-25	2019-11-25	RSA FIT-CISL/UILT-UIL/UGL-TA/UNICA	Aereo	PERSONALE SOC. ENAV ATP DI CIAMPINO	4 ORE: DALLE 13.00 ALLE 17.00	Interregionale	2019-11-13	2019-11-13 16:15:00	Italia	Tutte
2019-11-29	2019-11-29	USB	Generale	SCIOPERO GENERALE DI TUTTE LE CATEGORIE PUBBLICHE E PRIVATE	INTERA GIORNATA - FERROVIARIO: DALLE 00.00 ALLE 21.00; TPL: 24 ORE CON MODALITA' TERRITORIALI ED ESCLUSIONI LOCALI; MARITTIMO: ISOLE MAGGIORI 1 ORA DA PARTENZE - ISOLE MINORI: 00.00 - 24.00; TRASPORTO MERCI E LOGISTICA 24 ORE CON MODALITA' TERRITORIALI	Nazionale	2019-11-11	2019-11-13 18:58:00	Italia	Tutte	ESCLUSIONE TRASPORTO AEREO, CIRCOLAZIONE E SICUREZZA STRADALE, APPALTI FERROVIARI TRENITALIA E RFI E TRASPORTI REGIONE PIEMONTE
2019-12-13	2019-12-13	OSR CUB TRASPORTI	Aereo	PERSONALE SOC. COOP. COROS AEROPORTO DI MILANO MALPENSA	24 ORE: DALLE 00.00 ALLE 23.59	Nazionale	2019-11-14	2019-11-14 10:26:00	Italia	Tutte
2019-11-25	2019-11-25	OST FILT-CGIL/FIT-CISL/UILT-UIL/UGL-TA	Aereo	PERSONALE DELLA SOC. AIR ITALY DELLA SEDE DI OLBIA	4 ORE: DALLE 10.00 ALLE 14.00	Nazionale	2019-11-15	2019-11-18 14:31:00	Italia	Tutte
2019-12-13	2019-12-13	FILT-CGIL/FIT-CISL/UILT-UIL/UGL T.A.	Aereo	PERSONALE DIPENDENTE SOCIETA'/COMPAGNIE AEREE ASSOCIATE AD ASSAEREO	24 ORE: DALLE 00.01 ALLE 24.00	Nazionale	2019-11-19	2019-11-19 14:33:00	Italia	Tutte
2019-12-13	2019-12-13	ASSOVOLO TRASPORTO AEREO	Aereo	PERSONALE NAVIGANTE (PILOTI ED ASSISTENTI DI VOLO) GRUPPO ALITALIA SAI E CITYLINER	24 ORE: DALLE 00.01 ALLE 24.00	Nazionale	2019-11-20	2019-11-20 19:01:00	Italia	Tutte
2019-12-13	2019-12-13	ANPAC/ANPAV	Aereo	PERSONALE NAVIGANTE (PILOTI E ASSISTENTI DI VOLO) SOC. AIR ITALY	24 ORE: DALLE 00.01 ALLE 24.00	Nazionale	2019-11-20	2019-11-20 19:09:00	Italia	Tutte
2019-12-13	2019-12-13	ANPAC/ANPAV/ANP	Aereo	PERSONALE NAVIGANTE (PILOTI ED ASSISTENTI DI VOLO) SOCC. GRUPPO ALITALIA IN A.S. E CITYLINER IN A.S.	24 ORE: DALLE 00.01 ALLE 24.00	Nazionale	2019-11-20	2019-11-20 18:49:00	Italia	Tutte
2020-01-14	2020-01-14	UNICA	Aereo	PERSONALE SOC. ENAV	4 ORE: DALLE 13.00 ALLE 17.00	Nazionale	2019-11-22	2019-11-22 11:46:00	Italia	Tutte	SOSPENSIONE ASSISTENZA AI SORVOLI CON ESCLUSIONE DI QUELLI CONNESSI AI VOLI GARANTITI - ORD. MIN. 192 T DI RIDUZIONE DURATA E/O CONCENTRAZIONE IN FASCIA ORARIA 13.00-17.00
2019-12-13	2019-12-13	USB LAVORO PRIVATO	Aereo	PILOTI, ASSISTENTI DI VOLO E PERSONALE DI TERRA (TUTTI I SETTORI) DEL GRUPPO ALITALIA (ALITALIA SAI IN A.S. E CITYLINER IN A.S.)	24 ORE: DALLE 00.01 ALLE 23.59	Nazionale	2019-11-22	2019-11-22 15:54:00	Italia	Tutte
2019-12-13	2019-12-13	NACA PILOTI AZ	Aereo	PERSONALE NAVIGANTE TECNICO SOC. ALITALIA SAI	4 ORE: DALLE 10.00 ALLE 14.00	Nazionale	2019-11-23	2019-11-23 11:53:00	Italia	Tutte
2019-12-13	2019-12-13	CUB TRASPORTI/AIRCREWCOMMITTEE	Aereo	PERSONALE GRUPPO ALITALIA SAI IN A.S.	24 ORE: DALLE 00.01 ALLE 23.59	Nazionale	2019-11-23	2019-11-23 15:39:00	Italia	Tutte
2019-12-13	2019-12-13	CUB TRASPORTI/AIRCREWCOMMITTEE	Aereo	PERSONALE NAVIGANTE SOC. ALITALIA SAI IN A.S.	24 ORE: DALLE 00.01 ALLE 24.00	Nazionale	2019-11-23	2019-11-23 15:50:00	Italia	Tutte
2019-12-13	2019-12-13	CUB	Aereo	LAVORATORI COMPARTO AEREO, AEROPORTUALE E INDOTTO DEGLI AEROPORTI	24 ORE: DALLE 00.01 ALLE 23.59	Nazionale	2019-11-23	2019-11-23 16:49:00	Italia	Tutte	ADESIONE O.S. CUB TRASPORTI - ESCLUSO DALLO SCIOPERO IL PERSONALE ENAV
2019-12-15	2019-12-15	OSR ORSA FERROVIE	Ferroviario	PERSONALE DELLA SOC. TRENITALIA DELLE STRUTTURE DPR DELLE REGIONI PIEMONTE E VALLE D'AOSTA	8 ORE: DALLE 09.01 ALLE 16.59	Interregionale	2019-11-25	2019-11-25 12:01:00	Italia	Tutte
2020-01-15	2020-01-15	FILT-CGIL/FIT-CISL/UILT-UIL/UGL-TA	Aereo	PERSONALE SOC. CONSULTA OPERANTE PRESSO GLI SCALI DI FIUMICINO E CIAMPINO	4 ORE: DALLE 09.00 ALLE 13.00	Nazionale	2019-11-27	2019-11-27 11:35:00	Italia	Tutte
2020-01-14	2020-01-14	FILT-CGIL/FIT-CISL/UILT-UIL/UGL-TA	Aereo	PERSONALE SOC. CONSULTA OPERANTE PRESSO GLI SCALI DI FIUMICINO E CIAMPINO	4 ORE: DALLE 13.00 ALLE 17.00	Nazionale	2019-11-27	2019-11-27 16:46:00	Italia	Tutte	ORD. MIN. 192 T DI RIDUZIONE DURATA E/O CONCENTRAZIONE IN FASCIA ORARIA 13.00-17.00
2019-12-13	2019-12-13	COBAS LAVORO PRIVATO/USB LAVORO PRIVATO	Aereo	PERSONALE DELLA SOC. AIR ITALY	4 ORE: DALLE 10.00 ALLE 14.00	Nazionale	2019-11-28	2019-11-28 11:02:00	Italia	Tutte
2019-12-09	2019-12-10	CSE FNILT	Trasporto merci	PERSONALE VIAGGIANTE SOCC. GRUPPO GAVIO SETTORE TRASPORTI	48 ORE	Nazionale	2019-11-28	2019-11-29 07:30:00	Italia	Tutte
2019-12-13	2019-12-13	FILT-CGIL/FIT-CISL/UILT-UIL/UGL-TA	Aereo	PERSONALE NAVIGANTE TECNICO E DI CABINA GRUPPO AIR ITALY	24 ORE: DALLE 00.01 ALLE 24.00	Nazionale	2019-11-29	2019-11-29 15:21:00	Italia	Tutte
2019-12-13	2019-12-13	FIT-CISL	Aereo	PERSONALE NAVIGANTE DI CABINA SOC. EASYJET AIRLINES LIMITED	4 ORE: DALLE 10.01 ALLE 14.00	Nazionale	2019-11-29	2019-11-29 15:09:00	Italia	Tutte
2019-12-13	2019-12-13	USB LAVORO PRIVATO	Aereo	PERSONALE AEROPORTUALE DELLA SOC. AVIATION SERVICES DI ROMA FIUMICINO	4 ORE: DALLE 10.00 ALLE 14.00	Nazionale	2019-12-02	2019-12-02 14:41:00	Italia	Tutte
2019-12-13	2019-12-13	AP ASSOCIAZIONE PILOTI	Aereo	PERSONALE NAVIGANTE DELLA SOC. AIR ITALY	4 ORE: DALLE 10.00 ALLE 14.00	Nazionale	2019-11-29	2019-12-02 16:26:00	Italia	Tutte
2020-01-14	2020-01-14	UILT-UIL	Aereo	PERSONALE NAVIGANTE DELLA SOC. VOLOTEA	4 ORE: DALLE 13.00 ALLE 17.00	Nazionale	2019-12-02	2019-12-02 17:26:00	Italia	Tutte	ORD. MIN. 192 T DI RIDUZIONE DURATA E/O CONCENTRAZIONE IN FASCIA ORARIA 13.00-17.00
2020-01-14	2020-01-14	OSR FIT-CISL	Aereo	PERSONALE AEROPORTUALE SOC. AVIATION SERVICES DI VENEZIA	4 ORE: DALLE 10.00 ALLE 14.00	Interregionale	2019-12-03	2019-12-03 09:21:00	Italia	Tutte
2020-01-14	2020-01-14	UILT-UIL	Aereo	PERSONALE DEL GRUPPO ERNEST AIRLINES	4 ORE: DALLE 13.00 ALLE 17.00	Nazionale	2019-12-06	2019-12-06 14:22:00	Italia	Tutte	ORD. MIN. 192 T DI RIDUZIONE DURATA E/O CONCENTRAZIONE IN FASCIA ORARIA 13.00-17.00
2020-01-14	2020-01-14	FILT-CGIL/UILT-UIL	Aereo	PERSONALE NAVIGANTE DI CABINA DELLA SOC. EASYJET	4 ORE: DALLE 13.00 ALLE 17.00	Nazionale	2019-12-09	2019-12-09 13:04:00	Italia	Tutte	ORD. MIN. 192 T DI RIDUZIONE DURATA E/O CONCENTRAZIONE IN FASCIA ORARIA 13.00-17.00
2020-01-14	2020-01-14	UILT-UIL	Aereo	PERSONALE NAVIGANTE TECNICO E DI CABINA DEL GRUPPO ALBASTAR	4 ORE: DALLE 13.00 ALLE 17.00	Nazionale	2019-12-09	2019-12-09 14:23:00	Italia	Tutte	ORD. MIN. 192 T DI RIDUZIONE DURATA E/O CONCENTRAZIONE IN FASCIA ORARIA 13.00-17.00
2020-01-14	2020-01-14	FIT-CISL	Aereo	PERSONALE NAVIGANTE DI CABINA SOC. EASYJET AIRLINES LIMITED	4 ORE: DALLE 13.00 ALLE 17.00	Nazionale	2019-12-09	2019-12-09 14:42:00	Italia	Tutte	ORD. MIN. 192 T DI RIDUZIONE DURATA E/O CONCENTRAZIONE IN FASCIA ORARIA 13.00-17.00
2019-12-22	2019-12-22	RSA UILT-UIL	Circolazione e sicurezza stradale	PERSONALE SOCIETA' AUTOSTRADE PER L'ITALIA COMPARTO ESAZIONE PEDAGGIO SU TRATTE V° TRONCO ( FIANO ROMANO )	ULTIME 4 ORE DI OGNI TURNO LAVORATIVO	Nazionale	2019-12-09	2019-12-10 10:46:00	Italia	Tutte
2019-12-20	2019-12-21	FILT-CGIL/FIT-CISL/UILT-UIL	Marittimo	PERSONALE ADDETTO AL SERVIZIO GUARDIA AI FUOCHI PORTUALE	24 ORE: DALLE 06.00 DEL 20/12 ALLE 06.00 DEL 21/12	Nazionale	2019-12-09	2019-12-10 11:05:00	Italia	Tutte
2019-12-22	2019-12-24	FAO-COBAS	Trasporto merci	PERSONALE DIPENDENTE AZIENDE SETTORE TRASPORTO MERCI, LOGISTICA E SPEDIZIONI	72 ORE: DALLE 00.00 DEL 22/12 ALLE 24.00 DEL 24/12	Nazionale	2019-12-09	2019-12-11 12:57:00	Italia	Tutte
2020-01-14	2020-01-14	OSL FILT-CGIL	Aereo	PERSONALE SOC. ENAV ACC ROMA	4 ORE: DALLE 13.00 ALLE 17.00	Nazionale	2019-12-18	2019-12-18 08:25:00	Italia	Tutte	ORD. MIN. 192 T DI RIDUZIONE DURATA E/O CONCENTRAZIONE IN FASCIA ORARIA 13.00-17.00
2020-01-14	2020-01-14	FILT-CGIL/FIT-CISL/UILT-UIL/UGL-TA	Aereo	PERSONALE NAVIGANTE TECNICO E DI CABINA GRUPPO AIR ITALY COMPRESO PERSONALE IN DISTACCO PRESSO BULGARIAN AIR E TAJARAN JET	4 ORE: DALLE 13.00 ALLE 17.00	Nazionale	2019-12-20	2019-12-20 09:42:00	Italia	Tutte	ORD. MIN. 192 T DI RIDUZIONE DURATA E/O CONCENTRAZIONE IN FASCIA ORARIA 13.00-17.00
2020-01-14	2020-01-14	UGL-TA/ASSIVOLO QUADRI	Aereo	PERSONALE SOC. ENAV	4 ORE: DALLE 13.00 ALLE 17.00	Nazionale	2019-12-20	2019-12-20 18:28:00	Italia	Tutte	ORD. MIN. 192 T DI RIDUZIONE DURATA E/O CONCENTRAZIONE IN FASCIA ORARIA 13.00-17.00
2020-01-14	2020-01-14	RSA FILT-CGIL/FIT-CISL/UNICA	Aereo	PERSONALE SOC. ENAV DEL C.A. DI BARI	4 ORE: DALLE 13.00 ALLE 17.00	Interregionale	2019-12-20	2019-12-20 18:35:00	Italia	Tutte	ORD. MIN. 192 T DI RIDUZIONE DURATA E/O CONCENTRAZIONE IN FASCIA ORARIA 13.00-17.00
2020-01-14	2020-01-14	ANPAC/ANPAV	Aereo	PERSONALE NAVIGANTE SOC. AIR ITALY	24 ORE: DALLE 00.01 ALLE 24.00	Nazionale	2019-12-24	2019-12-24 13:09:00	Italia	Tutte	ORD. MIN. 192 T DI RIDUZIONE DURATA E/O CONCENTRAZIONE IN FASCIA ORARIA 13.00-17.00 - RIDOTTO A 4 ORE: 13-17 DALLA SOLA O.S. ANPAC
2020-01-14	2020-01-14	RSA UILT-UIL/UGL-TA/UNICA	Aereo	PERSONALE SOC. ENAV ACC ROMA	4 ORE: DALLE 13.00 ALLE 17.00	Nazionale	2019-12-27	2019-12-27 13:14:00	Italia	Tutte
2020-01-14	2020-01-14	ASSOVOLO FAST COMPARTO VOLO	Aereo	PERSONALE NAVIGANTE (PILOTI E ASSISTENTI DI VOLO) GRUPPO ALITALIA SAI E CITYLINER	4 ORE: DALLE 13.00 ALLE 17.00	Nazionale	2019-12-27	2019-12-27 12:38:00	Italia	Tutte	ORD. MIN. 192 T DI RIDUZIONE DURATA E/O CONCENTRAZIONE IN FASCIA ORARIA 13.00-17.00
2020-01-14	2020-01-14	FILT-CGIL/UILT-UIL	Aereo	PERSONALE SOC. ENAV	4 ORE: DALLE 13.00 ALLE 17.00	Nazionale	2019-12-27	2019-12-27 16:15:00	Italia	Tutte	ORD. MIN. 192 T DI RIDUZIONE DURATA E/O CONCENTRAZIONE IN FASCIA ORARIA 13.00-17.00
2020-01-14	2020-01-14	OST UILT-UIL/UGL-TA	Aereo	PERSONALE SOC. ENAV ACC DI BRINDISI	4 ORE: DALLE 13.00 ALLE 17.00	Nazionale	2019-12-27	2019-12-27 17:57:00	Italia	Tutte	ORD. MIN. 192 T DI RIDUZIONE DURATA E/O CONCENTRAZIONE IN FASCIA ORARIA 13.00-17.00
2020-01-14	2020-01-14	RSA UGL-TA	Aereo	PERSONALE SOC. ENAV AEROPORTO DI BERGAMO	4 ORE: DALLE 13.00 ALLE 17.00	Interregionale	2019-12-28	2019-12-28 16:09:00	Italia	Tutte
2020-01-14	2020-01-14	OST FILT-CGIL/FIT-CISL/UILT-UIL/UGL-TA	Aereo	PERSONALE DI TERRA DELLA SOC. AIR ITALY DELL'AEROPORTO DI MALPENSA	3 ORE: DALLE 14.00 ALLE 17.00	Nazionale	2019-12-28	2019-12-28 23:25:00	Italia	Tutte	ORD. MIN. 192 T DI RIDUZIONE DURATA E/O CONCENTRAZIONE IN FASCIA ORARIA 13.00-17.00
2020-01-14	2020-01-14	ANPAV	Aereo	ASSISTENTI DI VOLO DELLA SOC. VOLOTEA	4 ORE: DALLE 10.00 ALLE 14.00	Nazionale	2019-12-30	2019-12-30 09:41:00	Italia	Tutte	ORD. MIN. 192 T DI RIDUZIONE DURATA E/O CONCENTRAZIONE IN FASCIA ORARIA 13.00-17.00
2020-01-14	2020-01-14	UILT-UIL	Aereo	PERSONALE NAVIGANTE TECNICO E DI CABINA DEL GRUPPO BLUE AIR	4 ORE: DALLE 13.00 ALLE 17.00	Nazionale	2019-12-30	2019-12-30 10:56:00	Italia	Tutte	ORD. MIN. 192 T DI RIDUZIONE DURATA E/O CONCENTRAZIONE IN FASCIA ORARIA 13.00-17.00
2020-02-07	2020-02-07	COBAS LAVORO PRIVATO/USB LAVORO PRIVATO	Aereo	PERSONALE DELLA SOC. AIR ITALY	24 ORE: DALLE 00.00 ALLE 23.59	Nazionale	2019-12-30	2019-12-30 11:55:00	Italia	Tutte	ESCLUSIONE DEI VOLI DA E PER L'AEROPORTO DI VERONA
2020-01-14	2020-01-14	FIT-CISL	Aereo	PERSONALE SOC. ENAV	4 ORE: DALLE 13.00 ALLE 17.00	Nazionale	2019-12-30	2019-12-30 15:14:00	Italia	Tutte	ORD. MIN. 192 T DI RIDUZIONE DURATA E/O CONCENTRAZIONE IN FASCIA ORARIA 13.00-17.00
2020-01-14	2020-01-14	NAVAID-NACA PILOTI AZ	Aereo	PERSONALE NAVIGANTE TECNICO SOC. ALITALIA SAI IN A.S.	24 ORE: DALLE 00.01 ALLE 24.00	Nazionale	2019-12-30	2019-12-30 15:30:00	Italia	Tutte	ORD. MIN. 192 T DI RIDUZIONE DURATA E/O CONCENTRAZIONE IN FASCIA ORARIA 13.00-17.00
2020-01-14	2020-01-14	RSA FIT-CISL	Aereo	PERSONALE SOC. ENAV ACC ROMA	4 ORE: DALLE 13.00 ALLE 17.00	Nazionale	2019-12-30	2019-12-30 16:18:00	Italia	Tutte
2020-01-14	2020-01-14	UGL-TA	Aereo	PERSONALE TECNICI ATSEP DELLA SOC. TECHNO SKY	4 ORE: DALLE 13.00 ALLE 17.00	Nazionale	2019-12-31	2019-12-31 11:08:00	Italia	Tutte
2020-01-14	2020-01-14	RSA FILT-CGIL/FIT-CISL/UNICA	Aereo	PERSONALE SOC. ENAV ACC DI BRINDISI	4 ORE: DALLE 13.00 ALLE 17.00	Nazionale	2019-12-31	2019-12-31 19:37:00	Italia	Tutte
2020-01-14	2020-01-14	USB LAVORO PRIVATO	Aereo	PERSONALE AEROPORTUALE DELLA SOC. AVIATION SERVICES DI ROMA FIUMICINO	4 ORE: DALLE 10.00 ALLE 14.00	Nazionale	2020-01-02	2020-01-02 14:41:00	Italia	Tutte	ORD. MIN. 192 T DI RIDUZIONE DURATA E/O CONCENTRAZIONE IN FASCIA ORARIA 13.00-17.00
2020-02-07	2020-02-07	NAVAID-NACA PILOTI AZ	Aereo	PERSONALE NAVIGANTE TECNICO SOC. ALITALIA SAI IN A.S.	24 ORE: DALLE 00.01 ALLE 24.00	Nazionale	2020-01-11	2020-01-11 11:34:00	Italia	Tutte	ESCLUSIONE DEI VOLI DA E PER L'AEROPORTO DI VERONA
2020-02-10	2020-02-11	USB LAVORO PRIVATO	Marittimo	PERSONALE SOC. COMPAGNIA ITALIANA DI NAVIGAZIONE ( CIN )	24 ORE: DALLE 16.00 DEL 10/2 ALLE 16.00 DELL'11/2	Nazionale	2020-01-14	2020-01-14 11:10:00	Italia	Tutte
2020-02-25	2020-02-25	FILT-CGIL/FIT-CISL/UILT-UIL/UGL-TA	Aereo	PERSONALE DIPENDENTE SOCIETA'/COMPAGNIE DEL SETTORE TRASPORTO AEREO	24 ORE: DALLE 00.01 ALLE 24.00	Nazionale	2020-01-22	2020-01-22 10:09:00	Italia	Tutte
2020-02-25	2020-02-25	FAST-CONFSAL	Aereo	PERSONALE DIPENDENTE DELLE AZIENDE/VETTORI DEL SETTORE DEL TRASPORTO AEREO	24 ORE: DALLE 00.01 ALLE 24.00	Nazionale	2020-01-23	2020-01-23 11:11:00	Italia	Tutte
2020-02-07	2020-02-07	USB LAVORO PRIVATO	Aereo	PERSONALE AEROPORTUALE DELLA SOC. AVIATION SERVICES DI ROMA FIUMICINO	24 ORE: DALLE 00.00 ALLE 23.59	Nazionale	2020-01-23	2020-01-23 13:50:00	Italia	Tutte	GARANTITA ASSISTENZA VOLI DA E PER AEROPORTO DI VERONA
2020-02-25	2020-02-25	OSL FILT-CGIL	Aereo	PERSONALE SOC. ENAV ACC ROMA	24 ORE: DALLE 00.01 ALLE 23.59	Nazionale	2020-01-30	2020-01-30 12:05:00	Italia	Tutte
2020-02-25	2020-02-25	OSR CUB TRASPORTI	Aereo	PERSONALE SOC. MLE-BCUBE AEROPORTO DI MILANO MALPENSA	4 ORE: DALLE 10.00 ALLE 14.00	Nazionale	2020-02-04	2020-02-04 08:11:00	Italia	Tutte
2020-02-04	2020-02-04	USI	Generale	SCIOPERO GENERALE DI TUTTE LE CATEGORIE PUBBLICHE, PRIVATE E COOPERATIVE	INTERA GIORNATA; TRASP. FERROVIARIO 21 ORE: DALLE 00.00 ALLE 21.00	Nazionale	2020-02-04	2020-02-04 13:22:00	Italia	Tutte
2020-03-09	2020-03-09	USI	Generale	SCIOPERO GENERALE DI TUTTE LE CATEGORIE PUBBLICHE, PRIVATE E COOPERATIVE	INTERA GIORNATA; TRASP. FERROVIARIO 21 ORE: DALLE 00.00 ALLE 21.00; AUTOSTRADE: DALLE 22.00 DEL 8/3 ALLE 22.00 DEL 9/3	Nazionale	2020-02-04	2020-02-04 13:22:00	Italia	Tutte
2020-03-09	2020-03-09	USB	Generale	SCIOPERO GENERALE CATEGORIE PUBBLICHE E PRIVATE	INTERA GIORNATA - AEREO DALLE 00.00 ALLE 23.59; TRAP. MERCI 24 ORE CON MODALITA' TERRITORIALI; AUTOSTRADE: DALLE 22 DEL 8/3 ALLE 22 DEL 9/3; ESCLUSIONE TRASP. MARITTIMO	Nazionale	2020-02-05	2020-02-05 12:11:00	Italia	Tutte	ADESIONE USB LAVORO PRIVATO - ESCLUSIONE SETTORE FERROVIARIO REG. CALABRIA - REVOCATO SETTORE TPL E FERROVIARIO
2020-03-09	2020-03-09	CUB	Generale	SCIOPERO GENERALE SETTORI PUBBLICI E PRIVATI	INTERA GIORNATA - AEREO DALLE 00.01 ALLE 24.00; FERROVIARIO: DALLE 00.00 ALLE 21.00; TPL: 24 ORE CON MODALITA' TERRITORIALI ; MARITTIMO: ISOLE MAGGIORI 1 ORA DA PARTENZE - ISOLE MINORI: 00.01 - 24.00; AUTOSTRADE: DALLE 22 DEL 8/3 ALLE 22 DEL 9/3	Nazionale	2020-02-05	2020-02-05 13:53:00	Italia	Tutte	ADESIONE DELLA O.S. CUB TRASPORTI
2020-02-07	2020-02-07	CUB TRASPORTI	Ferroviario	PERSONALE AZIENDE FERROVIARIE VIAGGIATORI E MERCI	8 ORE: DALLE 9.00 ALLE 17.00	Nazionale	2020-02-06	2020-02-06 13:11:00	Italia	Tutte	EX ART. 2 COMMA 7 L. 146/90
2020-02-07	2020-02-07	FILT-CGIL/FIT-CISL/UILT-UIL/UGL-TAF/FAST/ORSA	Ferroviario	PERSONALE AZIENDE FERROVIARIE VIAGGIATORI E MERCI	2 ORE: DALLE 12.00 ALLE 14.00	Nazionale	2020-02-06	2020-02-06 13:45:00	Italia	Tutte
2020-02-07	2020-02-07	SGB SINDACATO GENERALE DI BASE	Ferroviario	PERSONALE AZIENDE FERROVIARIE VIAGGIATORI E MERCI	8 ORE: DALLE 9.00 ALLE 17.00	Nazionale	2020-02-06	2020-02-06 15:42:00	Italia	Tutte	EX ART. 2 COMMA 7 L. 146/90
2020-02-07	2020-02-07	USB LAVORO PRIVATO	Ferroviario	PERSONALE AZIENDE FERROVIARIE VIAGGIATORI E MERCI	8 ORE: DALLE 9.00 ALLE 17.00	Nazionale	2020-02-06	2020-02-06 17:03:00	Italia	Tutte	EX ART. 2 COMMA 7 L. 146/90
2020-02-07	2020-02-07	CAT	Ferroviario	PERSONALE AZIENDE FERROVIARIE VIAGGIATORI E MERCI	8 ORE: DALLE 9.00 ALLE 17.00	Nazionale	2020-02-06	2020-02-06 17:16:00	Italia	Tutte
2020-02-07	2020-02-07	COBAS FERROVIERI	Ferroviario	PERSONALE AZIENDE FERROVIARIE VIAGGIATORI E MERCI	8 ORE: DALLE 9.00 ALLE 17.00	Nazionale	2020-02-06	2020-02-06 22:24:00	Italia	Tutte
2020-03-13	2020-03-13	FILT-CGIL/FIT-CISL/UILT-UIL	Marittimo	PERSONALE NAVIGANTE, AMMINISTRATIVO E DI TERRA DELLA SOC. TIRRENIA/CIN	RITARDO DI 4 ORE DELLA PARTENZA NAVI	Nazionale	2020-02-07	2020-02-07 18:33:00	Italia	Tutte
2020-03-09	2020-03-09	SLAI COBAS PER IL SINDACATO DI CLASSE	Generale	SCIOPERO GENERALE SETTORI PUBBLICI E PRIVATI	INTERA GIORNATA	Nazionale	2020-02-03	2020-02-10 09:42:00	Italia	Tutte
2020-03-13	2022-06-13	UGL MARE	Marittimo	PERSONALE NAVIGANTE ED AMMINISTRATIVO DELLA SOC. TIRRENIA/CIN	RITARDO DI 4 ORE DELLA PARTENZA NAVI	Nazionale	2020-02-10	2020-02-10 11:26:00	Italia	Tutte
2020-02-25	2020-02-25	OST UILT-UIL	Aereo	PERSONALE SOC. ENAV ACC DI BRINDISI	24 ORE: DALLE 00.01 ALLE 24.00	Nazionale	2020-02-11	2020-02-11 11:10:00	Italia	Tutte
2020-02-25	2020-02-25	RSA UGL-TA	Aereo	PERSONALE SOC. ENAV AEROPORTO DI BERGAMO	24 ORE: DALLE 00.01 ALLE 24.00	Interregionale	2020-02-11	2020-02-11 15:12:00	Italia	Tutte
2020-02-25	2020-02-25	RSA UILT-UIL	Aereo	PERSONALE SOC. ENAV ACC ROMA	24 ORE: DALLE 00.01 ALLE 24.00	Nazionale	2020-02-11	2020-02-11 17:41:00	Italia	Tutte
2020-02-25	2020-02-25	RSA UNICA	Aereo	PERSONALE SOC. ENAV ACC DI BRINDISI	24 ORE: DALLE 00.01 ALLE 24.00	Nazionale	2020-02-11	2020-02-11 18:04:00	Italia	Tutte
2020-02-25	2020-02-25	UGL-TA	Aereo	PERSONALE TECNICI ATSEP DELLA SOC. TECHNO SKY	8 ORE: DALLE 10.00 ALLE 18.00	Nazionale	2020-02-12	2020-02-12 10:16:00	Italia	Tutte
2020-02-25	2020-02-25	RSA UGL-TA	Aereo	PERSONALE SOC. ENAV APT DI BARI	4 ORE: DALLE 13.00 ALLE 17.00	Interregionale	2020-02-12	2020-02-12 10:02:00	Italia	Tutte
2020-02-25	2020-02-25	RSA UNICA	Aereo	PERSONALE SOC. ENAV APT DI BARI	24 ORE: DALLE 00.01 ALLE 24.00	Interregionale	2020-02-12	2020-02-12 10:05:00	Italia	Tutte
2020-02-25	2020-02-25	RSA FIT-CISL	Aereo	PERSONALE SOC. ENAV APT DI CIAMPINO	24 ORE: DALLE 00.01 ALLE 24.00	Interregionale	2020-02-12	2020-02-12 15:30:00	Italia	Tutte
2020-02-25	2020-02-25	RSA UNICA	Aereo	PERSONALE SOC. ENAV DEL C.A. DI VENEZIA TESSERA	24 ORE: DALLE 00.01 ALLE 24.00	Interregionale	2020-02-12	2020-02-12 16:32:00	Italia	Tutte
2020-02-25	2020-02-25	USB LAVORO PRIVATO	Aereo	PILOTI, ASSISTENTI DI VOLO E PERSONALE DI TERRA (TUTTI I SETTORI) DEL GRUPPO ALITALIA (ALITALIA SAI IN A.S. E CITYLINER IN A.S.)	24 ORE: DALLE 00.01 ALLE 23.59	Nazionale	2020-02-12	2020-02-12 17:00:00	Italia	Tutte
2020-02-25	2020-02-25	USB LAVORO PRIVATO	Aereo	PERSONALE NAVIGANTE DELLA SOC. VUELING AIRLINES ITALIA	4 ORE: DALLE 12.00 ALLE 16.00	Nazionale	2020-02-12	2020-02-12 17:09:00	Italia	Tutte
2020-02-25	2020-02-25	CONFEDERAZIONE CUB	Aereo	SCIOPERO LAVORATORI COMPARTO AEREO, AEROPORTUALE E INDOTTO DEGLI AEROPORTI	24 ORE: DALLE 00.01 ALLE 23.59	Nazionale	2020-02-12	2020-02-12 22:18:00	Italia	Tutte	ADESIONE DELLA O.S. CUB TRASPORTI
2020-02-25	2020-02-25	UGL-TA	Aereo	PERSONALE NAVIGANTE TECNICO SOC. BABCOCK MCS (SERVIZI ANTINCENDIO)	4 ORE: DALLE 12.00 ALLE 16.00	Nazionale	2020-02-17	2020-02-17 16:36:00	Italia	Tutte	SCIOPERO VIRTUALE
2020-03-09	2020-03-09	USI-CIT	Generale	SCIOPERO GENERALE DI TUTTO IL LAVORO DIPENDENTE PUBBLICO E PRIVATO	INTERA GIORNATA; TRASP. FERROVIARIO 21 ORE: DALLE 00.00 ALLE 21.00 DEL 9/3 CON ESCLUSIONE DELLA REGIONE CALABRIA	Nazionale	2020-02-17	2020-02-18 11:33:00	Italia	Tutte
2020-03-09	2020-03-09	USB LAVORO PRIVATO	Trasporto pubblico locale	PERSONALE AZIENDE PUBBLICHE E PRIVATE DI TRASPORTO PUBBLICO LOCALE	4 ORE	Nazionale	2020-02-18	2020-02-18 14:02:00	Italia	Tutte
2020-03-19	2020-03-19	UGL-TA	Aereo	PERSONALE NAVIGANTE TECNICO SOC. BABCOCK MCS (SERVIZI ANTINCENDIO)	4 ORE: DALLE 12.00 ALLE 16.00	Nazionale	2020-02-21	2020-02-21 12:55:00	Italia	Tutte	SCIOPERO VIRTUALE
2020-03-09	2020-03-09	CIB-UNICOBAS	Generale	SCIOPERO GENERALE PER IL SETTORE PRIVATO	INTERA GIORNATA; FERROVIARIO CON ESCLUSIONE DELLA REGIONE CALABRIA 21 ORE: DALLE 00.00 ALLE 21.00	Nazionale	2020-02-14	2020-02-21 17:47:00	Italia	Tutte
2020-04-02	2020-04-02	FILT-CGIL/FIT-CISL/UILT-UIL/UGL-TA	Aereo	PERSONALE DIPENDENTE SOCIETA'/COMPAGNIE DEL SETTORE TRASPORTO AEREO	24 ORE: DALLE 00.01 ALLE 24.00	Nazionale	2020-02-24	2020-02-24 14:21:00	Italia	Tutte
2020-03-09	2020-03-09	USB LAVORO PRIVATO	Aereo	PILOTI, ASSISTENTI DI VOLO E PERSONALE DI TERRA (TUTTI I SETTORI) DEL GRUPPO ALITALIA (ALITALIA SAI IN A.S. E CITYLINER IN A.S.)	24 ORE: DALLE 00.01 ALLE 23.59	Nazionale	2020-02-24	2020-02-24 14:11:00	Italia	Tutte
2020-03-09	2020-03-09	USB LAVORO PRIVATO	Aereo	PERSONALE NAVIGANTE DELLA SOC. VUELING AIRLINES ITALIA	4 ORE: DALLE 12.00 ALLE 16.00	Nazionale	2020-02-24	2020-02-24 14:11:00	Italia	Tutte
2020-04-02	2020-04-02	RSA UNICA	Aereo	PERSONALE SOC. ENAV ACC DI BRINDISI	24 ORE: DALLE 00.01 ALLE 24.00	Nazionale	2020-02-24	2020-02-24 16:04:00	Italia	Tutte
2020-04-02	2020-04-02	RSA UNICA	Aereo	PERSONALE SOC. ENAV APT DI BARI	24 ORE: DALLE 00.01 ALLE 24.00	Interregionale	2020-02-24	2020-02-24 16:04:00	Italia	Tutte
2020-04-02	2020-04-02	RSA UNICA	Aereo	PERSONALE SOC. ENAV DEL C.A. DI VERONA VILLAFRANCA	24 ORE: DALLE 00.01 ALLE 24.00	Interregionale	2020-02-24	2020-02-24 16:04:00	Italia	Tutte
2020-04-02	2020-04-02	RSA UGL-TA	Aereo	PERSONALE SOC. ENAV APT DI CIAMPINO	24 ORE: DALLE 00.01 ALLE 24.00	Interregionale	2020-02-24	2020-02-24 15:32:00	Italia	Tutte
2020-04-02	2020-04-02	RSA UGL-TA	Aereo	PERSONALE SOC. ENAV DEL C.A. DI VENEZIA TESSERA	24 ORE: DALLE 00.01 ALLE 24.00	Interregionale	2020-02-24	2020-02-24 15:32:00	Italia	Tutte
2020-04-02	2020-04-02	RSA UGL-TA	Aereo	PERSONALE SOC. ENAV APT DI BARI	4 ORE: DALLE 13.00 ALLE 17.00	Interregionale	2020-02-24	2020-02-24 15:32:00	Italia	Tutte
2020-04-02	2020-04-02	RSA UGL-TA	Aereo	PERSONALE SOC. ENAV ACC ROMA	24 ORE: DALLE 00.01 ALLE 24.00	Nazionale	2020-02-24	2020-02-24 15:32:00	Italia	Tutte
2020-04-02	2020-04-02	RSA UGL-TA	Aereo	PERSONALE SOC. ENAV AEROPORTO DI BERGAMO	24 ORE: DALLE 00.01 ALLE 24.00	Interregionale	2020-02-24	2020-02-24 15:32:00	Italia	Tutte
2020-04-02	2020-04-02	OST UGL-TA	Aereo	PERSONALE SOC. ENAV ACC DI BRINDISI	24 ORE: DALLE 00.01 ALLE 24.00	Nazionale	2020-02-24	2020-02-24 15:32:00	Italia	Tutte
2020-04-02	2020-04-02	UGL-TA	Aereo	PERSONALE TECNICI ATSEP DELLA SOC. TECHNO SKY	8 ORE: DALLE 10.00 ALLE 18.00	Nazionale	2020-02-24	2020-02-24 16:39:00	Italia	Tutte
2020-04-02	2020-04-02	OSL UNICA	Aereo	PERSONALE SOC. ENAV DEL C.A. DI CATANIA	24 ORE: DALLE 00.01 ALLE 24.00	Interregionale	2020-02-24	2020-02-24 16:04:00	Italia	Tutte
2020-04-02	2020-04-02	FAST-CONFSAL	Aereo	PERSONALE DIPENDENTE DELLE AZIENDE/VETTORI DEL SETTORE DEL TRASPORTO AEREO	24 ORE: DALLE 00.01 ALLE 24.00	Nazionale	2020-02-24	2020-02-24 16:37:00	Italia	Tutte
2020-04-02	2020-04-02	RSA UNICA	Aereo	PERSONALE SOC. ENAV ACC ROMA	24 ORE: DALLE 00.01 ALLE 24.00	Nazionale	2020-02-24	2020-02-24 16:04:00	Italia	Tutte
2020-04-02	2020-04-02	RSA UNICA	Aereo	PERSONALE SOC. ENAV APT DI CIAMPINO	24 ORE: DALLE 00.01 ALLE 24.00	Interregionale	2020-02-24	2020-02-24 16:04:00	Italia	Tutte
2020-04-02	2020-04-02	RSA UNICA	Aereo	PERSONALE SOC. ENAV DEL C.A. DI VENEZIA TESSERA	24 ORE: DALLE 00.01 ALLE 24.00	Interregionale	2020-02-24	2020-02-24 16:04:00	Italia	Tutte
2020-03-09	2020-03-09	CUB	Aereo	SCIOPERO LAVORATORI COMPARTO AEREO, AEROPORTUALE E INDOTTO DEGLI AEROPORTI	24 ORE: DALLE 00.01 ALLE 23.59	Nazionale	2020-02-24	2020-02-24 19:19:00	Italia	Tutte
2020-03-09	2020-03-09	OSP CUB TRASPORTI	Aereo	PERSONALE SOC. AVIATION SERVICES DEGLI AEROPORTI DI ROMA FIUMICINO E CIAMPINO	4 ORE: DALLE 10.00 ALLE 14.00	Nazionale	2020-02-26	2020-02-26 16:27:00	Italia	Tutte
2020-04-02	2020-04-02	USB LAVORO PRIVATO	Aereo	PERSONALE NAVIGANTE DELLA SOC. VUELING AIRLINES ITALIA	4 ORE: DALLE 12.00 ALLE 16.00	Nazionale	2020-03-03	2020-03-03 12:03:00	Italia	Tutte
2020-04-02	2020-04-02	USB LAVORO PRIVATO	Aereo	PILOTI, ASSISTENTI DI VOLO E PERSONALE DI TERRA (TUTTI I SETTORI) DEL GRUPPO ALITALIA (ALITALIA SAI IN A.S. E CITYLINER IN A.S.)	24 ORE: DALLE 00.01 ALLE 23.59	Nazionale	2020-03-03	2020-03-03 15:10:00	Italia	Tutte
2020-03-09	2020-03-09	USB LAVORO PRIVATO	Aereo	DIPENDENTI SETTORE TRASPORTO AEREO E SOCC. OPERANTI NEI SEDIMI AEROPORTUALI	4 ORE: DALLE 12.00 ALLE 16.00	Nazionale	2020-02-20	2020-03-03 14:32:00	Italia	Tutte
2020-04-02	2020-04-02	USB LAVORO PRIVATO	Aereo	DIPENDENTI SETTORE TRASPORTO AEREO E SOCC. OPERANTI NEI SEDIMI AEROPORTUALI	4 ORE: DALLE 12.00 ALLE 16.00	Nazionale	2020-03-03	2020-03-03 14:34:00	Italia	Tutte
2020-03-09	2020-03-09	CUB TRASPORTI	Ferroviario	PERSONALE AZIENDE FERROVIARIE VIAGGIATORI E MERCI	8 ORE: DALLE 9.00 ALLE 17.00	Nazionale	2020-01-20	2020-02-20 20:34:00	Italia	Tutte
2020-04-02	2020-04-02	UGL-TA	Aereo	PERSONALE NAVIGANTE TECNICO SOC. BABCOCK MCS	4 ORE: DALLE 12.00 ALLE 16.00	Nazionale	2020-03-05	2020-03-05 12:38:00	Italia	Tutte
2020-04-14	2020-04-16	FAO-COBAS	Trasporto merci	PERSONALE DIPENDENTE AZIENDE SETTORE TRASPORTO MERCI, LOGISTICA E SPEDIZIONI	72 ORE: DALLE 00.00 DEL 14/4 ALLE 24.00 DEL 16/4	Nazionale	2020-03-05	2020-03-05 15:22:00	Italia	Tutte
2020-04-02	2020-04-02	CUB	Aereo	LAVORATORI COMPARTO AEREO, AEROPORTUALE E INDOTTO DEGLI AEROPORTI	24 ORE: DALLE 00.01 ALLE 23.59	Nazionale	2020-03-06	2020-03-06 19:54:00	Italia	Tutte	ADESIONE O.S. CUB TRASPORTI
2020-05-28	2020-05-28	UNICA	Aereo	PERSONALE SOC. ENAV	24 ORE: DALLE 00.01 ALLE 24.00	Nazionale	2020-03-13	2020-03-13 09:32:00	Italia	Tutte
2020-03-25	2020-03-25	USB	Generale	SCIOPERO GENERALE UNITA' PRODUTTIVE PUBBLICHE E PRIVATE	COMPARTO TRASPORTI: 1 MINUTO SIMBOLICO AD INIZIO TURNO PER SERVIZI PUBBLICI ESSENZIALI - INTERO TURNO PER ATTIVITA' NON CONNESSE A SERVIZI PUBBLICI ESSENZIALI	Nazionale	2020-03-21	2020-03-21 15:32:00	Italia	Tutte	EX ART. 2 C. 7 L.146/90 - ADESIONE USB LAVORO PRIVATO
2020-05-11	2020-05-11	CUB	Aereo	LAVORATORI COMPARTO AEREO, AEROPORTUALE E INDOTTO DEGLI AEROPORTI	24 ORE: DALLE 00.01 ALLE 23.59	Nazionale	2020-03-25	2020-03-25 18:20:00	Italia	Tutte	ADESIONE O.S. CUB TRASPORTI
2020-05-28	2020-05-28	FAST-CONFSAL	Aereo	PERSONALE DIPENDENTE DELLE AZIENDE/VETTORI DEL SETTORE DEL TRASPORTO AEREO	24 ORE: DALLE 00.01 ALLE 24.00	Nazionale	2020-03-26	2020-03-26 16:21:00	Italia	Tutte
2020-06-11	2020-06-11	FAST-CONFSAL	Aereo	PERSONALE DIPENDENTE DELLE AZIENDE/VETTORI DEL SETTORE DEL TRASPORTO AEREO	24 ORE: DALLE 00.01 ALLE 24.00	Nazionale	2020-03-30	2020-03-30 11:31:00	Italia	Tutte
2020-05-26	2020-05-26	CUB	Aereo	LAVORATORI COMPARTO AEREO, AEROPORTUALE E INDOTTO DEGLI AEROPORTI	24 ORE: DALLE 00.01 ALLE 23.59	Nazionale	2020-05-03	2020-05-03 15:43:00	Italia	Tutte	ADESIONE O.S. CUB TRASPORTI - ESCLUSO PERSONALE ENAV
2020-06-11	2020-06-11	CUB	Aereo	LAVORATORI COMPARTO AEREO, AEROPORTUALE E INDOTTO DEGLI AEROPORTI	24 ORE: DALLE 00.01 ALLE 23.59	Nazionale	2020-05-18	2020-05-18 21:40:00	Italia	Tutte	ADESIONE O.S. CUB TRASPORTI
2020-06-18	2020-06-18	USB LAVORO PRIVATO	Trasporto pubblico locale	PERSONALE AZIENDE PUBBLICHE E PRIVATE SERVIZIO TRASPORTO PUBBLICO LOCALE	4 ORE: VARIE MODALITA'	Nazionale	2020-05-29	2020-05-29 09:18:00	Italia	Tutte
2020-06-25	2020-06-26	UGL MARE	Marittimo	PERSONALE NAVIGANTE ED AMMINISTRATIVO DELLA SOC. TIRRENIA/CIN	24 ORE: DALLE 15.00 DEL 25/6 ALLE 15.00 DEL 26/6	Nazionale	2020-06-03	2020-06-03 18:59:00	Italia	Tutte
2014-04-11	2014-04-11	OSR FILT-CGIL/UILT-UIL/FAST + RSU	Ferroviario	PERSONALE DI MACCHINA E DI BORDO SOC. TRENITALIA DIV. PASSEGGERI REGIONALE PIEMONTE	8 ORE: DALLE 9.01 ALLE 17.00	Regionale	2014-03-28	2014-03-28 16:14:00	Piemonte	Tutte
2014-04-11	2014-04-11	OSR FILT-CGIL/UILT-UIL/FAST FERROVIE + RSU	Ferroviario	PERSONALE SOC. TRENITALIA DIV. CARGO PIEMONTE	8 ORE: DALLE 09.01 ALLE 17.00	Regionale	2014-03-31	2014-03-31 16:29:00	Piemonte	Tutte
2014-09-23	2014-09-23	OSR FAST-CONFSAL	Appalti ferroviari	PERSONALE APPALTI FERROVIARI SOC. GRUPPO GESAFIN REG. PIEMONTE	MEZZO TURNO - SECONDA META' DELLA PRESTAZIONE	Regionale	2014-08-06	2014-08-06 13:53:00	Piemonte	Tutte
2015-03-01	2015-03-01	OSR UGL/ORSA FERROVIE	Ferroviario	PERSONALE MOBILE( MACCHINISTI, CAPITRENO E CAPI SERVIZIO TRENO) SOC. TRENITALIA DIV. PASSEGGERI REGIONALE PIEMONTE E VALLE D'AOSTA	8 ORE: DALLE 9.00 ALLE 16.59	Interregionale	2015-01-23	2015-01-23 15:10:00	Piemonte	Tutte
2015-04-10	2015-04-10	OSR FILT-CGIL/FIT-CISL/UILT-UIL/UGL/FAST FERROVIE/ORSA + RSU	Ferroviario	PERSONALE SOC. TRENITALIA DIVISIONE PASSEGGERI REGIONALE PIEMONTE	8 ORE: DALLE 9.01 ALLE 17.00	Regionale	2015-03-03	2015-03-03 15:36:00	Piemonte	Tutte
2015-04-10	2015-04-10	OSR FILT-CGIL/FIT-CISL/UILT-UIL/UGL/SALPAS-ORSA + RSA	Appalti ferroviari	PERSONALE APPALTI FERROVIARI SOCC. LUCENTE, GESAFIN E COMPASS - LOTTI 20, 21 E 22 DELLA REGIONE PIEMONTE	4 ORE A FINE TURNO	Regionale	2015-03-24	2015-03-24 10:30:00	Piemonte	Tutte
2015-06-11	2015-06-12	OSR FILT-CGIL/FIT-CISL/UILT-UIL/UGL/FAST FERROVIE/ORSA + RSU	Ferroviario	PERSONALE SOC. TRENITALIA DIVISIONE PASSEGGERI REGIONALE PIEMONTE	24 ORE: DALLE 21.00 DELL' 11/6 ALLE 21.00 DEL 12/6	Regionale	2015-04-21	2015-04-21 16:32:00	Piemonte	Tutte
2015-06-11	2015-06-12	OSR FILT-CGIL/FIT-CISL/UILT-UIL/UGL-AF/SALPAS-ORSA	Appalti ferroviari	PERSONALE APPALTI FERROVIARI SOCC. LUCENTE PER IL LOTTO 20, GESAFIN PER IL LOTTO 21 E COMPASS GROUP PER IL LOTTO 22 DELLA REGIONE PIEMONTE	24 ORE: DALLE 22.00 DELL'11/6 ALLE 22.00 DEL 12/6	Regionale	2015-04-22	2015-04-27 16:45:00	Piemonte	Tutte
2015-07-23	2015-07-24	OSR FILT-CGIL/FIT-CISL/UILT-UIL/UGL/FAST FERROVIE + RSU	Ferroviario	PERSONALE SOC. TRENITALIA DIVISIONE PASSEGGERI REGIONALE PIEMONTE	24 ORE: DALLE 21.00 DEL 23/7 ALLE 21.00 DEL 24/7	Regionale	2015-06-16	2015-06-16 10:05:00	Piemonte	Tutte
2015-07-23	2015-07-24	OSR ORSA FERROVIE + RSU	Ferroviario	PERSONALE SOC. TRENITALIA DIVISIONE PASSEGGERI REGIONALE PIEMONTE	24 ORE: DALLE 21.00 DEL 23/7 ALLE 21.00 DEL 24/7	Regionale	2015-06-18	2015-06-18 09:52:00	Piemonte	Tutte	ESCLUSO PERSONALE MOBILE
2015-07-24	2015-07-24	OSR ORSA FERROVIE + RSU	Ferroviario	PERSONALE MOBILE SOC. TRENITALIA DIVISIONE PASSEGGERI REGIONALE PIEMONTE	8 ORE: DALLE 9.01 ALLE 17.00	Regionale	2015-06-18	2015-06-18 09:52:00	Piemonte	Tutte
2015-07-23	2015-07-24	OSR FILT-CGIL/FIT-CISL/UILT-UIL/UGL-AF/SALPAS-ORSA + RSA	Appalti ferroviari	PERSONALE APPALTI FERROVIARI SOCC. LUCENTE PER IL LOTTO 20, GESAFIN PER IL LOTTO 21 E COMPASS GROUP PER IL LOTTO 22 DELLA REGIONE PIEMONTE	24 ORE: DALLE 22.00 DEL 23/7 ALLE 22.00 DEL 24/7	Regionale	2015-06-17	2015-06-19 12:34:00	Piemonte	Tutte
2015-10-08	2015-10-09	OSR FILT-CGIL/FIT-CISL/UILT-UIL/UGL/FAST FERROVIE	Ferroviario	PERSONALE SOC. TRENITALIA DIVISIONE PASSEGGERI REGIONALE PIEMONTE	24 ORE: DALLE 21.00 DELL'8/10 ALLE 21.00 DEL 9/10	Regionale	2015-07-17	2015-07-17 17:55:00	Piemonte	Tutte
2015-10-08	2015-10-09	OSR FILT-CGIL/FIT-CISL/UILT-UIL/UGL AF/SALPAS-ORSA	Appalti ferroviari	PERSONALE APPALTI FERROVIARI SOCC. LUCENTE PER IL LOTTO 20, GESAFIN PER IL LOTTO 21 E COMPASS GROUP PER IL LOTTO 22 DELLA REGIONE PIEMONTE	24 ORE: DALLE 22.00 DELL'8/10 ALLE 22.00 DEL 9/10	Regionale	2015-07-17	2015-07-17 18:42:00	Piemonte	Tutte
2015-09-08	2015-09-09	OSR FILT-CGIL/FIT-CISL/UILT-UIL/UGL TRASPORTI/FAST FERROVIE	Ferroviario	PERSONALE SOC. TRENITALIA DIVISIONE PASSEGGERI REGIONALE PIEMONTE	24 ORE: DALLE 21.00 DELL'8/9 ALLE 21.00 DEL 9/9	Regionale	2015-07-27	2015-07-27 11:15:00	Piemonte	Tutte
2015-09-08	2015-09-09	OSR FILT-CGIL/FIT-CISL/UILT-UIL/UGL-AF/SALPAS-ORSA	Appalti ferroviari	PERSONALE APPALTI FERROVIARI SOCC. LUCENTE PER IL LOTTO 20, GESAFIN PER IL LOTTO 21 E COMPASS GROUP PER IL LOTTO 22 DELLA REGIONE PIEMONTE	24 ORE: DALLE 22.00 DELL'8/9 ALLE 22.00 DEL 9/9	Regionale	2015-07-27	2015-07-27 11:36:00	Piemonte	Tutte
2015-10-08	2015-10-09	OSR FILT-CGIL/FIT-CISL/UILT-UIL/UGL/FAST FERROVIE	Ferroviario	PERSONALE SOC. TRENITALIA DIVISIONE PASSEGGERI REGIONALE PIEMONTE	24 ORE: DALLE 21.00 DEL 8/10 ALLE 21.00 DEL 9/10	Regionale	2015-09-01	2015-09-01 14:47:00	Piemonte	Tutte
2015-10-08	2015-10-09	OSR FILT-CGIL/FIT-CISL/UILT-UIL/UGL AF/SALPAS-ORSA	Appalti ferroviari	PERSONALE APPALTI FERROVIARI SOCC. LUCENTE PER IL LOTTO 20, GESAFIN PER IL LOTTO 21 E COMPASS GROUP PER IL LOTTO 22 DELLA REGIONE PIEMONTE	24 ORE: DALLE 22.00 DELL'8/10 ALLE 22.00 DEL 9/10	Regionale	2015-09-01	2015-09-01 15:25:00	Piemonte	Tutte
2015-10-09	2015-10-09	OSR FILT-CGIL/FIT-CISL/UILT-UIL/UGL/FAST-FERROVIE + RSU	Ferroviario	PERSONALE SOC. TRENITALIA DIVISIONE PASSEGGERI LONG HAUL IMCC DI TORINO	8 ORE: DALLE 9.01 ALLE 17.00	Regionale	2015-09-11	2015-09-11 10:20:00	Piemonte	Tutte
2015-10-08	2015-10-09	OSR FILT-CGIL/FIT-CISL/UILT-UIL/UGL/FAST	Ferroviario	PERSONALE SOC. TRENITALIA DIVISIONE PASSEGGERI REGIONALE PIEMONTE	24 ORE: DALLE 21.00 DELL'8/10 ALLE 21.00 DEL 9/10	Regionale	2015-09-18	2015-09-18 17:50:00	Piemonte	Tutte
2015-10-09	2015-10-09	OSR FILT-CGIL/FIT-CISL/UILT-UIL/UGL/FAST	Ferroviario	PERSONALE SOC. TRENITALIA DIVISIONE PASSEGGERI LONG HAUL IMCC DI TORINO	8 ORE: DALLE 9.01 ALLE 17.00	Regionale	2015-09-18	2015-09-18 18:11:00	Piemonte	Tutte
2015-11-12	2015-11-13	OSR FILT-CGIL/FIT-CISL/UILT-UIL/UGL/FAST FERROVIE	Ferroviario	PERSONALE SOC. TRENITALIA DIVISIONE PASSEGGERI REGIONALE PIEMONTE	24 ORE: DALLE 21.00 DEL 12/11 ALLE 21.00 DEL 13/11	Regionale	2015-10-02	2015-10-02 15:08:00	Piemonte	Tutte
2015-11-12	2015-11-13	OSR FILT-CGIL/FIT-CISL/UILT-UIL/UGL AF/SALPAS-ORSA	Appalti ferroviari	PERSONALE APPALTI FERROVIARI SOCC. LUCENTE PER IL LOTTO 20, GESAFIN PER IL LOTTO 21 E COMPASS GROUP PER IL LOTTO 22 DELLA REGIONE PIEMONTE	24 ORE: DALLE 21.00 DEL 12/11 ALLE 21.00 DEL 13/11	Regionale	2015-10-02	2015-10-03 09:25:00	Piemonte	Tutte
2015-11-04	2015-11-04	OSR FILT-CGIL/FIT-CISL/UILT-UIL/UGL-AF/SALPAS-ORSA	Appalti ferroviari	PERSONALE APPALTI FERROVIARI SOC. GESAFIN LOTTO 21 E 11 DELLA REGIONE PIEMONTE	4 ORE A FINE TURNO	Aziendale	2015-10-20	2015-10-20 17:05:00	Piemonte	Tutte
2015-11-06	2015-11-06	OSR FILT-CGIL/FIT-CISL/UILT-UIL/UGL AF/SALPAS-ORSA	Appalti ferroviari	PERSONALE APPALTI FERROVIARI SOC. GESAFIN LOTTO 21 E 11 DELLA REGIONE PIEMONTE	ULTIME 4 ORE A FINE TORNO	Aziendale	2015-10-27	2015-10-27 16:03:00	Piemonte	Tutte
2015-12-16	2015-12-17	OSR FILT-CGIL/FIT-CISL/UILT-UIL/UGL-AF/SALPAS-ORSA	Appalti ferroviari	PERSONALE SOCC. LUCENTE LOTTO 20, GESAFIN LOTTO 21 E COMPASS GROUP LOTTO 22 DI TRENITALIA REGIONE PIEMONTE	24 ORE: DALLE 22.00 DEL 16/12 ALLE 22.00 DEL 17/12	Regionale	2015-11-06	2015-11-06 12:47:00	Piemonte	Tutte
2015-12-16	2015-12-17	OSR FILT-CGIL/FIT-CISL/UILT-UIL/UGL/FAST FERROVIE	Ferroviario	PERSONALE SOC. TRENITALIA DIVISIONE PASSEGGERI REGIONALE PIEMONTE	24 ORE: DALLE 21.00 DEL 16/12 ALLE 21.00 DEL 17/12	Regionale	2015-11-06	2015-11-06 14:58:00	Piemonte	Tutte
2016-01-28	2016-01-29	OSR FILT-CGIL/FIT-CISL/UILT-UIL/UGL/FAST FERROVIE	Ferroviario	PERSONALE SOC. TRENITALIA DIVISIONE PASSEGGERI REGIONALE PIEMONTE	24 ORE: DALLE 21.00 DEL 28/1 ALLE 21.00 DEL 29/1	Regionale	2015-12-10	2015-12-10 17:52:00	Piemonte	Tutte
2016-01-28	2016-01-29	OSR FILT-CGIL/FIT-CISL/UILT-UIL/UGL-AF/SALPAS-ORSA	Appalti ferroviari	PERSONALE SOCC. LUCENTE LOTTO 20, GESAFIN LOTTO 21 E COMPASS GROUP LOTTO 22 DI TRENITALIA REGIONE PIEMONTE	24 ORE: DALLE 22.00 DEL 28/1 ALLE 22.00 DEL 29/1	Regionale	2015-12-10	2015-12-10 18:32:00	Piemonte	Tutte
2016-03-03	2016-03-04	OSR FILT-CGIL/FIT-CISL/UILT-UIL/UGL/FAST FERROVIE	Ferroviario	PERSONALE SOC. TRENITALIA DIVISIONE PASSEGGERI REGIONALE PIEMONTE	24 ORE: DALLE 21.00 DEL 3/3 ALLE 21.00 DEL 4/3	Regionale	2016-01-22	2016-01-22 17:32:00	Piemonte	Tutte
2016-03-03	2016-03-04	OSR FILT-CGIL/FIT-CISL/UILT-UIL/UGL-AF/SALPAS-ORSA	Appalti ferroviari	PERSONALE SOCC. LUCENTE LOTTO 20, GESAFIN LOTTO 21 E COMPASS GROUP LOTTO 22 DI TRENITALIA REGIONE PIEMONTE	24 ORE: DALLE 22.00 DEL 3/3 ALLE 22.00 DEL 4/3	Regionale	2016-01-22	2016-01-22 17:48:00	Piemonte	Tutte
2016-03-03	2016-03-04	OSR FILT-CGIL/FIT-CISL/UILT-UIL/UGL/FAST FERROVIE/	Ferroviario	PERSONALE SOC. TRENITALIA DIVISIONE PASSEGGERI LONG HAUL IMCC DI TORINO	24 ORE: DALLE 21.00 DEL 3/3 ALLE 21.00 DEL 4/3	Regionale	2016-02-10	2016-02-10 18:05:00	Piemonte	Tutte
2016-04-07	2016-04-08	OSR FILT-CGIL/FIT-CISL/UILT-UIL/UGL TRASPORTI/FAST FERROVIE	Ferroviario	PERSONALE SOC. TRENITALIA DIVISIONE PASSEGGERI REGIONALE PIEMONTE	24 ORE: DALLE 21.00 DEL 7/4 ALLE 21.00 DELL'8/4	Regionale	2016-02-26	2016-02-26 13:06:00	Piemonte	Tutte
2016-03-10	2016-03-11	OSR FILT-CGIL/FIT-CISL/UILT-UIL/UGL/FAST FERROVIE + RSU	Ferroviario	PERSONALE SOC. TRENITALIA DIVISIONE PASSEGGERI LONG HAUL IMCC DI TORINO	24 ORE: DALLE 21.00 DEL 10/3 ALLE 21.00 DELL' 11/3	Regionale	2016-02-26	2016-02-26 13:41:00	Piemonte	Tutte
2016-04-08	2016-04-08	OSR FILT-CGIL/FIT-CISL/UILT-UIL/UGL/FAST FERROVIE + RSU	Ferroviario	PERSONALE SOC. TRENITALIA DIVISIONE CARGO PIEMONTE	8 ORE: DALLE 9.01 ALLE 17.00	Regionale	2016-03-02	2016-03-02 15:30:00	Piemonte	Tutte
2016-05-12	2016-05-13	OSR FILT-CGIL/FIT-CISL/UILT-UIL/UGL TRASPORTI/FAST FERROVIE	Ferroviario	PERSONALE SOC. TRENITALIA DIVISIONE PASSEGGERI REGIONALE PIEMONTE	24 ORE: DALLE 21.00 DEL 12/5 ALLE 21.00 DEL 13/5	Regionale	2016-04-01	2016-04-01 17:40:00	Piemonte	Tutte
2016-05-12	2016-05-13	OSR FILT-CGIL/FIT-CISL/UILT-UIL/UGL-AF/SALPAS-ORSA	Appalti ferroviari	PERSONALE SOCC. LUCENTE LOTTO 20, GESAFIN LOTTO 21 E COMPASS GROUP LOTTO 22 DI TRENITALIA REGIONE PIEMONTE	24 ORE: DALLE 22.00 DEL 12/5 ALLE 22.00 DEL 13/5	Regionale	2016-04-01	2016-04-01 17:48:00	Piemonte	Tutte
2016-05-12	2016-05-13	OSR FILT-CGIL/FIT-CISL/UILT-UIL/UGL/FAST FERROVIE + RSU	Ferroviario	PERSONALE SOC. TRENITALIA DIVISIONE CARGO PIEMONTE	24 ORE: DALLE 21.00 DEL 12/5 ALLE 21.00 DEL 13/5	Regionale	2016-04-12	2016-04-13 08:59:00	Piemonte	Tutte
2016-06-16	2016-06-17	OSR FILT-CGIL/FIT-CISL/UILT-UIL/UGL TRASPORTI/FAST FERROVIE	Ferroviario	PERSONALE SOC. TRENITALIA DIVISIONE PASSEGGERI REGIONALE PIEMONTE	24 ORE: DALLE 21.00 DEL 16/6 ALLE 21.00 DEL 17/6	Regionale	2016-05-09	2016-05-09 17:53:00	Piemonte	Tutte
2016-06-16	2016-06-17	OSR FILT-CGIL/FIT-CISL/UILT-UIL/UGL-AF/SALPAS-ORSA	Appalti ferroviari	PERSONALE SOCC. LUCENTE LOTTO 20, GESAFIN LOTTO 21 E COMPASS GROUP LOTTO 22 DI TRENITALIA REGIONE PIEMONTE	24 ORE: DALLE 22.00 DEL 16/6 ALLE 22.00 DEL 17/6	Regionale	2016-05-09	2016-05-09 18:08:00	Piemonte	Tutte
2016-05-25	2016-05-25	OSR ORSA FERROVIE + RSU	Ferroviario	PERSONALE MOBILE (MACCHINISTI - CAPI TRENO - CAPO SERVIZIO TRENO) SOC. TRENITALIA DIVISIONE PASSEGGERI REGIONALE PIEMONTE E VALLE D'AOSTA	8 ORE: DALLE 9.01 ALLE 17.00	Regionale	2016-05-11	2016-05-11 16:00:00	Piemonte	Tutte
2016-06-16	2016-06-17	OSR FILT-CGIL/FIT-CISL/UILT-UIL/UGL/FAST FERROVIE + RSU	Ferroviario	PERSONALE SOC. TRENITALIA DIVISIONE CARGO PIEMONTE	24 ORE: DALLE 21.00 DEL 16/6 ALLE 21.00 DEL 17/6	Interregionale	2016-05-19	2016-05-19 14:19:00	Piemonte	Tutte
2016-06-16	2016-06-17	OSR ORSA FERROVIE + RSU	Ferroviario	PERSONALE MOBILE (MACCHINISTI - CAPI TRENO - CAPO SERVIZIO TRENO) SOC. TRENITALIA DIVISIONE PASSEGGERI REGIONALE PIEMONTE E VALLE D'AOSTA	24 ORE: DALLE 21.00 DEL 16/6 ALLE 21.00 DEL 17/6	Regionale	2016-05-31	2016-05-31 10:59:00	Piemonte	Tutte
2016-07-21	2016-07-22	OSR FILT-CGIL/FIT-CISL/UILT-UIL/UGL TRASPORTIFAST FERROVIE	Ferroviario	PERSONALE SOC. TRENITALIA DIVISIONE PASSEGGERI REGIONALE PIEMONTE	24ORE: DALLE 21.00 DEL 21/7 ALLE 21.00 DEL 22/7	Regionale	2016-06-10	2016-06-10 15:40:00	Piemonte	Tutte
2016-07-21	2016-07-22	OSR FILT-CGIL/FIT-CISL/UILT-UIL/UGL-AF/SALPAS-ORSA	Appalti ferroviari	PERSONALE SOCC. LUCENTE LOTTO 20, BONI EX GESAFIN LOTTO 21 E COMPASS GROUP LOTTO 22 DI TRENITALIA REGIONE PIEMONTE	24 ORE: DALLE 22.00 DEL 21/7 ALLE 22.00 DEL 22/7	Regionale	2016-06-10	2016-06-10 15:53:00	Piemonte	Tutte
2016-06-26	2016-06-26	OSR ORSA + RSU	Ferroviario	PERSONALE MOBILE (MACCHINISTI - CAPI TRENO - CAPO SERVIZIO TRENO) SOC. TRENITALIA DIVISIONE PASSEGGERI REGIONALE PIEMONTE E VALLE D'AOSTA	22 ORE: DALLE 02.00 ALLE 23.59 DEL 26/6	Regionale	2016-06-10	2016-06-11 09:04:00	Piemonte	Tutte
2016-06-23	2016-06-24	OSR ORSA FERROVIE + RSU	Ferroviario	PERSONALE MOBILE (MACCHINISTI - CAPI TRENO - CAPO SERVIZIO TRENO) SOC. TRENITALIA DIVISIONE PASSEGGERI REGIONALE PIEMONTE E VALLE D'AOSTA	20 ORE: DALLE 21.00 DEL 23/6 ALLE 17.00 DEL 24/6	Interregionale	2016-06-13	2016-06-13 12:46:00	Piemonte	Tutte
2016-08-22	2016-08-23	OSR FILT-CGIL/FIT-CISL/UILT-UIL/UGL/FAST FERROVIE	Ferroviario	PERSONALE SOC. TRENITALIA DIVISIONE PASSEGGERI REGIONALE PIEMONTE	24 ORE: DALLE 21.00 DEL 22/8 ALLE 21.00 DEL 23/8	Regionale	2016-07-15	2016-07-15 17:26:00	Piemonte	Tutte
2016-08-22	2016-08-23	OSR FILT-CGIL/FIT-CISL/UILT-UIL/UGL-AF/SALPAS-ORSA	Appalti ferroviari	PERSONALE SOCC. LUCENTE LOTTO 20, BONI EX GESAFIN LOTTO 21 E COMPASS GROUP LOTTO 22 DI TRENITALIA REGIONE PIEMONTE	24 ORE: DALLE 22.00 DEL 22/8 ALLE 22.00 DEL 23/8	Regionale	2016-07-15	2016-07-15 18:00:00	Piemonte	Tutte
2016-09-18	2016-09-19	OSR ORSA FERROVIE + RSU	Ferroviario	PERSONALE MOBILE (MACCHINISTI - CAPI TRENO - CAPO SERVIZIO TRENO) SOC. TRENITALIA DIVISIONE PASSEGGERI REGIONALE PIEMONTE E VALLE D'AOSTA	23 ORE: DALLE 03.00 DEL 18/9 ALLE 01.59 DEL 19/9	Interregionale	2016-07-25	2016-07-25 10:06:00	Piemonte	Tutte
2016-09-05	2016-09-06	OSR FILT-CGIL/FIT-CISL/UILT-UIL/UGL/FAST FERROVIE + RSU	Ferroviario	PERSONALE SOC. TRENITALIA DIVISIONE CARGO PIEMONTE	24 ORE: DALLE 21.00 DEL 5/9 ALLE 21.00 DEL 6/9	Regionale	2016-07-25	2016-07-25 10:46:00	Piemonte	Tutte
2016-09-05	2016-09-06	OSR FILT-CGIL/FIT-CISL/UILT-UIL/UGL TRASPORTI/FAST	Ferroviario	PERSONALE SOC. TRENITALIA DIVISIONE PASSEGGERI REGIONALE PIEMONTE	24 ORE: DALLE 21.00 DEL 5/9 ALLE 21.00 DEL 6/9	Regionale	2016-07-25	2016-07-25 12:38:00	Piemonte	Tutte
2016-09-05	2016-09-06	OSR FILT-CGIL/FIT-CISL/UILT-UIL/UGL-AF/SALPAS-ORSA	Appalti ferroviari	PERSONALE SOCC. LUCENTE LOTTO 20, BONI LOTTO DPR PIEMONTE 1 E COMPASS GROUP LOTTO 22 DI TRENITALIA REGIONE PIEMONTE	24 ORE: DALLE 22.00 DEL 5/9 ALLE 22.00 DEL 6/9	Regionale	2016-07-25	2016-07-25 12:49:00	Piemonte	Tutte
2016-10-10	2016-10-11	OSR FILT-CGIL/FIT-CISL/UILT-UIL/UGL TRASPORTI/FAST FERROVIE	Ferroviario	PERSONALE SOC. TRENITALIA DIVISIONE PASSEGGERI REGIONALE PIEMONTE	24 ORE: DALLE 21.00 DEL 10/10 ALLE 21.00 DELL'11/10	Regionale	2016-08-30	2016-08-30 10:51:00	Piemonte	Tutte
2016-10-10	2016-10-11	OSR FILT-CGIL/FIT-CISL/UILT-UIL/UGL-AF/SALPAS-ORSA	Appalti ferroviari	PERSONALE SOCC. LUCENTE LOTTO 20, BONI LOTTO DPR PIEMONTE 1 E COMPASS GROUP LOTTO 22 DI TRENITALIA REGIONE PIEMONTE	24 ORE: DALLE 22.00 DEL 10/10 ALLE 22.00 DELL' 11/10	Regionale	2016-08-30	2016-08-30 11:27:00	Piemonte	Tutte
2016-10-10	2016-10-11	OSR FILT-CGIL/FIT-CISL/UILT-UIL/UGL/FAST FERROVIE + RSU	Ferroviario	PERSONALE SOC. TRENITALIA DIVISIONE CARGO PIEMONTE	24 ORE: DALLE 21.00 DEL 10/10 ALLE 21.00 DELL'11/10	Regionale	2016-08-30	2016-08-30 12:00:00	Piemonte	Tutte
2016-10-02	2016-10-03	OSR ORSA FERROVIE + RSU	Ferroviario	PERSONALE MOBILE (MACCHINISTI - CAPI TRENO - CAPO SERVIZIO TRENO) SOC. TRENITALIA DIVISIONE PASSEGGERI REGIONALE PIEMONTE E VALLE D'AOSTA	23 ORE: DALLE 03.00 DEL 2/10 ALLE 01.59 DEL 3/10	Interregionale	2016-09-01	2016-09-09 12:15:00	Piemonte	Tutte
2016-11-10	2016-11-11	OSR FILT-CGIL/FIT-CISL/UILT-UIL/UGL-AF/SALPAS-ORSA	Appalti ferroviari	PERSONALE SOCC. LUCENTE LOTTO 20, BONI LOTTO DPR PIEMONTE 1 E COMPASS GROUP LOTTO 22 DI TRENITALIA REGIONE PIEMONTE	24 ORE: DALLE 22.00 DEL 10/11 ALLE 22.00 DELL'11/11	Regionale	2016-10-04	2016-10-04 20:09:00	Piemonte	Tutte
2016-11-10	2016-11-11	OSR FILT-CGIL/FIT-CISL/UILT-UIL/UGL TRASPORTI /FAST FERROVIE	Ferroviario	PERSONALE SOC. TRENITALIA DIVISIONE PASSEGGERI REGIONALE PIEMONTE	24 ORE: DALLE 21.00 DEL 10/11 ALLE 21.00 DELL'11/11	Regionale	2016-10-04	2016-10-04 20:09:00	Piemonte	Tutte
2016-11-10	2016-11-11	OSR FILT-CGIL/FIT-CISL/UILT-UIL/UGL/FAST FERROVIE + RSU	Ferroviario	PERSONALE SOC. TRENITALIA DIVISIONE CARGO PIEMONTE	24 ORE: DALLE 21.00 DEL 10/11 ALLE 21.00 DELL'11/11	Regionale	2016-10-05	2016-10-05 16:32:00	Piemonte	Tutte
2016-11-18	2016-11-18	OSR FILT-CGIL/FIT-CISL/UILT-UIL	Trasporto pubblico locale	PERSONALE AZIENDE DI TRASPORTO PUBBLICO LOCALE DELLA REGIONE PIEMONTE	4 ORE VARIE MODALITA'	Regionale	2016-10-20	2016-10-20 16:49:00	Piemonte	Tutte
2016-11-25	2016-11-25	OSR FILT-CGIL/FIT-CISL/UILT-UIL	Trasporto pubblico locale	PERSONALE AZIENDE DI TRASPORTO PUBBLICO LOCALE DELLA REGIONE PIEMONTE	4 ORE VARIE MODALITA'	Regionale	2016-10-21	2016-10-21 14:58:00	Piemonte	Tutte
2016-11-24	2016-11-25	OSR FILT-CGIL/FIT-CISL/UILT-UIL/UGL/FAST FERROVIE + RSU	Ferroviario	PERSONALE SOC. TRENITALIA DIVISIONE CARGO PIEMONTE	24 ORE: DALLE 21.00 DEL 24/11 ALLE 21.00 DEL 25/11	Regionale	2016-11-04	2016-11-04 11:17:00	Piemonte	Tutte
2016-12-16	2016-12-16	OSR FILT-CGIL/FIT-CISL/UILT-UIL	Trasporto pubblico locale	PERSONALE AZIENDE DI TRASPORTO PUBBLICO LOCALE DELLA REGIONE PIEMONTE	4 ORE VARIE MODALITA'	Regionale	2016-11-24	2016-11-24 17:48:00	Piemonte	Tutte
2016-12-09	2016-12-09	OSR ORSA FERROVIE + RSU	Ferroviario	PERSONALE MOBILE SOC. TRENITALIA DIVISIONE PASSEGGERI REGIONALE PIEMONTE E VALLE D'AOSTA	8 ORE: DALLE 9.01 ALLE 16.59	Interregionale	2016-11-28	2016-11-28 14:41:00	Piemonte	Tutte
2017-01-23	2017-01-23	OSR FILT-CGIL/FIT-CISL/UILT-UIL	Trasporto pubblico locale	PERSONALE AZIENDE DI TRASPORTO PUBBLICO LOCALE DELLA REGIONE PIEMONTE	24 ORE: VARIE MODALITA'	Regionale	2016-12-17	2016-12-17 00:57:00	Piemonte	Tutte
2017-01-27	2017-01-27	OSR ORSA FERROVIE + RSU	Ferroviario	PERSONALE MOBILE SOC. TRENITALIA DPLH SERVIZIO UNIVERSALE IMPIANTO ASSOCIATO DI TORINO	8 ORE: DALLE 9.01 ALLE 17.00	Regionale	2017-01-04	2017-01-04 13:53:00	Piemonte	Tutte
2017-02-08	2017-02-08	OSR FILT-CGIL/FIT-CISL/UILT-UIL	Trasporto pubblico locale	PERSONALE AZIENDE DI TRASPORTO PUBBLICO LOCALE DELLA REGIONE PIEMONTE	24 ORE: VARIE MODALITA'	Regionale	2017-01-24	2017-01-24 09:46:00	Piemonte	Tutte
2017-03-10	2017-03-10	OSR ORSA FERROVIE	Ferroviario	PERSONALE ADDETTO ALLA CIRCOLAZIONE DELLA SOC. RFI RICADENTE NELLA GIURISDIZIONE DELLA DIR. TERRITORIALE PRODUZIONE DI TORINO	8 ORE: DALLE 9.00 ALLE 16.59	Regionale	2017-01-31	2017-01-31 15:32:00	Piemonte	Tutte
2017-02-27	2017-02-27	OSR FILT-CGIL/FIT-CISL/UILT-UIL	Trasporto pubblico locale	PERSONALE AZIENDE DI TRASPORTO PUBBLICO LOCALE DELLA REGIONE PIEMONTE	24 ORE VARIE MODALITA'	Regionale	2017-02-03	2017-02-03 11:52:00	Piemonte	Tutte
2017-02-24	2017-02-24	OSR FILT-CGIL/FIT-CISL/UILT-UIL	Trasporto pubblico locale	PERSONALE AZIENDE DI TRASPORTO PUBBLICO LOCALE DELLA REGIONE PIEMONTE	24 ORE CON VARIE MODALITA'	Regionale	2017-02-06	2017-02-06 10:35:00	Piemonte	Tutte
2017-03-20	2017-03-20	OSR FILT-CGIL/FIT-CISL/UILT-UIL	Trasporto pubblico locale	PERSONALE AZIENDE DI TRASPORTO PUBBLICO LOCALE DELLA REGIONE PIEMONTE	24 ORE CON VARIE MODALITA'	Regionale	2017-02-17	2017-02-17 17:01:00	Piemonte	Tutte
2017-04-09	2017-04-09	OSR ORSA FERROVIE + RSU	Ferroviario	PERSONALE MOBILE SOC. TRENITALIA DIVISIONE PASSEGGERI REGIONALE PIEMONTE E VALLE D'AOSTA	8 ORE: DALLE 9.01 ALLE 16.59	Interregionale	2017-03-15	2017-03-15 11:31:00	Piemonte	Tutte
2017-04-21	2017-04-21	OSR FILT-CGIL/FIT-CISL/UILT-UIL	Trasporto pubblico locale	PERSONALE AZIENDE DI TRASPORTO PUBBLICO LOCALE DELLA REGIONE PIEMONTE	24 ORE VARIE MODALITA'	Regionale	2017-03-15	2017-03-15 13:43:00	Piemonte	Tutte
2017-04-07	2017-04-07	OSP FAISA-CISAL	Trasporto pubblico locale	PERSONALE SOC. ATAP DI BIELLA	4 ORE: DALLE 15.00 ALLE 19.00	Aziendale	2017-03-20	2017-03-21 09:38:00	Piemonte	Tutte	BACINO DI BIELLA E VERCELLI
2017-04-24	2017-04-24	OSR FILT-CGIL/FIT-CISL/UILT-UIL	Trasporto pubblico locale	PERSONALE AZIENDE DI TRASPORTO PUBBLICO LOCALE DELLA REGIONE PIEMONTE	24 ORE VARIE MODALITA'	Regionale	2017-03-27	2017-03-27 19:05:00	Piemonte	Tutte
2017-05-07	2017-05-07	OSP FAISA-CISAL	Trasporto pubblico locale	PERSONALE SOC. ATAP DI BIELLA	4 ORE: DALLE 15.00 ALLE 19.00	Aziendale	2017-03-29	2017-03-29 17:16:00	Piemonte	Tutte	BACINO DI BIELLA E VERCELLI
2017-04-28	2017-04-28	OSR FILT-CGIL/FIT-CISL/UILT-UIL	Trasporto pubblico locale	PERSONALE AZIENDE DI TRASPORTO PUBBLICO LOCALE DELLA REGIONE PIEMONTE	24 ORE CON VARIE MODALITA'	Regionale	2017-04-03	2017-04-03 10:57:00	Piemonte	Tutte	ESCLUSE DALLO SCIOPERO PROVINCE DI BIELLA E VERCELLI
2017-05-14	2017-05-14	OSR ORSA FERROVIE + RSU	Ferroviario	PERSONALE MOBILE SOC. TRENITALIA DIVISIONE PASSEGGERI REGIONALE PIEMONTE E VALLE D'AOSTA	8 ORE: DALLE 9.01 ALLE 17.00	Interregionale	2017-04-06	2017-04-06 10:49:00	Piemonte	Tutte
2017-06-18	2017-06-18	OSR ORSA FERROVIE + RSU	Ferroviario	PERSONALE MOBILE SOC. TRENITALIA DIVISIONE PASSEGGERI REGIONALE PIEMONTE E VALLE D'AOSTA	8 ORE: DALLE 9.01 ALLE 17.00	Interregionale	2017-04-20	2017-04-20 11:03:00	Piemonte	Tutte
2017-05-26	2017-05-26	OSR FILT-CGIL/FIT-CISL/UILT-UIL	Trasporto pubblico locale	PERSONALE AZIENDE DI TRASPORTO PUBBLICO LOCALE DELLA REGIONE PIEMONTE	24 ORE CON VARIE MODALITA'	Regionale	2017-04-21	2017-04-21 18:08:00	Piemonte	Tutte
2017-11-26	2017-11-26	OSR ORSA FERROVIE + RSU	Ferroviario	PERSONALE MOBILE SOC. TRENITALIA DIV. PASSEGGERI REGIONALE PIEMONTE E VALLE D'AOSTA E PERSONALE MOBILE DEL DPLH I.E. ESERCIZIO INTERCITY I.A. TO	8 ORE: DALLE 9.01 ALLE 16.59	Interregionale	2017-10-31	2017-10-31 13:00:00	Piemonte	Tutte
2017-12-14	2017-12-15	OSR ORSA FERROVIE + RSU	Ferroviario	PERSONALE MOBILE SOC. TRENITALIA DIV. PASSEGGERI REGIONALE PIEMONTE E VALLE D'AOSTA E PERSONALE MOBILE DEL DPLH I.E. ESERCIZIO INTERCITY I.A. TO	23 ORE: DALLE 03.01 DEL 14/12 ALLE 02.00 DEL 15/12	Interregionale	2017-11-30	2017-11-30 11:41:00	Piemonte	Tutte
2018-01-14	2018-01-15	OSR ORSA FERROVIE + RSU	Ferroviario	PERSONALE MOBILE SOC. TRENITALIA DIV. PASSEGGERI REGIONALE PIEMONTE E VALLE D'AOSTA E PERSONALE MOBILE DEL DPLH I.E. ESERCIZIO INTERCITY I.A. TO	23 ORE: DALLE 03.01 DEL 14/1 ALLE 02.00 DEL 15/1	Regionale	2017-11-30	2017-11-30 21:53:00	Piemonte	Tutte
2018-02-25	2018-02-26	OSR ORSA FERROVIE + RSU	Ferroviario	PERSONALE MOBILE SOC. TRENITALIA DIV. PASSEGGERI REGIONALE PIEMONTE E VALLE D'AOSTA E PERSONALE MOBILE DEL DPLH I.E. ESERCIZIO INTERCITY I.A. TO	23 ORE: DALLE 3.01 DEL 25/2 ALLE 2.00 DEL 26/2	Interregionale	2018-01-18	2018-01-18 14:31:00	Piemonte	Tutte
2018-03-25	2018-03-26	OSR ORSA FERROVIE + RSU	Ferroviario	PERSONALE MOBILE SOC. TRENITALIA DIV. PASSEGGERI REGIONALE PIEMONTE E VALLE D'AOSTA	23 ORE: DALLE 2.59 DEL 25/3 ALLE 02.00 DEL 26/3	Interregionale	2018-03-02	2018-03-02 13:07:00	Piemonte	Tutte
2018-06-10	2018-06-11	OSR ORSA FERROVIE + RSU	Ferroviario	PERSONALE MOBILE SOC. TRENITALIA DIV. PASSEGGERI REGIONALE PIEMONTE E VALLE D'AOSTA	23 ORE: DALLE 03.00 DEL 10/6 ALLE 02.00 DELl' 11/6	Interregionale	2018-05-11	2018-05-11 16:57:00	Piemonte	Tutte
2018-06-24	2018-06-25	OSR ORSA FERROVIE + RSU	Ferroviario	PERSONALE MOBILE SOC. TRENITALIA DIV. PASSEGGERI REGIONALE PIEMONTE E VALLE D'AOSTA	23 ORE: DALLE 03.00 DEL 24/6 ALLE 02.00 DEL 25/6	Interregionale	2018-05-28	2018-05-28 10:46:00	Piemonte	Tutte
2018-07-08	2018-07-09	OSR ORSA FERROVIE + RSU	Ferroviario	PERSONALE MOBILE SOC. TRENITALIA DIV. PASSEGGERI REGIONALE PIEMONTE E VALLE D'AOSTA	23 ORE: DALLE 03.00 DELL' 8/7 ALLE 02.00 DEL 9/7	Interregionale	2018-06-18	2018-06-18 09:25:00	Piemonte	Tutte
2018-12-16	2018-12-16	OSR ORSA FERROVIE + RSU	Ferroviario	PERSONALE DELLA SOC. TRENITALIA DELLE STRUTTURE DPR E DPLH DELLE REGIONI PIEMONTE E VALLE D'AOSTA	8 ORE: DALLE 9.01 ALLE 16.59	Aziendale	2018-11-02	2018-11-02 12:23:00	Piemonte	Tutte
2019-01-20	2019-01-21	OSR ORSA FERROVIE + RSU	Ferroviario	PERSONALE DELLA SOC. TRENITALIA DELLE STRUTTURE DPR E DPLH DELLE REGIONI PIEMONTE E VALLE D'AOSTA	23 ORE: DALLE 03.01 DEL 20/1 ALLE 02.00 DEL 21/1	Regionale	2018-12-21	2018-12-21 11:23:00	Piemonte	Tutte
2019-01-11	2019-01-11	RSA UGL-TA/UNICA	Aereo	PERSONALE SOC. ENAV DEL C.A. DI TORINO	4 ORE: DALLE 13.00 ALLE 17.00	Interregionale	2019-12-28	2019-12-28 13:07:00	Piemonte	Tutte
2019-03-24	2019-03-25	OSR ORSA FERROVIE + RSU	Ferroviario	PERSONALE DELLA SOC. TRENITALIA DELLE STRUTTURE DPR E DPLH DELLE REGIONI PIEMONTE E VALLE D'AOSTA	23 ORE: DALLE 03.01 DEL 24/3 ALLE 02.00 DEL 25/3	Aziendale	2019-01-23	2019-01-23 11:57:00	Piemonte	Tutte
2019-03-24	2019-03-25	OSR ORSA FERROVIE + RSU	Ferroviario	PERSONALE DELLA SOC. TRENITALIA DELLE STRUTTURE DPR E DPLH DELLE REGIONI PIEMONTE E VALLE D'AOSTA	23 ORE: DALLE 03.01 DEL 24/3 ALLE 02.00 DEL 25/3	Regionale	2019-02-15	2019-02-15 12:49:00	Piemonte	Tutte
2019-04-14	2019-04-15	OSR ORSA FERROVIE + RSU	Ferroviario	PERSONALE DELLA SOC. TRENITALIA DELLE STRUTTURE DPR E DPLH DELLE REGIONI PIEMONTE E VALLE D'AOSTA	23 ORE: DALLE 03.01 DEL 14/4 ALLE 02.00 DEL 15/4	Regionale	2019-03-14	2019-03-14 14:52:00	Piemonte	Tutte
2019-05-26	2019-05-27	OSR ORSA FERROVIE + RSU	Ferroviario	PERSONALE DELLA SOC. TRENITALIA DELLE STRUTTURE DPR E DPLH DELLE REGIONI PIEMONTE E VALLE D'AOSTA	23 ORE: DALLE 03.01 DEL 26/5 ALLE 02.00 DEL 27/5	Regionale	2019-04-03	2019-04-04 11:55:00	Piemonte	Tutte
2019-10-06	2019-10-07	OSR ORSA FERROVIE	Ferroviario	PERSONALE DELLA SOC. TRENITALIA DELLE STRUTTURE DPR E DPLH DELLE REGIONI PIEMONTE E VALLE D'AOSTA	23 ORE: DALLE 03.01 DEL 6/10ALLE 02.00 DEL 7/10	Aziendale	2019-08-26	2019-08-26 12:59:00	Piemonte	Tutte
2019-11-24	2019-11-24	OSR SLM-FAST-CONFSAL/UGL TRASPORTI/ORSA FERROVIE	Ferroviario	PERSONALE ADDETTO ALLA CIRCOLAZIONE E MANUTENZIONE DELLA SOC. RFI DELLE REGIONI PIEMONTE E VALLE D'AOSTA	8 ORE: DALLE 9.00 ALLE 16.59	Interregionale	2019-10-15	2019-10-15 15:44:00	Piemonte	Tutte
2014-04-11	2014-04-11	OSR UILT-UIL	Ferroviario	PERSONALE SOC. TRENITALIA DIV. CARGO LOMBARDIA	8 ORE: DALLE 9.01 ALLE 16.59	Regionale	2014-03-04	2014-03-04 12:38:00	Lombardia	Tutte
2014-07-25	2014-07-25	OSR ORSA FERROVIE	Ferroviario	PERSONALE SOC. TRENORD	8 ORE: DALLE 9.01 ALLE 16.59	Regionale	2014-07-14	2014-07-14 16:24:00	Lombardia	Tutte
2015-01-28	2015-01-30	OSR FILT-CGIL/FIT-CISL/UILT-UIL/ORSA FERROVIE	Trasporto merci	PERSONALE TRASPORTO MERCI SOC. DB SHENKER REGIONE LOMBARDIA	36 ORE: DALLE 21.00 DEL 28/1 ALLE 09.00 DEL 30/1	Aziendale	2014-12-30	2014-12-30 15:23:00	Lombardia	Tutte
2015-04-21	2015-04-21	OSR CUB TRASPORTI	Aereo	PERSONALE SOC. AVIAPARTNER HANDLING MILANO LINATE E MALPENSA	4 ORE: DALLE 13.00 ALLE 17.00	Aziendale	2015-04-08	2015-04-09 09:11:00	Lombardia	Tutte
2015-05-07	2015-05-07	OSR CUB TRASPORTI	Aereo	PERSONALE SOC. AIRPORT HANDLING DI MILANO LINATE E MALPENSA	24 ORE: DALLE 00.00 ALLE 23.59	Aziendale	2015-04-25	2015-04-25 16:18:00	Lombardia	Tutte
2015-05-07	2015-05-07	OSR CUB TRASPORTI	Aereo	PERSONALE SOC. AVIAPARTNER HANDLING DI MILANO LINATE E MALPENSA	VARIE MODALITA': MALPENSA 10.00-14.00; LINATE 00.00-23.59	Aziendale	2015-04-25	2015-04-25 16:29:00	Lombardia	Tutte
2015-10-01	2015-10-01	OSR ORSA FERROVIE	Ferroviario	PERSONALE DELLE BIGLIETTERIE E DEGLI ADDETTI AI VARCHI DELLA DIR. COMM.LE DELLA SOC. TRENORD	8 ORE: DALLE 9.00 ALLE 16.59	Aziendale	2015-09-14	2015-09-14 12:09:00	Lombardia	Tutte
2015-10-24	2015-10-24	OSR CUB TRASPORTI	Aereo	PERSONALE SOC. AIRPORT HANDLING DI MILANO LINATE E MALPENSA	8 ORE: DALLE 10.00 ALLE 18.00	Aziendale	2015-09-29	2015-09-29 14:16:00	Lombardia	Tutte
2015-10-13	2015-10-13	OSR FILT-CGIL/UILT-UIL/FAST FERROVIE/UGL/FAISA-CISAL	Ferroviario	PERSONALE SOC. TRENORD	8 ORE: DALLE 9.01 ALLE 17.00	Regionale	2015-10-02	2015-10-02 18:09:00	Lombardia	Tutte
2015-11-06	2015-11-06	OSR FILT-CGIL/UILT-UIL/FAST FERROVIE/UGL/FAISA-CISAL	Ferroviario	PERSONALE SOC. TRENORD	8 ORE: DALLE 9.01 ALLE 17.00	Regionale	2015-10-07	2015-10-07 17:18:00	Lombardia	Tutte
2015-10-23	2015-10-23	OSR FILT-CGIL/UILT-UIL/FAST FERROVIE/UGL AF	Appalti ferroviari	PERSONALE APPALTI FERROVIARI DEL GRUPPO GESAFIN OPERANTE NEI CANTIERI DELLE SOCC. TRENORD E SBB REGIONE LOMBARDIA	PRIME 4 ORE DI OGNI TURNO	Regionale	2015-10-09	2015-10-09 17:16:00	Lombardia	Tutte
2015-11-06	2015-11-06	OSR ORSA FERROVIE	Ferroviario	PERSONALE SOC. TRENORD	8 ORE: DALLE 9.01 ALLE 17.00	Regionale	2015-10-23	2015-10-23 11:23:00	Lombardia	Tutte
2015-12-08	2015-12-09	OSR ORSA FERROVIE	Ferroviario	PERSONALE SOC. TRENORD	24 ORE: DALLE 21.00 DELL' 8/12 ALLE 21.00 DEL 9/12	Regionale	2015-11-09	2015-11-09 00:00:00	Lombardia	Tutte
2015-12-08	2015-12-09	OSR FILT-CGIL/UILT-UIL/FAST FERROVIE/UGL/FAISA-CISAL	Ferroviario	PERSONALE SOC. TRENORD	24 ORE: DALLE 21.01 DELL'8/12 ALLE 21.00 DEL 9/12	Regionale	2015-11-18	2015-11-18 16:14:00	Lombardia	Tutte	ORDINANZA PRECETTAZIONE PREFETTO (MI) 8/12 AREA METROPOLITANA MILANO E 9/12 TRATTA RHO FIERA-MILANO
2015-12-17	2015-12-17	OSR ORSA FERROVIE	Ferroviario	PERSONALE SOC. TRENORD	21 ORE: DALLE 00.01 ALLE 21.00	Regionale	2015-12-03	2015-12-03 12:20:00	Lombardia	Tutte
2015-12-17	2015-12-17	OSR FILT-CGIL/UILT-UIL/FAST FERROVIE/UGL/FAISA-CISAL	Ferroviario	PERSONALE SOC. TRENOTRD	21 ORE: DALLE 00.01 ALLE 21.00	Regionale	2015-12-03	2015-12-04 11:20:00	Lombardia	Tutte
2016-01-29	2016-01-29	OSR FILT-CGIL/FIT-CISL/UILT-UIL/UGL/FAST FERROVIE	Ferroviario	PERSONALE SOC. RFI DELLA SALA CIRCOLAZIONE DELLA DTP DI MILANO	8 ORE: DALLE 9.01 ALLE 17.00	Regionale	2015-12-04	2015-12-04 14:34:00	Lombardia	Tutte
2016-01-29	2016-01-29	OSR ORSA FERROVIE	Ferroviario	PERSONALE SOC. RFI DELLA SALA CIRCOLAZIONE DELLA DTP DI MILANO	8 ORE: DALLE 9.01 ALLE 17.00	Regionale	2015-12-10	2015-12-10 17:39:00	Lombardia	Tutte
2016-03-18	2016-03-18	OSR FILT-CGIL/FIT-CISL/UILT-UIL/UGL-AF/FAST FERROVIE/SALPAS-ORSA	Appalti ferroviari	PERSONALE APPALTI FERROVIARI SOC. DUSSMANN SERVICE OPERANTE NELLA REGIONE LOMBARDIA	ULTIME 4 ORE PER OGNI TURNO	Regionale	2016-03-02	2016-03-02 14:18:00	Lombardia	Tutte
2016-05-11	2016-05-11	OSR FILT-CGIL/FIT-CISL/UILT-UIL/FAST-FERROVIE/UGL/FAISA-CISAL/ORSA	Ferroviario	PERSONALE SOC. TRENORD	8 ORE: DALLE 9.01 ALLE 17.00	Regionale	2016-04-15	2016-04-15 13:01:00	Lombardia	Tutte
2016-06-17	2016-06-17	OST FILT-CGIL/FIT-CISL/UILT-UIL	Aereo	PERSONALE SOC. AVIAPARTNER HANDLING DI MALPENSA	4 ORE: DALLE 11.00 ALLE 15.00	Aziendale	2016-05-30	2016-05-30 15:56:00	Lombardia	Tutte
2016-07-22	2016-07-22	OSR FILT-CGIL/FIT-CISL/UILT-UIL/FAST FERROVIE/UGL/FAISA-CISAL/ORSA	Ferroviario	PERSONALE SOC. TRENORD	8 ORE: DALLE 9.01 ALLE 16.59	Regionale	2016-07-01	2016-07-01 09:04:00	Lombardia	Tutte
2016-09-12	2016-09-12	OSR FILT-CGIL/FIT-CISL/UILT-UIL	Trasporto pubblico locale	PERSONALE AZIENDE DI TRASPORTO PUBBLICO LOCALE DELLA REGIONE LOMBARDIA	4 ORE VARIE MODALITA'	Regionale	2016-07-27	2016-07-27 11:33:00	Lombardia	Tutte	ADESIONE DELLE OSR FAISA CISAL,ORSA,UGL E SAMA FAISA
2016-09-16	2016-09-16	OSR FILT-CGIL/FIT-CISL/UILT-UIL/UGL-AF/FAST FERROVIE	Ferroviario	PERSONALE DI PRODUZIONE E MANUTENZIONE SOC. TRENITALIA DIVISIONE CARGO LOMBARDIA	8 ORE: DALLE 9.01 ALLE 16.59	Regionale	2016-08-24	2016-08-24 09:49:00	Lombardia	Tutte
2016-11-15	2016-11-15	OSR FILT-CGIL/FIT-CISL/UILT-UIL	Trasporto pubblico locale	PERSONALE GRUPPO ARRIVA ITALIA ( SOC. SAB DI BERGAMO, SOCC. SIA E SAIA DI BRESCIA, SOC. KM DI CREMONA E SOC. SAL DI LECCO) REGIONE LOMBARDIA	4 ORE VARIE MODALITA'	Aziendale	2016-10-14	2016-10-14 13:31:00	Lombardia	Tutte
2016-11-18	2016-11-18	OSR FAST MOBILITA'/ORSA/UGL + RSU	Ferroviario	PERSONALE SOC. TRENITALIA IMC DI MILANO	8 ORE: DALLE 9.01 ALLE 16.59	Regionale	2016-11-02	2016-11-02 13:16:00	Lombardia	Tutte
2016-12-09	2016-12-09	OSR FAST MOBILITA'/UGL/ORSA + RSU	Ferroviario	PERSONALE SOC. TRENITALIA IMC MILANO	8 ORE: DALLE 9.01 ALLE 16.59	Regionale	2016-11-21	2016-11-21 13:24:00	Lombardia	Tutte
2016-12-09	2016-12-09	ORSA FERROVIE	Ferroviario	PERSONALE DIPENDENTE SOC. TRENORD	8 ORE: DALLE 9.01 ALLE 16.59	Regionale	2016-11-26	2016-11-26 00:01:00	Lombardia	Tutte
2017-01-27	2017-01-27	OSR FILT-CGIL/FIT-CISL/UILT-UIL/UGL/FAISA-CISAL/FAST/ORSA FERROVIE	Ferroviario	PERSONALE SOC. TRENORD	8 ORE: DALLE 9.01 ALLE 17.00	Regionale	2016-12-19	2016-12-19 14:25:00	Lombardia	Tutte
2017-01-13	2017-01-13	OSR FILT-CGIL/FIT-CISL//UILT-UIL	Trasporto pubblico locale	PERSONALE GRUPPO ARRIVA ITALIA ( SOC. SAB DI BERGAMO, SOCC. SIA E SAIA DI BRESCIA, SOC. KM DI CREMONA E SOC. SAL DI LECCO) REGIONE LOMBARDIA	24 ORE	Aziendale	2016-12-23	2016-12-23 10:47:00	Lombardia	Tutte
2017-01-20	2017-01-20	OSR FILT-CGIL/FIT-CISL/UILT-UIL/UGL T.A./FLAI T.S.	Aereo	PERSONALE SERVIZIO SECURITY DELLA SOC. SEA DI MILANO LINATE	4 ORE: DALLE 14.00 ALLE 18.00	Nazionale	2016-12-27	2016-12-28 11:22:00	Lombardia	Tutte
2017-02-16	2017-02-16	OSR FILT-CGIL/FIT-CISL/UILT-UIL/UGL-AF/FAST MOBILITA'/ORSA FERROVIE	Ferroviario	PERSONALE SOC. TRENITALIA IMC ETR MILANO	8 ORE: DALLE 9.01 ALLE 17.00	Regionale	2017-01-26	2017-01-26 15:57:00	Lombardia	Tutte
2017-02-28	2017-03-01	OSR FILT-CGIL/FIT-CISL/UILT-UIL/UGL/FAISA-CISAL/FAST/ORSA FERROVIE	Ferroviario	PERSONALE SOC. TRENORD	24 ORE: DALLE 21.00 DEL 28/2 ALLE 21.00 DELL'1/3	Regionale	2017-02-07	2017-02-08 07:23:00	Lombardia	Tutte
2017-03-21	2017-03-22	OSR FILT-CGIL/FIT-CISL/UILT-UIL/UGL/FAISA-CISAL/FAST/ORSA FERROVIE	Ferroviario	PERSONALE SOC. TRENORD	24 ORE: DALLE 21.00 DEL 21/3 ALLE 21.00 DEL 22/3	Regionale	2017-02-20	2017-02-20 19:28:00	Lombardia	Tutte
2017-03-19	2017-03-19	OSR FILT-CGIL/FIT-CSIL/FAST MOBILITA'/ORSA FERROVIE	Trasporto merci	PERSONALE SOC. OCEANOGATE ITALIA REGIONI LOMBARDIA E LIGURIA	1 ORA: DALLE 13.00 ALLE 14.00	Interregionale	2017-02-27	2017-02-27 14:34:00	Lombardia	Tutte
2017-04-05	2017-04-06	OSR FILT-CGIL/FIT-CISL/FAST MOBILITA'/ORSA FERROVIE	Trasporto merci	PERSONALE SOC. OCEANOGATE ITALIA REGIONI LOMBARDIA E LIGURIA	24 ORE: DALLE 16.01 DEL 5/4 ALLE 15.59 DEL 6/4	Interregionale	2017-03-20	2017-03-20 14:33:00	Lombardia	Tutte
2017-07-07	2017-07-07	SOL-COBAS	Trasporto pubblico locale	PERSONALE SOC. GRUPPO AUTOGUIDOVIE (AREE DI MOLANO SUD EST, MILANO SUD OVEST, MONZA E BRIANZA, CREMONA, BOLOGNA E URBANI DI CREMA E PADERNO DUGNANO)	24 ORE	Aziendale	2017-06-17	2017-06-17 09:15:00	Lombardia	Tutte
2017-07-21	2017-07-21	OSR FILT-CGIL/FIT-CISL/UILT-UIL/ORSA FERROVIE/FAST MOBILITA'/UGL A.F. + RSU 58	Ferroviario	PERSONALE SOC. MERCITALIA RAIL REGIONE LOMBARDIA	8 ORE: DALLE 9.01 ALLE 16.59	Regionale	2017-06-30	2017-07-03 08:44:00	Lombardia	Tutte
2017-07-19	2017-07-19	OSR FILT-CGIL/FIT-CISL/UILT-UIL/UGL-AF/ORSA FERROVIE/FAST MOBILITA'/FAISA CISAL	Ferroviario	PERSONALE EQUIPAGGIO TRENO E DI ASSISTENZA ALLA CLIENTELA SOC. TRENORD	5 MINUTI: DALLE 17.00 ALLE 17.05	Regionale	2017-07-19	2017-07-19 13:48:00	Lombardia	Tutte	MANIFESTAZIONE SIMBOLICA
2017-07-24	2017-07-24	OSR FILT-CGIL/FIT-CISL/UILT-UIL/UGL-AF/ORSA FERROVIE/FAST MOBILITA'/FAISA CISAL	Ferroviario	PERSONALE EQUIPAGGIO TRENO E DI ASSISTENZA ALLA CLIENTELA SOC. TRENORD	4 ORE: DALLE 9.01 ALLE 13.01	Regionale	2017-07-19	2017-07-19 13:48:00	Lombardia	Tutte
2017-09-28	2017-09-29	OSR FILT-CGIL/FIT-CISL/UILT-UIL/ORSA FERROVIE/FAST FERROVIE'/UGL A.F. + RSU 58	Ferroviario	PERSONALE SOC. MERCITALIA RAIL REGIONE LOMBARDIA	24 ORE: DALLE 21.00 DEL 28/9 ALLE 21.00 DEL 29/9	Regionale	2017-07-24	2017-07-24 10:16:00	Lombardia	Tutte
2017-11-09	2017-11-10	OSR FILT-CGIL/FIT-CISL/UILT-UIL/ORSA FERROVIE/FAST FERROVIE/UGL-AF + RSU 58	Ferroviario	PERSONALE SOC. MERCITALIA RAIL REGIONE LOMBARDIA	24 ORE: DALLE 21.00 DEL 9/11 ALLE 21.00 DEL 10/11	Regionale	2017-09-25	2017-09-25 16:55:00	Lombardia	Tutte
2017-11-30	2017-12-01	OSR FILT-CGIL/FIT-CISL/UILT-UIL/ORSA FERROVIE/FAST FERROVIE/UGL-AF + RSU 58	Ferroviario	PERSONALE SOC. MERCITALIA RAIL REGIONE LOMBARDIA	24 ORE: DALLE 21.00 DEL 30/11 ALLE 21.00 DELL'1/12	Regionale	2017-11-02	2017-11-03 10:29:00	Lombardia	Tutte
2018-02-06	2018-02-06	OSR ORSA FERROVIE + RSU	Ferroviario	PERSONALE MOBILE - MACCHINISTI E CAPITRENO - E PERSONALE UNITA' PRODUTTIVA LUNGA PERCORRENZA DELLA SOC. TRENORD	8 ORE: DALLE 9.01 ALLE 16.59	Regionale	2017-12-22	2017-12-22 11:53:00	Lombardia	Tutte
2018-02-27	2018-02-27	OSR FILT-CGIL/FIT-CISL/UILT-UIL/UGL-AF/FAISA-CISAL/FAST MOBILITA' + RSU	Ferroviario	PERSONALE MOBILE - MACCHINISTI E CAPITRENO - E PERSONALE UNITA' PRODUTTIVA LUNGA PERCORRENZA DELLA SOC. TRENORD	8 ORE: DALLE 9.01 ALLE 17.00	Regionale	2018-01-27	2018-01-27 19:57:00	Lombardia	Tutte
2018-02-23	2018-02-23	OSR ORSA FERROVIE + RSU	Ferroviario	PERSONALE MOBILE - MACCHINISTI E CAPITRENO - E PERSONALE UNITA' PRODUTTIVA LUNGA PERCORRENZA DELLA SOC. TRENORD	8 ORE: DALLE 9.01 ALLE 16.59	Regionale	2018-02-01	2018-02-01 20:41:00	Lombardia	Tutte
2018-03-21	2018-03-21	OSR FILT-CGIL/FIT-CISL/UILT-UIL/UGL-AF/FAISA-CISAL/FAST MOBILITA' + RSU	Ferroviario	PERSONALE MOBILE - MACCHINISTI E CAPITRENO - E PERSONALE UNITA' PRODUTTIVA LUNGA PERCORRENZA DELLA SOC. TRENORD	8 ORE: DALLE 9.01 ALLE 17.00	Regionale	2018-02-05	2018-02-05 18:57:00	Lombardia	Tutte
2018-03-08	2018-03-08	OSR ORSA FERROVIE	Ferroviario	PERSONALE MOBILE - MACCHINISTI E CAPITRENO - E PERSONALE UNITA' PRODUTTIVA LUNGA PERCORRENZA DELLA SOC. TRENORD	8 ORE: DALLE 9.01 ALLE 16.59	Regionale	2018-02-19	2018-02-19 13:52:00	Lombardia	Tutte
2018-04-06	2018-04-06	OSR FILT-CGIL/FIT-CISL/UILT-UIL/UGL-AF/FAISA-CISAL/FAST MOBILITA' + RSU	Ferroviario	PERSONALE MOBILE - MACCHINISTI E CAPITRENO - E PERSONALE UNITA' PRODUTTIVA LUNGA PERCORRENZA DELLA SOC. TRENORD	8 ORE: DALLE 9.01 ALLE 16.59	Regionale	2018-03-01	2018-03-01 14:38:00	Lombardia	Tutte
2018-03-21	2018-03-21	OSR ORSA FERROVIE	Ferroviario	PERSONALE MOBILE - MACCHINISTI E CAPITRENO - E PERSONALE UNITA' PRODUTTIVA LUNGA PERCORRENZA DELLA SOC. TRENORD	8 ORE: DALLE 9.01 ALLE 16.59	Regionale	2018-03-05	2018-03-05 11:30:00	Lombardia	Tutte
2018-03-16	2018-03-16	OSR FILT-CGIL/FIT-CISL/UILT-UIL/UGL/FAISA-CISAL	Trasporto pubblico locale	PERSONALE GRUPPO AUTOGUIDOVIE (PMT, LINE SERVIZI M.,LINE MANUTENZIONE, STAV, MIGLIAVACCA, SAPO, ARFEA, STAC) PROVINCIE DI MILANO, PAVIA, CREMONA E MONZA-BRIANZA	4 ORE: VARIE MODALITA'	Provinciale	2018-03-05	2018-03-06 09:21:00	Lombardia	Tutte
2018-03-20	2018-03-20	OSR FILT-CGIL/FIT-CISL/UILT-UIL/UGL/FAISA-CISAL	Trasporto pubblico locale	PERSONALE GRUPPO AUTOGUIDOVIE (PMT, LINE SERVIZI M.,LINE MANUTENZIONE, STAV, MIGLIAVACCA, SAPO, ARFEA, STAC) PROVINCIE DI MILANO, PAVIA, CREMONA E MONZA-BRIANZA	4 ORE VARIE MODALITA'	Provinciale	2018-03-07	2018-03-07 12:29:00	Lombardia	Tutte
2018-04-23	2018-04-23	OSR FILT-CGIL/FIT-CISL/UILT-UIL/ORSA FERROVIE/FAISA-CISAL	Trasporto merci	PERSONALE SOC. DB CARGO ITALIA	8 ORE: DALLE 4.00 ALLE 12.00	Regionale	2018-03-26	2018-03-26 17:11:00	Lombardia	Tutte
2018-04-20	2018-04-20	OSR FILT-CGIL/FIT-CISL/UILT-UIL/UGL/FAISA-CISAL	Trasporto pubblico locale	PERSONALE SOCC. AUTOGUIDOVIE , PMT, LINE SERVIZI M.,LINE MANUTENZIONE, STAV, MIGLIAVACCA, SAPO, ARFEA, STAC	24 ORE: VARIE MODALITA'	Aziendale	2018-04-04	2018-04-13 16:14:00	Lombardia	Tutte
2018-05-04	2018-05-04	OSR FIT-CISL/FAST-MOBILITA'	Ferroviario	PERSONALE SOC. TRENITALIA SETTORE VDCS (VENDITA DIRETTA E CUSTOMER SERVICE) REGIONE LOMBARDIA	8 ORE: DALLE 9.01 ALLE 17.00	Regionale	2018-04-17	2018-04-17 10:30:00	Lombardia	Tutte
2018-06-10	2018-06-11	OSR FILT-CGIL/FIT-CISL/UGL A.F./FAST MOBILITA' + RSU 24	Ferroviario	PERSONALE SOC. TRENITALIA DELL' IMC AV DI MILANO	8 ORE VARIE MODALITA'	Regionale	2018-04-19	2018-04-19 13:15:00	Lombardia	Tutte
2018-06-10	2018-06-11	OSR ORSA FERROVIE + RSU 24	Ferroviario	PERSONALE SOC. TRENITALIA DELL'IMC AV DI MILANO	8 ORE VARIE MODALITA'	Aziendale	2018-04-19	2018-04-19 18:09:00	Lombardia	Tutte
2018-05-11	2018-05-11	OSR FILT-CGIL/FIT-CISL/UILT-UIL/UGL/FAISA-CISAL	Trasporto pubblico locale	PERSONALE GRUPPO AUTOGUIDOVIE (SOCC. PMT, LINE SERVIZI, LINE MANUTENZIONE, STAV, MIGLIAVACCA, SAPO, ARFEA E STAC) DELLA REGIONE LOMBARDIA	24 ORE VARIE MODALITA'	Aziendale	2018-04-26	2018-04-26 15:55:00	Lombardia	Tutte
2018-06-21	2018-06-22	OSR ORSA FERROVIE + RSU 24	Ferroviario	PERSONALE SOC. TRENITALIA DELL'IMC AV DI MILANO	8 ORE: DALLE 22.00 DEL 21/6 ALLE 5.59 DEL 22/6	Regionale	2018-05-14	2018-05-14 17:11:00	Lombardia	Tutte
2018-07-05	2018-07-06	OSR FIT-CISL/FAST-MOBILITA'	Ferroviario	PERSONALE SOC. TRENITALIA SETTORE VDCS (VENDITA DIRETTA E CUSTOMER SERVICE) REGIONE LOMBARDIA	24 ORE: DALLE 21.00 DEL 5/7 ALLE 20.59 DEL 6/7	Regionale	2018-05-14	2018-05-14 15:18:00	Lombardia	Tutte
2018-06-21	2018-06-22	OSR FILT-CGIL/FIT-CISL/UGL A.F./FAST MOBILITA' + RSU 24	Ferroviario	PERSONALE SOC. TRENITALIA DELL' IMC AV DI MILANO	8 ORE: DALLE 22.00 DEL 21/6 ALLE 05.59 DEL 22/6	Regionale	2018-05-15	2018-05-15 11:19:00	Lombardia	Tutte
2018-07-06	2018-07-06	OSR ORSA FERROVIE	Ferroviario	PERSONALE SOC. TRENORD	8 ORE: DALLE 9.01 ALLE 17.00	Regionale	2018-06-20	2018-06-20 15:56:00	Lombardia	Tutte
2018-07-06	2018-07-06	OSR FILT-CGIL/UILT-UIL/UGL TRASPORTI	Ferroviario	PERSONALE SOC. TRENITALIA SETTORE VDCS (VENDITA DIRETTA E CUSTOMER SERVICE) REGIONE LOMBARDIA	8 ORE: DALLE 9.01 ALLE 16.59	Regionale	2018-06-26	2018-06-26 16:41:00	Lombardia	Tutte
2018-07-06	2018-07-06	CUB TRASPORTI	Ferroviario	PERSONALE SOC. TRENORD	8 ORE: DALLE 9.00 ALLE 17.00	Regionale	2018-06-26	2018-06-26 22:57:00	Lombardia	Tutte
2018-07-06	2018-07-06	OSR ORSA	Ferroviario	PERSONALE SOC. TRENITALIA SETTORE VDCS (VENDITA DIRETTA E CUSTOMER SERVICE) REGIONE LOMBARDIA	8 ORE: DALLE 9.01 ALLE 16.59	Regionale	2018-06-29	2018-06-29 17:17:00	Lombardia	Tutte
2018-10-12	2018-10-12	OSR FILT-CGIL/UILT-UIL/UGL TRASPORTI	Ferroviario	PERSONALE SOC. TRENITALIA SETTORE VDCS (VENDITA DIRETTA E CUSTOMER SERVICE) REGIONE LOMBARDIA	8 ORE: DALLE 9.01 ALLE 16.59	Regionale	2018-07-05	2018-07-05 11:20:00	Lombardia	Tutte
2018-07-20	2018-07-20	OSR FILT-CGIL/UILT-UIL/UGL TRASPORTI	Ferroviario	PERSONALE SOC. TRENITALIA SETTORE VDCS (VENDITA DIRETTA E CUSTOMER SERVICE) REGIONE LOMBARDIA	8 ORE: DALLE 9.01 ALLE 16.59	Regionale	2018-07-09	2018-07-09 14:33:00	Lombardia	Tutte
2018-09-20	2018-09-20	OSR ORSA FERROVIE	Ferroviario	PERSONALE SOC. TRENITALIA SETTORE VDCS (VENDITA DIRETTA E CUSTOMER SERVICE) REGIONE LOMBARDIA	8 ORE: DALLE 9.01 ALLE 17.00	Regionale	2018-07-09	2018-07-09 16:30:00	Lombardia	Tutte
2018-09-23	2018-09-24	OSR ORSA FERROVIE	Ferroviario	PERSONALE SOC. TRENORD	23 ORE: DALLE 03.00 DEL 23/9 ALLE 02.00 DEL 24/9	Regionale	2018-07-13	2018-07-13 15:10:00	Lombardia	Tutte
2018-09-20	2018-09-20	OSR FILT-CGIL/UILT-UIL/UGL TRASPORTI	Ferroviario	PERSONALE SOC. TRENITALIA SETTORE VDCS (VENDITA DIRETTA E CUSTOMER SERVICE) REGIONE LOMBARDIA	8 ORE: DALLE 9.01 ALLE 16.59	Regionale	2018-07-09	2018-07-09 14:33:00	Lombardia	Tutte
2018-10-05	2018-10-05	FILT-CGIL/FIT-CISL/SLM-FAST-CONFSAL	Ferroviario	PERSONALE SOC. SNCF VOYAGES ITALIA	8 ORE: DALLE 10.00 ALLE 17.59	Aziendale	2018-08-07	2018-08-07 19:24:00	Lombardia	Tutte
2018-09-24	2018-09-24	OSR FILT-CGIL/FIT-CISL/UILT-UIL/SLM-FAST/UGL-AF	Appalti ferroviari	PERSONALE APPALTI FERROVIARI SOCC. SPD, GRUPPO GESAFIN, BONI E DUSSMANN SERVICE PER I LOTTI 1,2,3 E 4 PRESSO SOC. TRENORD REG. LOMBARDIA	SECONDA META' DI OGNI TURNO DI LAVORO	Aziendale	2018-09-12	2018-09-12 17:09:00	Lombardia	Tutte
2018-10-21	2018-10-22	OSR ORSA FERROVIE	Ferroviario	PERSONALE SOC. TRENORD	23 ORE: DALLE 03.00 DEL 21/10 ALLE 02.00 DEL 22/10	Regionale	2018-09-17	2018-09-17 17:22:00	Lombardia	Tutte
2018-11-11	2018-11-12	OSR ORSA FERROVIE	Ferroviario	PERSONALE SOC. TRENORD	23 ORE: DALLE 03.00 DELL' 11/11 ALLE 02.00 DEL 12/11	Regionale	2018-09-28	2018-09-28 16:35:00	Lombardia	Tutte
2018-10-26	2018-10-26	OSR FILT-CGIL/FIT-CISL/UILT-UIL/SLM-FAST/UGL-AF	Appalti ferroviari	PERSONALE APPALTI FERROVIARI SOCC. SPD, GRUPPO GESAFIN, BONI E DUSSMANN SERVICE PER I LOTTI 1,2,3 E 4 PRESSO SOC. TRENORD REG. LOMBARDIA	INTERA PRESTAZIONE LAVORATIVA	Aziendale	2018-10-08	2018-10-08 15:21:00	Lombardia	Tutte
2018-11-11	2018-11-12	CUB TRASPORTI	Ferroviario	PERSONALE SOC. TRENORD	23 ORE: DALLE 03.00 DELL' 11/11 ALLE 02.00 DEL 12/11	Regionale	2018-10-31	2018-10-31 16:44:00	Lombardia	Tutte
2018-11-30	2018-11-30	OSR CUB TRASPORTI	Aereo	PERSONALE SOC. AIRPORT HANDLING AEROPORTI DI MILANO LINATE E MALPENSA	24 ORE: DALLE 00.00 ALLE 23.59	Nazionale	2018-11-03	2018-11-03 10:28:00	Lombardia	Tutte
2018-12-09	2018-12-10	CUB TRASPORTI	Ferroviario	PERSONALE SOC. TRENORD	23 ORE: DALLE 03.00 DEL 9/12 ALLE 02.00 DEL 10/12	Regionale	2018-11-13	2018-11-13 23:44:00	Lombardia	Tutte
2018-12-16	2018-12-16	OST FILT-CGIL/OSR UILT-UIL	Aereo	PERSONALE HANDLING E VIGILANZA SOC. ICTS ITALIA DI MILANO LINATE E MALPENSA	4 ORE: DALLE 11.00 ALLE 15.00	Aziendale	2018-11-23	2018-11-23 11:30:00	Lombardia	Tutte
2019-01-25	2019-01-25	OSP USB LAVORO PRIVATO	Trasporto pubblico locale	PERSONALE SOC. FERROVIENORD BACINI DI NOVARA, MILANO, VARESE, COMO, MONZA-BRIANZA E BRESCIA	4 ORE: DALLE 12.00 ALLE 15.59	Aziendale	2018-11-29	2018-11-29 10:57:00	Lombardia	Tutte
2019-01-11	2019-01-11	OSR FILT-CGIL/FIT-CISL/UILT-UIL/FAISA-CISAL/UGL-FNA	Trasporto pubblico locale	PERSONALE SOC. AUTOGUIDOVIE DELLA REGIONE LOMBARDIA	4 ORE: DALLE 8.30 ALLE 12.30	Aziendale	2019-12-06	2019-12-06 18:11:00	Lombardia	Tutte	ADESIONE DELLE OSR FILT-CGIL/FIT-CSIL/UILT-UIL PER IL BACINO DI BOLOGNA
2019-01-18	2019-01-19	OSR ORSA FERROVIE	Trasporto merci	PERSONALE SOC. SBB CARGO ITALIA REG. LOMBARDIA	8 ORE: DALLE 22.00 DEL 18/1 ALLE 06.00 DEL 19/1	Aziendale	2018-12-31	2018-12-31 14:31:00	Lombardia	Tutte
2019-02-01	2019-02-01	OSR FILT-CGIL/FIT-CISL/UILT-UIL/FAISA-CISAL/UGL-FNA	Trasporto pubblico locale	PERSONALE SOC. AUTOGUIDOVIE DELLA REGIONE LOMBARDIA	24 ORE	Aziendale	2019-01-15	2019-01-15 11:52:00	Lombardia	Tutte
2019-02-22	2019-02-22	OSR FILT-CGIL/FIT-CISL/UILT-UIL/FAISA-CISAL/UGL-FNA	Trasporto pubblico locale	PERSONALE SOC. AUTOGUIDOVIE DELLA REGIONE LOMBARDIA	24 ORE	Aziendale	2019-02-06	2019-02-06 16:27:00	Lombardia	Tutte
2019-02-22	2019-02-23	OSR ORSA FERROVIE	Trasporto merci	PERSONALE SOC. SBB CARGO ITALIA REG. LOMBARDIA	24 ORE: DALLE 18.01 DEL 22/2 ALLE 18.00 DEL 23/2	Interregionale	2019-02-08	2019-02-08 11:07:00	Lombardia	Tutte
2019-04-12	2019-04-13	OSR ORSA FERROVIE	Trasporto merci	PERSONALE SOC. SBB CARGO ITALIA REG. LOMBARDIA	24 ORE: DALLE 18.01 DEL12/4ALLE 18.00 DEL13/4	Regionale	2019-03-18	2019-03-18 12:21:00	Lombardia	Tutte
2019-04-12	2019-04-12	OSR UILT-UIL/ORSA FERROVIE	Ferroviario	PERSONALE MANUTENZIONE SOC. TRENORD	8 ORE: DALLE 09.01 ALLE 16.59	Regionale	2019-03-27	2019-03-27 14:02:00	Lombardia	Tutte
2019-04-01	2019-04-01	OSR UILT-UIL/ORSA FERROVIE/SLM-FAST/FAISA-CISAL/UGL-AF	Ferroviario	PERSONALE SOCC. TRENORD E FNM REGIONE LOMBARDIA	1 ORA: DALLE 12.00 ALLE 13.00	Aziendale	2019-03-29	2019-03-29 16:00:00	Lombardia	Tutte
2019-05-03	2019-05-03	OSR FILT-CGIL/FIT-CISL/UILT-UIL/FAISA-CISAL/UGL-FNA	Trasporto pubblico locale	PERSONALE SOC. AUTOGUIDOVIE DELLA REGIONE LOMBARDIA	4 ORE: DALLE 8.30 ALLE 12.30	Aziendale	2019-04-08	2019-04-08 12:33:00	Lombardia	Tutte
2019-06-06	2019-06-07	OSR UILT-UIL/ORSA FERROVIE	Ferroviario	PERSONALE SETTORE MANUTENZIONE ROTABILI SOC. TRENORD	24 ORE: DALLE 21.01 DEL 6/6 ALLE 21.00 DEL 7/6	Regionale	2019-04-23	2019-04-23 16:40:00	Lombardia	Tutte
2019-06-10	2019-06-10	OSR FILT-CGIL/FIT-CISL/UILT-UIL	Trasporto pubblico locale	PERSONALE DELLE AZIENDE DI TRASPORTO PUBBLICO LOCALE DELLA REGIONE LOMBARDIA	4 ORE CON MODALITA' TERRITORIALI	Regionale	2019-05-08	2019-05-08 13:18:00	Lombardia	Tutte
2019-05-22	2019-05-22	OSR FILT-CGIL/FIT-CISL/UILT-UIL/FAISA-CISAL/UGL-FNA	Trasporto pubblico locale	PERSONALE SOC. AUTOGUIDOVIE DELLA REGIONE LOMBARDIA	24 ORE	Aziendale	2019-05-09	2019-05-09 12:27:00	Lombardia	Tutte
2019-06-10	2019-06-10	OSR FILT-CGIL/FIT-CISL/UILT-UIL/FAISA-CISAL/UGL-FNA	Trasporto pubblico locale	PERSONALE SOC. AUTOGUIDOVIE DELLA REGIONE LOMBARDIA	4 ORE: DALLE 8.30 ALLE 12.30	Aziendale	2019-05-10	2019-05-10 17:04:00	Lombardia	Tutte
2019-06-07	2019-06-07	OSR ORSA FERROVIE	Ferroviario	PERSONALE SOC. TRENORD REGIONE LOMBARDIA	8 ORE: DALLE 9.01 ALLE 16.59	Regionale	2019-05-23	2019-05-23 15:40:00	Lombardia	Tutte
2019-06-14	2019-06-14	OSR ORSA FERROVIE	Trasporto merci	PERSONALE SOC. DB CARGO ITALIA REGIONE LOMBARDIA	8 ORE: DALLE 3.30 ALLE 11.30	Aziendale	2019-05-28	2019-05-30 12:22:00	Lombardia	Tutte
2019-07-05	2019-07-05	OSR UILT-UIL	Ferroviario	PERSONALE DI TERRA SOC. MERCITALIA RAIL REGIONE LOMBARDIA	8 ORE: DALLE 9.00 ALLE 16.59	Aziendale	2019-05-27	2019-05-30 15:11:00	Lombardia	Tutte
2019-06-13	2019-06-13	OSR FILT-CGIL/FIT-CISL/UILT-UIL	Trasporto pubblico locale	PERSONALE DELLE AZIENDE DI TRASPORTO PUBBLICO LOCALE DELLA REGIONE LOMBARDIA	4 ORE CON MODALITA' TERRITORIALI	Regionale	2019-05-31	2019-05-31 15:31:00	Lombardia	Tutte
2019-07-14	2019-07-15	OSR ORSA FERROVIE	Ferroviario	PERSONALE SOC. TRENORD REGIONE LOMBARDIA	23 ORE: DALLE 3.00 DEL 14/7 ALLE 2.00 DEL 15/7	Regionale	2019-06-11	2019-06-11 15:54:00	Lombardia	Tutte
2019-07-26	2019-07-26	OSR FILT-CGIL/FIT-CISL/UILT-UIL/UGL-AF/SLM-FAST CONFSAL/FAISA-CISAL	Ferroviario	PERSONALE SOC. TRENORD	8 ORE: DALLE 9.01 ALLE 16.59	Regionale	2019-06-21	2019-06-21 19:14:00	Lombardia	Tutte
2019-09-22	2019-09-23	OSR ORSA FERROVIE	Ferroviario	PERSONALE SOC. TRENORD REGIONE LOMBARDIA	23 ORE: DALLE 3.00 DEL 22/9 ALLE 2.00 DEL 23/9	Regionale	2019-09-25	2019-09-25 14:39:00	Lombardia	Tutte
2019-09-17	2019-09-18	OSR ORSA FERROVIE	Trasporto merci	PERSONALE SOC. SBB CARGO ITALIA REG. LOMBARDIA	24 ORE: DALLE 18.01 DEL17/9 ALLE 18.00 DEL18/9	Regionale	2019-08-13	2019-08-13 11:46:00	Lombardia	Tutte
2019-12-15	2019-12-16	OSR ORSA FERROVIE	Ferroviario	PERSONALE SOC. TRENORD REGIONE LOMBARDIA	23 ORE: DALLE 3.00 DEL 15/12 ALLE 2.00 DEL 16/12	Aziendale	2019-11-15	2019-11-15 14:56:00	Lombardia	Tutte
2019-12-15	2019-12-16	OSR ORSA FERROVIE	Ferroviario	PERSONALE SOC. TRENORD REGIONE LOMBARDIA	23 ORE: DALLE 3.00 DEL 15/12 ALLE 2.00 DEL 16/12	Regionale	2019-12-05	2019-12-05 11:53:00	Lombardia	Tutte
2020-01-08	2020-01-09	OSR ORSA FERROVIE	Ferroviario	PERSONALE SOC. TRENORD REGIONE LOMBARDIA	23 ORE: DALLE 3.00 DELL' 8/1 ALLE 2.00 DEL 9/1	Aziendale	2019-12-19	2019-12-19 16:46:00	Lombardia	Tutte
2020-03-11	2020-03-11	OSR UILT-UIL	Trasporto merci	PERSONALE TRASPORTO MERCI DELLA SOC. INRAIL REGIONE LOMBARDIA	8 ORE: DALLE 14.01 ALLE 21.59	Aziendale	2020-02-21	2020-02-21 15:35:00	Lombardia	Tutte
2020-04-01	2020-04-01	OSR UILT-UIL	Trasporto merci	PERSONALE TRASPORTO MERCI DELLA SOC. INRAIL REGIONE LOMBARDIA	8 ORE: DALLE 14.01 ALLE 21.59	Aziendale	2020-03-03	2020-03-23 17:24:00	Lombardia	Tutte
2020-05-13	2020-05-13	OSR UILT-UIL	Trasporto merci	PERSONALE TRASPORTO MERCI DELLA SOC. INRAIL REGIONE LOMBARDIA	8 ORE: DALLE 14.01 ALLE 21.59	Aziendale	2020-03-27	2020-03-27 16:38:00	Lombardia	Tutte
2020-05-25	2020-05-26	OSR UILT-UIL	Trasporto merci	PERSONALE TRASPORTO MERCI DELLA SOC. INRAIL DELLA REGIONE LOMBARDIA	24 ORE: DALLE 6.01 DEL 25/5 ALLE 5.59 DEL 26/5	Aziendale	2020-05-15	2020-05-15 11:02:00	Lombardia	Tutte
2020-06-04	2020-06-05	OSR UILT-UIL	Trasporto merci	PERSONALE SOC. INRAIL REGIONE LOMBARDIA	24 ORE: DALLE 6.01 DEL 4/6 ALLE 5.59 DEL 5/6	Aziendale	2020-05-29	2020-05-29 13:03:00	Lombardia	Tutte
2020-06-15	2020-06-16	OSR UILT-UIL	Trasporto merci	PERSONALE SOC. INRAIL REGIONE LOMBARDIA	24 ORE: DALLE 6.01 DEL 15/6 ALLE 5.59 DEL 16/6	Aziendale	2020-06-03	2020-06-03 15:54:00	Lombardia	Tutte
2016-01-24	2016-01-24	OSP FILT-CGIL/FIT-CISL/UILT-UIL/UGL TRASPORTI/FAST FERROVIE/ORSA FERROVIE	Ferroviario	PERSONALE MOBILE SOC. TRENITALIA DIREZIONE TRASPORTO REGIONALE BOLZANO DELLE PROVINCE DI BOLZANO E TRENTO	8 ORE: DALLE 9.01 ALLE 17.00	Regionale	2015-12-11	2015-12-11 12:11:00	Trentino-Alto Adige	Tutte
2016-04-22	2016-04-22	OSP UILT-UIL/ORSA FERROVIE + RSU	Ferroviario	PERSONALE DELLA DIREZIONE TRASPORTO PROVINCIALE DELLA SOC. TRENITALIA DI TRENTO	8 ORE: DALLE 9.01 ALLE 17.00	Regionale	2016-04-07	2016-04-07 13:55:00	Trentino-Alto Adige	Tutte
2016-05-20	2016-05-20	OSR FILT-CGIL/FIT-CISL/UILT-UIL/UGL FERROVIE/ORSA FERROVIE/ASGB	Ferroviario	PERSONALE SOC. RFI MANUTENZIONE INFRASTRUTTURE U.T. DI BOLZANO	8 ORE: INTERA PRESTAZIONE LAVORATIVA	Regionale	2016-04-19	2016-04-19 10:49:00	Trentino-Alto Adige	Tutte
2017-09-06	2017-09-06	OSR FILT-CGIL/FIT-CISL/UILT-UIL/UGL TRASPORTI/FAST/ORSA FERROVIE + RSU 42	Ferroviario	PERSONALE DI BORDO SOC. TRENITALIA DTR TRENTINO ALTO ADIGE	8 ORE: DALLE 9.01 ALLE 17.00	Regionale	2017-08-28	2017-08-28 15:58:00	Trentino-Alto Adige	Tutte
2017-09-07	2017-09-07	OSP FILT-CGIL/FIT-CISL/UILT-UIL/UGL TRASPORTI/FAST/ORSA FERROVIE + RSU 42	Ferroviario	PERSONALE DI BORDO SOC. TRENITALIA DTR TRENTINO ALTO ADIGE	8 ORE: DALLE 9.01 ALLE 17.00	Regionale	2017-08-28	2017-08-28 18:20:00	Trentino-Alto Adige	Tutte
2017-12-06	2017-12-06	OSP FILT-CGIL/FIT-CISL/UILT-UIL/UGL TRASPORTI/FAST/ORSA FERROVIE + RSU 42	Ferroviario	PERSONALE MOBILE SOC. TRENITALIA TRASPORTO REGIONALE TRENTINO ALTO ADIGE	8 ORE: DALLE 9.01 ALLE 16.59	Regionale	2017-11-11	2017-11-11 18:36:00	Trentino-Alto Adige	Tutte
2018-07-22	2018-07-22	OSP FILT-CGIL/UILT-UIL/ORSA FERROVIE/UGLT/FAST + RSU	Ferroviario	PERSONALE MOBILE (MACCHINISTI-CAPOTRENI-CAPO SERVIZIO TRENO-TECNICI COMMERCIALI) DELLA SOC. TRENITALIA DTR TRENTINO ALTO ADIGE	8 ORE: DALLE 10.01 ALLE 17.59	Regionale	2018-06-26	2018-06-27 15:22:00	Trentino-Alto Adige	Tutte
2020-02-15	2020-02-15	OSP FIT-CISL/UILT-UIL/ORSA FERROVIE + RSU	Ferroviario	PERSONALE SOC. TRENITALIA DIVISIONE PASSEGGERI REGIONALE TRENTINO ALTO ADIGE	1 ORA: DALLE 02.00 ALLE 03.00	Regionale	2020-01-31	2020-01-31 11:10:00	Trentino-Alto Adige	Tutte
2020-04-05	2020-04-06	OSP FIT-CISL/UILT-UIL/ORSA FERROVIE + RSU	Ferroviario	PERSONALE MOBILE SOC. TRENITALIA DIVISIONE PASSEGGERI REGIONALE TRENTINO ALTO ADIGE	23 ORE: DALLE 3.00 DEL 5/4 ALLE 2.00 DEL 6/4	Regionale	2020-02-18	2020-02-18 12:03:00	Trentino-Alto Adige	Tutte
2014-04-12	2014-04-13	OSR ORSA FERROVIE	Ferroviario	PERSONALE MOBILE SOC. TRENITALIA DIV. PASSEGGERI REGIONALE VENETO	24 ORE: DALLE 21.01 DEL 12/4 ALLE 20.59 DEL 13/4	Regionale	2014-04-02	2014-04-02 12:22:00	Veneto	Tutte
2014-07-26	2014-07-26	OSR ORSA FERROVIE	Ferroviario	PERSONALE MOBILE SOC. TRENITALIA DIV. PASSEGGERI REGIONALE VENETO	21 ORE: DALLE 00.01 ALLE 20.59	Regionale	2014-07-16	2014-07-16 16:58:00	Veneto	Tutte
2014-09-06	2014-09-07	OSR FILT-CGIL/FIT-CISL/UILT-UIL/UGL TRASPORTI/FAST FERROVIE	Ferroviario	PERSONALE DI BORDO SOC. TRENITALIA DIV. PASSEGGERI REGIONALE VENETO	24 ORE: DALLE 21.01 DEL 6/9 ALLE 21.00 DEL 7/9	Regionale	2014-07-27	2014-07-27 19:29:00	Veneto	Tutte
2014-10-04	2014-10-05	OSR FAST FERROVIE	Ferroviario	PERSONALE DI BORDO SOC. TRENITALIA DIV. PASSEGGERI REGIONALE VENETO	24 ORE: DALLE 21.01 DEL 4/10 ALLE 21.00 DEL 5/10	Regionale	2014-09-04	2014-09-05 10:01:00	Veneto	Tutte
2014-11-25	2014-11-25	OSR FILT-CGIL/FIT-CISL/UILT-UIL/UGL TRASPORTI	Ferroviario	PERSONALE DI BORDO SOC. TRENITALIA DIV. PASSEGGERI REGIONALE VENETO	8 ORE: DALLE 9.00 ALLE 16.59	Regionale	2014-10-24	2014-10-24 13:30:00	Veneto	Tutte
2014-10-28	2014-10-29	OSR FILT-CGIL/FIT-CISL/UILT-UIL/UGL TRASPORTI	Ferroviario	PERSONALE DI BORDO SOC. TRENITALIA DIV. PASSEGGERI REGIONALE VENETO	24 ORE: DALLE 21.00 DEL 28/10 ALLE 29/10	Regionale	2014-10-01	2014-10-01 10:08:00	Veneto	Tutte
2015-01-10	2015-01-10	OSR FIL-CGIL/FIT-CISL/UILT-UIL/UGL TRASPORTI	Ferroviario	PERSONALE DI BORDO SOC. TRENITALIA DIV. PASSEGGERI REGIONALE VENETO	8 ORE: DALLE 9.01 ALLE 16.59	Regionale	2014-11-21	2014-11-21 16:13:00	Veneto	Tutte
2015-01-10	2015-01-11	OSR ORSA FERROVIE	Ferroviario	PERSONALE MOBILE ( MACCHINISTI, CAPITRENO, CAPI SERVIZIO TRENO) SOC. TRENITALIA DIV. PASSEGGERI REGIONALE VENETO	24 ORE: DALLE 21.00 DEL 10/1 ALLE 20.59 DELL'11/1	Regionale	2014-12-03	2014-12-03 18:06:00	Veneto	Tutte
2014-12-11	2014-12-11	RSA CISL RETI/UGL/SLA-CISAL	Circolazione e sicurezza stradale	PERSONALE NON TURNISTA E DEL CENTRO SERVIZI DI MESTRE DELLA SOC. CAV CONCESSIONI AUTOSTRADALI VENETE DI VENEZIA	ULTIME 2 ORE DELLA PRESTAZIONE	Aziendale	2014-12-08	2014-12-16 15:06:00	Veneto	Tutte
2014-12-14	2014-12-14	RSA CISL RETI/UGL/SLA-CISAL	Circolazione e sicurezza stradale	PERSONALE TURNISTA SOC. CAV CONCESSIONI AUTOSTRADALE VENETE DI VENEZIA	ULTIME 2 ORE DI OGNI TURNO	Aziendale	2014-12-08	2014-12-16 15:06:00	Veneto	Tutte
2015-01-24	2015-01-25	OSR ORSA FERROVIE	Ferroviario	PERSONALE MOBILE ( MACCHINISTI, CAPITRENO, CAPI SERVIZIO TRENO) SOC. TRENITALIA DIV. PASSEGGERI REGIONALE VENETO	24 ORE: DALLE 21.00 DEL 24/1 ALLE 20.59 DEL 25/1	Regionale	2015-01-05	2015-01-05 11:08:00	Veneto	Tutte
2015-01-30	2015-01-30	RSA CISL/UGL/SLA-CISAL	Circolazione e sicurezza stradale	PERSONALE SOC. CONCESSIONI AUTOSTRADALI VENETE PRESSO CENTRO SERVIZI MESTRE	ULTIME 2 ORE PRESTAZIONE LAVORATIVA	Aziendale	2015-01-16	2015-01-16 18:57:00	Veneto	Tutte
2015-02-06	2015-02-06	OSR FILT-CGIL/FIT-CISL/ORSA	Appalti ferroviari	PERSONALE APPALTI FERROVIARI SOC. COMPASS GROUP ITALIA REGIONE VENETO	SECONDA META' DELLA PRESTAZIONE DI CIASCUN TURNO	Regionale	2015-01-22	2015-01-22 11:19:00	Veneto	Tutte
2015-02-21	2015-02-22	OSR FAST FERROVIE	Ferroviario	PERSONALE MOBILE, DI DISTRIBUZIONE E SALA OPERATIVA DELLA SOC. TRENITALIA REGIONE VENETO	24 ORE: DALLE 21.00 DEL 21/2 ALLE 20.59 DEL 22/2	Regionale	2015-01-25	2015-01-26 10:23:00	Veneto	Tutte
2015-02-22	2015-02-22	OSR FILT-CGIL/FIT-CISL/UILT-UIL/UGL	Ferroviario	PERSONALE MOBILE, DI DISTRIBUZIONE E SALA OPERATIVA DELLA SOC. TRENITALIA REGIONE VENETO	8 ORE: DALLE 9.01 ALLE 17.00	Regionale	2015-01-25	2015-01-26 10:23:00	Veneto	Tutte
2015-08-07	2015-08-07	RSA UGL	Circolazione e sicurezza stradale	PERSONALE IMPIEGATO NEI COMPARTI ESAZIONE, CENTRO SERVIZI ED AMMINISTRATIVO SOC. CAV CONCESSIONI AUTOSTRADALI VENETE DI MESTRE (VE)	3 ORE VARIE MODALITA'	Regionale	2015-07-27	2015-07-27 17:00:00	Veneto	Tutte	PROCLAMAZIONI DI SCIOPERO ANCHE PER I GIORNI 14, 21 E 28/8
2015-10-30	2015-10-30	OSR ORSA FERROVIE	Ferroviario	PERSONALE MOBILE SOC. TRENITALIA DPR E DPLH REGIONE VENETO	DALLE 13.00, SOSTA PROLUNGATA DI 10 MINUTI ALLA PRIMA FERMATA UTILE	Regionale	2015-10-28	2015-10-28 12:10:00	Veneto	Tutte	ART. 2, CO.7, L. 146/90 E S.M.I.
2016-07-26	2016-07-26	OSR ORSA FERROVIE	Ferroviario	PERSONALE EQUIPAGGI, VENDITA E MANUTENZIONE DELLA SOC. TRENITALIA DELLA DIV. PASSEGGERI REGIONALE VENETO	8 ORE: DALLE 9.01 ALLE 16.59	Regionale	2016-07-06	2016-07-06 14:32:00	Veneto	Tutte
2016-07-25	2016-07-25	OSR FIT-CISL/UILT-UIL/FAST FERROVIE/ORSA	Appalti ferroviari	PERSONALE APPALTI FERROVIARI SOCC. COMPASS GROUP ITALIA, BONI E DUSSMANN SERVICE C/O I BRAND FRECCIAROSSA E FRECCIABIANCA DI TRENITALIA IMPIANTI DI MARGHERA E VENZIA S. LUCIA	ULTIMA META' DELLA PRESTAZIONE	Regionale	2016-07-13	2016-07-15 10:55:00	Veneto	Tutte
2016-09-05	2016-09-05	OSR ORSA FERROVIE	Ferroviario	PERSONALE EQUIPAGGI DELLA SOC. TRENITALIA DELLA DIV. PASSEGGERI REGIONALE VENETO	8 ORE: DALLE 9.01 ALLE 16.59	Regionale	2016-07-25	2016-07-25 15:11:00	Veneto	Tutte
2016-09-16	2016-09-16	OSR FILT-CGIL/FIT-CISL/UILT-UIL/UGL TRASPORTI/FAST MOBILITA' + RSU 61	Ferroviario	PERSONALE DI PRODUZIONE, VENDITA E MANUTENZIONE SOC. TRENITALIA DIVISIONE CARGO VENETO	8 ORE: DALLE 9.01 ALLE 16.59	Regionale	2016-08-31	2016-08-31 15:51:00	Veneto	Tutte
2016-10-07	2016-10-07	OSR FILT-CGIL/FIT-CISL/UILT-UIL/UGL TRASPORTI/FAST MOBILITA' + RSU 61	Ferroviario	PERSONALE DI PRODUZIONE, VENDITA E MANUTENZIONE SOC. TRENITALIA DIVISIONE CARGO VENETO	8 ORE: DALLE 9.01 ALLE 16.59	Regionale	2016-09-12	2016-09-12 10:29:00	Veneto	Tutte
2016-09-25	2016-09-25	OSL FIT-CISL/UGL-AV/SLA-CISAL	Circolazione e sicurezza stradale	PERSONALE TURNISTA SOC. CAV - CONCESSIONARI AUTOSTRADALI VENETE DI MESTRE (VE)	2 ORE PER TURNO	Regionale	2016-09-14	2016-09-14 16:35:00	Veneto	Tutte
2016-11-11	2016-11-11	OSR FILT-CGIL/FIT-CISL/UILT-UIL/UGL TRASPORTI/FAST MOBILITA' + RSU 61	Ferroviario	PERSONALE DI PRODUZIONE, VENDITA E MANUTENZIONE SOC. TRENITALIA DIVISIONE CARGO VENETO	8 ORE: DALLE 9.01 ALLE 16.59	Regionale	2016-10-03	2016-10-03 11:14:00	Veneto	Tutte
2016-12-15	2016-12-15	OSR FILT-CGIL/FIT-CISL/UGL-AF/FAST MOBILITA'	Trasporto merci	PERSONALE SOC. RTC RAIL TRACTION COMPANY DELLA REGIONE VENETO	8 ORE	Aziendale	2016-11-23	2016-11-23 09:24:00	Veneto	Tutte
2016-12-20	2016-12-20	OSR FILT-CGIL/FIT-CISL/UGL-AF/FAST MOBILITA'	Trasporto merci	PERSONALE SOC. RTC RAIL TRACTION COMPANY DELLA REGIONE VENETO	8 ORE: DALLE 03.00 ALLE 11.00	Aziendale	2016-11-30	2016-11-30 09:50:00	Veneto	Tutte
2017-01-31	2017-02-01	OSR FILT-CGIL/FIT-CISL	Trasporto merci	PERSONALE SOC. RTC RAIL TRACTION COMPANY DELLA REGIONE VENETO	24 ORE: DALLE 21.01 DEL 31/1 ALLE 21.00 DELL' 1/2	Aziendale	2017-01-10	2017-01-10 13:07:00	Veneto	Tutte
2017-04-07	2017-04-07	OSR FILT-CGIL/FIT-CISL/UILT-UIL/UGL TRASPORTI/ORSA/FAST FERROVIE + RSU 61	Ferroviario	PERSONALE SOC. MERCITALIA RAIL REGIONE VENETO	8 ORE: DALLE 9.01 ALLE 17.00	Regionale	2017-03-13	2017-03-13 11:05:00	Veneto	Tutte
2017-05-01	2017-05-01	OST SGB/SLS/ADL-COBAS	Trasporto pubblico locale	PERSONALE SOC. BUSITALIA VENETO DI PADOVA E ROVIGO	24 ORE VARIE MODALITA'	Aziendale	2017-04-15	2017-04-15 10:04:00	Veneto	Tutte
2017-07-14	2017-07-14	OSR FILT-CGIL/FIT-CISL/ORSA FERROVIE	Appalti ferroviari	PERSONALE APPALTI FERROVIARI SOC. COMPASS GROUP OPERANTE NELLA REGIONE VENETO	ULTIME 4 ORE DI OGNI PRESTAZIONE LAVORATIVA	Aziendale	2017-07-04	2017-07-04 10:13:00	Veneto	Tutte
2017-09-13	2017-09-13	OST SGB/SLS/ADL-COBAS	Trasporto pubblico locale	PERSONALE SOC. BUSITALIA VENETO DI PADOVA E ROVIGO	24 ORE VARIE MODALITA'	Aziendale	2017-08-21	2017-08-21 16:31:00	Veneto	Tutte
2017-12-16	2017-12-16	OST SGB/SLS/ADL-COBAS	Trasporto pubblico locale	PERSONALE SOC. BUSITALIA VENETO DI PADOVA E ROVIGO	24 ORE VARIE MODALITA'	Aziendale	2017-11-02	2017-11-03 09:17:00	Veneto	Tutte	ADESIONE DA PARTE DELLA O.S. SUL-CT
2017-11-26	2017-11-26	OSR E OST FILT-CGIL/FIT-CISL/UILT-UIL/UGL T./ORSA/FAST FERROVIE	Ferroviario	PERSONALE MOBILE SOC. TRENITALIA TRASPORTO REGIONALE VENETO	8 ORE: DALLE 9.01 ALLE 17.00	Regionale	2017-11-07	2017-11-07 15:34:00	Veneto	Tutte
2018-01-27	2018-01-28	OSR E OST FILT-CGIL/FIT-CISL/UILT-UIL/UGL T./ORSA/FAST FERROVIE	Ferroviario	PERSONALE MOBILE SOC. TRENITALIA TRASPORTO REGIONALE VENETO	24 ORE: DALLE 21.01 DEL 27/1 ALLE 21.00 DEL 28/1	Regionale	2018-01-15	2018-01-15 19:40:00	Veneto	Tutte
2018-02-04	2018-02-04	OSR FILT-CGIL/FIT-CISL/UILT-UIL/UGL T./ORSA/FAST FERROVIE	Ferroviario	PERSONALE MOBILE SOC. TRENITALIA TRASPORTO REGIONALE VENETO	21 ORE: DALLE 00.01 ALLE 21.00	Regionale	2018-01-25	2018-01-25 14:58:00	Veneto	Tutte
2018-04-10	2018-04-10	OST SGB/SUL/SLS/ADL-COBAS	Trasporto pubblico locale	PERSONALE SOC. BUSITALIA VENETO BACINI DI PADOVA E ROVIGO	4 ORE: VARIE MODALITA'	Aziendale	2018-03-31	2018-03-31 12:05:00	Veneto	Tutte
2018-06-13	2018-06-13	OST SGB/SUL/SLS/ADL-COBAS	Trasporto pubblico locale	PERSONALE SOC. BUSITALIA VENETO BACINI DI PADOVA E ROVIGO	24 ORE VARIE MODALITA'	Aziendale	2018-05-02	2018-05-03 08:23:00	Veneto	Tutte
2018-06-24	2018-06-24	OSR ORSA FERROVIE	Ferroviario	PERSONALE MOBILE (MACCHINISTI/CAPOTRENO/CAPO SERVIZIO TRENO) DELLA SOC. TRENITALIA DIVISIONE PASSEGGERI REGIONALE NEGLI IMPIANTI DEL VENETO	8 ORE: DALLE 9.01 ALLE 17.00	Regionale	2018-06-13	2018-06-13 09:58:00	Veneto	Tutte
2018-07-05	2018-07-05	RSA FIT-CISL/UNICA	Aereo	PERSONALE SOC. ENAV DEL C.A. DI VENEZIA TESSERA	24 ORE: DALLE 00.01 ALLE 23.59	Interregionale	2018-06-21	2018-06-21 12:56:00	Veneto	Tutte
2018-12-16	2018-12-16	OSR ORSA FERROVIE	Ferroviario	PERSONALE MOBILE (MACCHINISTI, CAPOTRENO, CAPO SERVIZIO TRENO) SOC. TRENITALIA DIV. PASSEGGERI REGIONALE IMPIANTI REG. VENETO	8 ORE: DALLE 09.01 ALLE 16.59	Regionale	2018-11-08	2018-11-08 12:18:00	Veneto	Tutte
2018-12-02	2018-12-02	OSR FILT-CGIL/FIT-CISL/UILT-UIL/UGL/SLM-FAST	Ferroviario	PERSONALE SOC. TRENITALIA IMPIANTI DEL VENETO	8 ORE: DALLE 9.01 ALLE 16.59	Regionale	2018-11-22	2018-11-22 11:11:00	Veneto	Tutte
2018-11-26	2018-11-26	OSR ORSA FERROVIE	Ferroviario	PERSONALE CUSTOMER SERVICE E VENDITA DIRETTA SOC. TRENITALIA DPLH E DELLA SOC. GENERAZIONE VINCENTE OPERANTI NEGLI IMPIANTI DELLE REGIONI VENETO E TRENTINO ALTO ADIGE	30': DALLE 12.00 ALLE 12.30	Interregionale	2018-11-24	2018-11-26 09:16:00	Veneto	Tutte
2019-01-18	2019-01-18	OSR FILT-CGIL/FIT-CISL/UILT-UIL/UGL/SLM-FAST	Ferroviario	PERSONALE SOC. TRENITALIA IMPIANTI DEL VENETO	8 ORE: DALLE 9.01 ALLE 16.59	Regionale	2019-01-02	2019-01-02 17:55:00	Veneto	Tutte
2019-03-14	2019-03-15	OSR FILT-CGIL/FIT-CISL/UILT-UIL/UGL/SLM-FAST	Ferroviario	PERSONALE SOC. TRENITALIA IMPIANTI DEL VENETO	24 ORE: DALLE 21.01 DEL 14/3 ALLE 21.00 DEL 15/3	Regionale	2019-02-22	2019-02-22 15:58:00	Veneto	Tutte
2019-03-14	2019-03-15	OSR ORSA FERROVIE	Ferroviario	PERSONALE SALA CONTROLLO REG.LE VENETO E PERS. MOBILE (MACCHINISTI, CAPOTRENO, CAPO SERVIZIO TRENO) SOC. TRENITALIA DPR REG. VENETO	24 ORE: DALLE 21.01 DEL 14/3 ALLE 21.00 DEL 15/3	Regionale	2019-02-27	2019-02-27 10:33:00	Veneto	Tutte
2019-03-15	2019-03-15	OSR ORSA FERROVIE	Ferroviario	PERS. SOC. TRENITALIA, MOBILE (MACCHINISTI, CAPOTRENO E CAPO SERVIZIO TRENO) IMP. DPLH IC E DEL TURNO DPLH AV DI VENEZIA, IMP. IC DI VENEZIA S.L. E PERS. DPLH DELL' IMC DI VENEZIA MARGHERA	8 ORE: DALLE 9.01 ALLE 17.00	Regionale	2019-02-27	2019-02-27 10:33:00	Veneto	Tutte
2019-03-21	2019-03-22	OSR ORSA FERROVIE	Ferroviario	PERSONALE SALA CONTROLLO REG.LE VENETO E PERS. MOBILE (MACCHINISTI, CAPOTRENO, CAPO SERVIZIO TRENO) SOC. TRENITALIA DPR REG. VENETO	24 ORE: DALLE 21.01 DEL 21/3 ALLE 21.00 DEL 22/3	Regionale	2019-03-11	2019-03-11 17:13:00	Veneto	Tutte
2019-03-22	2019-03-22	OSR ORSA FERROVIE	Ferroviario	PERS. SOC. TRENITALIA, MOBILE IMP. DPLH IC E DEL TURNO DPLH AV DI VENEZIA, IMP. IC DI VENEZIA S.L. E PERS. DPLH DELL' IMC DI VENEZIA MARGHERA	8 ORE: DALLE 9.01 ALLE 17.0	Regionale	2019-03-11	2019-03-11 17:13:00	Veneto	Tutte
2019-06-08	2019-06-09	OSR ORSA FERROVIE	Ferroviario	PERSONALE SALA CONTROLLO REG.LE VENETO E PERS. MOBILE (MACCHINISTI, CAPOTRENO, CAPO SERVIZIO TRENO) SOC. TRENITALIA DPR VENETO	23 ORE: DALLE 22.00 DELL'8/6 ALLE 20.59 DEL 9/6	Regionale	2019-05-06	2019-05-06 15:37:00	Veneto	Tutte
2019-05-30	2019-05-31	OSR FILT-CGIL/FIT-CISL/UILT-UIL/UGL TRASPORTI/FAST-CONFSAL	Ferroviario	PERSONALE SOC. TX LOGISTIK AG FILIALE ITALIA OPERANTE NELLE SEDI DI VERONA E BOLZANO	24 ORE: DALLE 22.01 DEL 30/5 ALLE 21.59 DEL 31/5	Interregionale	2019-05-08	2019-05-08 10:44:00	Veneto	Tutte
2019-07-06	2019-07-07	OSR ORSA FERROVIE	Ferroviario	PERSONALE SALA CONTROLLO REG.LE VENETO E PERS. MOBILE (MACCHINISTI, CAPOTRENO, CAPO SERVIZIO TRENO) SOC. TRENITALIA DPR VENETO	23 ORE: DALLE 23.00 DEL 6/7 ALLE 22.00 DEL 7/7	Regionale	2019-06-03	2019-06-03 14:23:00	Veneto	Tutte
2019-07-20	2019-07-20	OSP FILT-CGIL	Trasporto pubblico locale	PERSONALE SOC. BUSITALIA BACINI DI PADOVA E ROVIGO	4 ORE: DALLE 18.00 ALLE 22.00	Aziendale	2019-06-26	2019-06-26 18:53:00	Veneto	Tutte
2019-07-24	2019-07-24	OSP FILT-CGIL	Trasporto pubblico locale	PERSONALE SOC. BUSITALIA BACINI DI PADOVA E ROVIGO	4 ORE	Aziendale	2019-06-27	2019-06-27 11:15:00	Veneto	Tutte
2019-09-08	2019-09-08	OSR FILT-CGIL/FIT-CISL/UILT-UIL/UGL/SLM-FAST/ORSA FERROVIE	Ferroviario	PERSONALE MOBILE SOC. TRENITALIA DIV. PASSEGGERI REGIONALE VENETO	8 ORE: DALLE 9.01 ALLE 17.00	Regionale	2019-08-13	2019-08-14 08:37:00	Veneto	Tutte
2019-10-10	2019-10-10	OSR FILT-CGIL/FIT-CISL/UGL TRASPORTI/FAST FERROVIE	Trasporto merci	PERSONALE MOBILE E DI TERRA SOC. RTC RAIL TRACTION COMPANY DELLA REGIONE VENETO	8 ORE: DALLE 9.01 ALLE 17.00	Aziendale	2019-09-18	2019-09-18 10:37:00	Veneto	Tutte
2019-10-04	2019-10-06	SLAI PROL COBAS	Trasporto merci	PERSONALE DI MAGAZZINO AZIENDE APPALTO SITI BRT CASALE SUL SILE (TV), TNT G.E. MARCON (VE), ASTERCOOP MONSELICE (PD), AMA CRAI EST MONTEBELLUNA (TV)	72 ORE: DALLE 16.00 DEL 4/10 ALLE 16.00 DEL 6/10 SITI TNT,BRT E ASTERCOOP - 34 ORE: DALLE 6.00 DEL 5/10 ALLE 16.00 DEL 6/10 SITO AMA	Aziendale	2019-09-22	2019-09-23 20:40:00	Veneto	Tutte
2019-10-09	2019-10-09	OSP CUB TRASPORTI	Aereo	PERSONALE SOC. AGS HANDLING AEROPORTO DI VERONA VILLAFRANCA	24 ORE: DALLE 00.01 ALLE 23.59	Interregionale	2019-09-27	2019-09-27 12:00:00	Veneto	Tutte
2019-10-12	2019-10-13	OSR FILT-CGIL/FIT-CISL/UILT-UIL/UGL/SLM-FAST/ORSA FERROVIE	Ferroviario	PERSONALE MOBILE SOC. TRENITALIA DIV. PASSEGGERI REGIONALE VENETO	24 ORE: DALLE 21.01 DEL 12/10 ALLE 21.00 DEL 13/10	Aziendale	2019-09-30	2019-09-30 13:31:00	Veneto	Tutte
2020-01-09	2020-01-09	OSR FIT-CISL	Aereo	PERSONALE AEROPORTUALE DELLA SOC. AVIATION SERVICES DI VENEZIA	4 ORE: DALLE 10.00 ALLE 14.00	Interregionale	2019-11-29	2019-11-29 14:49:00	Veneto	Tutte
2020-01-14	2020-01-14	RSA FIT-CISL/UGL-TA/UNICA	Aereo	PERSONALE SOC. ENAV DEL C.A. DI VENEZIA TESSERA	4 ORE: DALLE 13.00 ALLE 17.00	Interregionale	2019-12-11	2019-12-11 11:59:00	Veneto	Tutte
2020-02-07	2020-02-07	OSR FIT-CISL	Aereo	PERSONALE AEROPORTUALE SOC. AVIATION SERVICES DI VENEZIA	24 ORE	Interregionale	2020-01-23	2020-01-23 09:18:00	Veneto	Tutte
2016-05-25	2016-05-25	OSR CAT/USB LAVORO PRIVATO	Ferroviario	PERSONALE MOBILE SOC. TRENITALIA DIVISIONE CARGO DEL FRIULI VENEZIA GIULIA	8 ORE: DALLE 9.01 ALLE 17.00	Regionale	2016-05-06	2016-05-12 19:46:00	Friuli-Venezia Giulia	Tutte
2018-06-15	2018-06-15	OSR UGL	Ferroviario	PERSONALE SOC. MERCITALIA RAIL DEL FRIUI VENEZIA GIULIA	8 ORE: DALLE 6.00 ALLE 14.00	Regionale	2018-05-30	2018-06-04 10:36:00	Friuli-Venezia Giulia	Tutte
2018-09-06	2018-09-07	OSR UGL-TAF	Ferroviario	PERSONALE SOC. MERCITALIA RAIL DEL FRIULI VENEZIA GIULIA	24 ORE: DALLE 22.00 DEL 6/9 ALLE 22.00 DEL 7/9	Regionale	2018-06-26	2018-06-28 12:36:00	Friuli-Venezia Giulia	Tutte
2018-10-04	2018-10-05	OSR UGL-TAF	Ferroviario	PERSONALE SOC. MERCITALIA RAIL DEL FRIULI VENEZIA GIULIA	24 ORE: DALLE 22.00 DEL 4/10 ALLE 22.00 DEL 5/10	Regionale	2018-08-21	2018-09-03 16:02:00	Friuli-Venezia Giulia	Tutte
2014-04-11	2014-04-11	OST CGIL/CISL/UIL	Generale	SCIOPERO GENERALE DELLA PROVINCIA DI SAVONA	24 ORE	Regionale	2014-03-31	2014-03-31 19:56:00	Liguria	Tutte
2014-10-04	2014-10-05	OSR UGL/FAST/ORSA	Ferroviario	PERSONALE SOC. TRENITALIA DIVISIONE PASSEGGERI REGIONALE LIGURIA	24 ORE: DALLE 21.01 DEL 4/10 ALLE 21.00 DEL 5/10	Regionale	2014-09-25	2014-09-25 16:14:00	Liguria	Tutte
2014-09-21	2014-09-21	OSR UGL/FAST/ORSA	Ferroviario	PERSONALE SOC. TRENITALIA DIREZIONE TRASPORTO REGIONALE LIGURIA	8 ORE: DALLE 09.01 ALLE 17.00	Regionale	2014-09-09	2014-09-09 13:26:00	Liguria	Tutte
2015-03-10	2015-03-10	ORS FILT-CGIL/FIT-CISL/UILT-UIL/UGL/FAISA-CISAL	Trasporto pubblico locale	PERSONALE ADDETTO AL TRASPORTO PUBBLICO LOCALE REG. LIGURIA	4 ORE CON MODALITA' TERRITORIALI	Regionale	2015-02-26	2015-02-26 12:56:00	Liguria	Tutte
2015-04-10	2015-04-10	OSR FILT-CGIL/UILT-UIL/UGL TRASPORTI	Trasporto pubblico locale	PERSONALE ADDETTO AL TRASPORTO PUBBLICO LOCALE REG. LIGURIA	24 ORE CON MODALITA' TERRITORIALI	Regionale	2015-03-11	2015-03-11 18:41:00	Liguria	Tutte
2015-05-05	2015-05-05	OSR FILT-CGIL/UILT-UIL/UGL	Trasporto pubblico locale	PERSONALE ADDETTO AL TRASPORTO PUBBLICO LOCALE REG. LIGURIA	24 ORE CON MODALITA' TERRITORIALI	Regionale	2015-03-19	2015-03-20 14:31:00	Liguria	Tutte
2015-06-07	2015-06-07	OSR FILT-CGIL/FIT-CISL/UILT-UIL/UGL TRASPORTI/FAST FERROVIE/ORSA	Ferroviario	PERSONALE DI BORDO E DI MACCHINA SOC. TRENITALIA DIVISIONE PASSEGGERI TRASPORTO REGIONALE LIGURIA	8 ORE: DALLE 9.01 ALLE 16.59	Regionale	2015-05-18	2015-05-18 15:52:00	Liguria	Tutte
2015-07-11	2015-07-12	OSR ORSA	Ferroviario	PERSONALE DI BORDO E DI MACCHINA SOC. TRENITALIA DIVISIONE LONG HAUL IESU LIGURIA	24 ORE: DALLE 21.00 DELL' 11/7 ALLE 20.59 DEL 12/7	Regionale	2015-06-19	2015-06-19 15:04:00	Liguria	Tutte
2015-07-11	2015-07-12	OSR ORSA	Ferroviario	PERSONALE DI BORDO E DI MACCHINA SOC. TRENITALIA DIVISIONE PASSEGGERI REGIONALE LIGURIA	24 ORE: DALLE 21.00 DELL' 11/7 ALLE 20.59 DEL 12/7	Regionale	2015-06-19	2015-06-19 15:04:00	Liguria	Tutte
2016-05-27	2016-05-27	OSR FILT-CGIL/FIT-CISL/UILT-UIL/UGL-FNA/FAISA-CISAL	Trasporto pubblico locale	PERSONALE AZIENDE DI TRAPORTO PUBBLICO LOCALE DELLA REGIONE LIGURIA	4 ORE VARIE MODALITA'	Regionale	2016-05-16	2016-05-16 23:34:00	Liguria	Tutte	ESCLUSIONE DEL PERSONALE DELLA SOC. ATC ESERCIZIO DI LA SPEZIA
2016-06-28	2016-06-28	OSR FILT-CGIL/FIT-CISL/UILT-UIL/UGL-FNA/FAISA-CISAL	Trasporto pubblico locale	PERSONALE AZIENDE DI TRAPORTO PUBBLICO LOCALE DELLA REGIONE LIGURIA	4 ORE VARIE MODALITA'	Regionale	2016-06-13	2016-06-14 01:14:00	Liguria	Tutte
2016-07-05	2016-07-05	OSR FILT-CGIL/FIT-CISL/UILT-UIL/UGL-FNA/FAISA-CISAL	Trasporto pubblico locale	PERSONALE AZIENDE DI TRAPORTO PUBBLICO LOCALE DELLA REGIONE LIGURIA	4 ORE VARIE MODALITA'	Regionale	2016-06-14	2016-06-14 13:44:00	Liguria	Tutte
2016-07-26	2016-07-26	OSR FILT-CGIL/FIT-CISL/UILT-UIL/UGL-FNA/FAISA-CISAL	Trasporto pubblico locale	PERSONALE AZIENDE DI TRASPORTO PUBBLICO LOCALE DELLA REGIONE LIGURIA	24 ORE VARIE MODALITA'	Regionale	2016-07-05	2016-07-05 18:21:00	Liguria	Tutte
2016-09-11	2016-09-11	OSR FILT-CGIL/FIT-CISL/UILT-UIL/UGL/FAST	Ferroviario	PERSONALE DI MACCHINA E DI ACCOMPAGNAMENTO SOC. TRENITALIA DIVISIONE LONG HAUL LIGURIA	8 ORE: DALLE 9.01 ALLE 16.59	Regionale	2016-07-27	2016-07-28 14:17:00	Liguria	Tutte
2016-09-11	2016-09-11	OSR ORSA FERROVIE	Ferroviario	PERSONALE DI MACCHINA, DI ACCOMPAGNAMENTO E PROFESSIONAL SOC. TRENITALIA DELL'IMPIANTO DPLH SU DI GENOVA	8 ORE: DALLE 9.01 ALLE 16.59	Regionale	2016-07-29	2016-07-29 13:28:00	Liguria	Tutte
2016-09-11	2016-09-11	OSR ORSA FERROVIE	Ferroviario	PERSONALE EQUIPAGGI (CAPI TRENO E PERSONALE DI MACCHINA) DELLA SOC. TRENITALIA DIVISIONE PASSEGGERI REGIONALE LIGURIA	8 ORE: DALLE 9.01 ALLE 16.59	Regionale	2016-08-29	2016-08-29 15:08:00	Liguria	Tutte
2016-09-07	2016-09-07	OSR FILT-CGIL/FIT-CISL/UILT-UIL/UGL TRASPORTI/ FAST-CONFSAL	Ferroviario	PERSONALE DI BORDO DELLA SOC. TRENITALIA DELLA DPR LIGURIA	1 ORA: DALLE 11.00 ALLE 12.00	Regionale	2016-09-06	2016-09-06 15:39:00	Liguria	Tutte	AI SENSI ART. 2 COMMA 7 LEGGE 146/90 E SMI
2016-12-15	2016-12-15	OSR FILT-CGIL/FIT-CISL/UILT-UIL/UGL TRASPORTI/FAST FERROVIE	Ferroviario	PERSONALE DI BORDO E DI MACCHINA SOC. TRENITALIA DPR LIGURIA	8 ORE: DALLE 9.00 ALLE 16.59	Regionale	2016-11-07	2016-11-07 15:06:00	Liguria	Tutte
2017-01-24	2017-01-24	OSR FILT-CGIL/FIT-CISL/FAST/ORSA	Ferroviario	PERSONALE MANUTENZIONE ROTABILI SOC. TRENITALIA IMC LIGURIA	8 ORE: DALLE 9.01 ALLE 16.59	Regionale	2017-01-13	2017-01-13 16:28:00	Liguria	Tutte
2017-01-30	2017-01-30	OSR FILT-CGIL/FIT-CISL/FAST/ORSA	Ferroviario	PERSONALE SOC. TRENITALIA DELLA IFT LIGURIA	8 ORE: DALLE 9.01 ALLE 16.59	Regionale	2017-01-18	2017-01-18 15:14:00	Liguria	Tutte
2017-02-17	2017-02-17	OSR FILT-CGIL/FIT-CISL/FAST/ORSA	Ferroviario	PERSONALE SOC. TRENITALIA DPR LIGURIA	8 ORE: DALLE 9.01 ALLE 16.59	Regionale	2017-02-06	2017-02-06 15:58:00	Liguria	Tutte
2017-03-18	2017-03-19	OSR FILT-CGIL/FIT-CISL/FAST/ORSA	Ferroviario	PERSONALE SOC. TRENITALIA DPR LIGURIA TRANNE IL PERSONALE MANUTENZIONE ROTABILI	24 ORE: DALLE 21.00 DEL 18/3 ALLE 21.00 DEL 19/3	Regionale	2017-03-03	2017-03-03 11:06:00	Liguria	Tutte
2017-04-03	2017-04-03	OSR FILT-CGIL/FIT-CISL/FAST/ORSA	Ferroviario	PERSONALE MANUTENZIONE ROTABILI SOC. TRENITALIA DPR LIGURIA	INTERA PRESTAZIONE LAVORATIVA	Regionale	2017-03-16	2017-03-16 16:53:00	Liguria	Tutte
2017-04-03	2017-04-03	OSR FILT-CGIL/FIT-CISL/FAST/ORSA	Ferroviario	PERSONALE MANUTENZIONE ROTABILI SOC. TRENITALIA DPR LIGURIA	INTERA PRESTAZIONE LAVORATIVA	Regionale	2017-03-24	2017-03-24 11:09:00	Liguria	Tutte
2017-09-24	2017-09-24	OSR FILT-CGIL/FIT-CISL/UILT-UIL/UGL/FAST/ORSA	Ferroviario	PERSONALE DI MANOVRA DELLA SOC. TRENITALIA DEGLI IMPIANTI DELLA REGIONE LIGURIA	8 ORE: DALLE 9.01 ALLE 17.00	Regionale	2017-08-07	2017-08-07 16:50:00	Liguria	Tutte
2017-09-24	2017-09-24	OSR FILT-CGIL/FIT-CISL/UILT-UIL/UGL/FAST MOBILITA'/ORSA	Ferroviario	PERSONALE DI MANOVRA DELLA SOC. TRENITALIA DEGLI IMPIANTI DELLA REGIONE LIGURIA	8 ORE: DALLE 9.01 ALLE 17.00	Regionale	2017-08-07	2017-08-08 11:31:00	Liguria	Tutte
2017-09-24	2017-09-24	OSR FILT-CGIL/FIT-CISL/UILT-UIL/UGL/FAST MOBILITA'/ORSA	Ferroviario	PERSONALE MANUTENZIONE ROTABILI DELLA SOC. TRENITALIA DTR LIGURIA	8 ORE: DALLE 9.01 ALLE 17.00	Regionale	2017-08-08	2017-08-28 15:51:00	Liguria	Tutte
2017-09-24	2017-09-24	OSR FILT-CGIL/FIT-CISL/UILT-UIL/UGL/FAST/SALPAS-ORSA	Appalti ferroviari	PERSONALE APPALTI PULIZIA SOC. BONI OPERANTE PRESSSO LA SOC. TRENITALIA DTR LIGURIA	PRIMA META' DI OGNI TURNO	Regionale	2017-08-04	2017-09-12 09:54:00	Liguria	Tutte
2017-12-16	2017-12-16	OSR FILT-CGIL/FIT-CISL/UGL-FNA/FAISA-CISAL	Trasporto pubblico locale	PERSONALE AZIENDE DI TRASPORTO PUBBLICO LOCALE DELLA REGIONE LIGURIA	4 ORE VARIE MODALITA'	Aziendale	2017-12-07	2017-12-07 18:45:00	Liguria	Tutte
2018-01-12	2018-01-12	OSR FILT-CGIL/FIT-CISL/UGL-FNA/FAISA-CISAL	Trasporto pubblico locale	PERSONALE AZIENDE DI TRASPORTO PUBBLICO LOCALE DELLA REGIONE LIGURIA	4 ORE VARIE MODALITA'	Aziendale	2017-12-12	2017-12-12 10:05:00	Liguria	Tutte
2018-02-20	2018-02-20	OSR FILT-CGIL/FIT-CISL/UILT-UIL/UGL/FAST/SALPAS-ORSA	Appalti ferroviari	PERSONALE SOCC. COOPLAT E COPMULTISERVICE	MEZZO TURNO	Regionale	2018-01-23	2018-02-02 09:25:00	Liguria	Tutte
2018-04-18	2018-04-18	OSR ORSA FERROVIE	Ferroviario	PERSONALE SOC. MERCITALIA RAIL LIGURIA	2 ORE: DALLE 12.00 ALLE 14.00	Regionale	2018-04-06	2018-04-06 14:57:00	Liguria	Tutte
2018-06-07	2018-06-08	OSR ORSA FERROVIE	Ferroviario	PERSONALE SOC. MERCITALIA RAIL REGIONE LIGURIA	24 ORE: DALLE 21.00 DEL 7/6 ALLE 20.59 DELL' 8/6	Regionale	2018-04-23	2018-04-23 12:46:00	Liguria	Tutte
2018-07-20	2018-07-20	OSR FILT-CGIL/UGL/FAST + RSU 45	Ferroviario	PERSONALE MANUTENZIONE ROTABILI DELLA SOC. TRENITALIA DTR LIGURIA	TURNO A GIORNATA: INTERA PRESTAZIONE; TURNO IN SECONDA E TURNO IN TERZA 8 ORE: DALLE 9.00 ALLE 16.59	Regionale	2018-07-03	2018-07-03 13:02:00	Liguria	Tutte
2018-09-07	2018-09-07	OSR FILT-CGIL/UGL/FAST	Ferroviario	PERSONALE MANUTENZIONE ROTABILI DELLA SOC. TRENITALIA DTR LIGURIA	8 ORE: DALLE 9.00 ALLE 16.59	Regionale	2018-07-13	2018-07-13 16:39:00	Liguria	Tutte
2019-01-11	2019-01-11	FILT-CGIL/UGL-TA/UNICA	Aereo	PERSONALE SOC. ENAV DEL C.A. DI GENOVA	4 ORE: DALLE 13.00 ALLE 17.00	Regionale	2018-11-30	2018-11-30 19:35:00	Liguria	Tutte
2019-01-08	2019-01-08	OSR ORSA FERROVIE	Ferroviario	PERSONALE SOC. TRENITALIA EQUIPAGGI E DISTRIBUZIONE DPLH LIGURIA	1 ORA: DALLE 05.00 ALLE 06.00	Regionale	2018-12-18	2018-12-18 08:47:00	Liguria	Tutte
2019-02-15	2019-02-15	FILT-CGIL/UGL-TA/UNICA	Aereo	PERSONALE SOC. ENAV C.A. DI GENOVA	24 ORE: DALLE 00.00 ALLE 24.00	Regionale	2019-01-30	2019-01-30 10:06:00	Liguria	Tutte
2019-04-08	2019-04-08	OSR FILT-CGIL/FAST	Ferroviario	PERSONALE SOC. MERCITALIA RAIL IMPIANTO TERRITORIALE LIGURIA	8 ORE: DALLE 9.01 ALLE 16.59	Regionale	2019-03-18	2019-03-18 16:50:00	Liguria	Tutte
2019-06-03	2019-06-03	OSR FILT-CGIL/FIT-CISL/UILT-UIL/UGL/FAST	Ferroviario	PERSONALE SOC. TRENITALIA MANUTENZIONE ROTABILE DTR OFFICINA DI GENOVA	8 ORE: DALLE 9.00 ALLE 16.59	Regionale	2019-05-14	2019-05-14 15:54:00	Liguria	Tutte
2019-06-14	2019-06-14	OSR FILT-CGIL/FIT-CISL/UILT-UIL/UGL/FAST/SALPAS-ORSA	Appalti ferroviari	PERSONALE APPALTI FERROVIARI SOC. MANITALIDEA OPERANTE PRESSO LA SOC. RFI NETWORK 600 STAZIONI DELLA REGIONE LIGURIA	SECONDO MEZZO TURNO	Aziendale	2019-06-03	2019-06-03 14:41:00	Liguria	Tutte
2019-07-24	2019-07-24	OSR FILT-CGIL/FIT-CISL/UILT-UIL/UGL/FAST	Appalti ferroviari	PERSONALE DEGLI APPALTI FERROVIARI IMPIEGATI NEI LOTTI DELLA REGIONE LIGURIA	PRIMO MEZZO TURNO DI LAVORO	Aziendale	2019-07-12	2019-07-12 12:13:00	Liguria	Tutte
2019-09-20	2019-09-20	OSR FILT-CGIL/FIT-CISL/UILT-UIL/UGL/FAST	Appalti ferroviari	PERSONALE APPALTI FERROVIARI IMPIEGATO NEI LOTTI REGIONE LIGURIA TRANNE LE SOCC. FULGENS E PULITALIA	INTERO TURNO DI LAVORO	Aziendale	2019-07-29	2019-07-29 12:24:00	Liguria	Tutte
2019-09-30	2019-09-30	OSR FILT-CGIL/FIT-CISL/UILT-UIL/UGL/FAST/ORSA	Ferroviario	PERSONALE SOC. TRENITALIA VENDITA/ASSISTENZA DIVISIONE PASSEGGERI LONG HAUL REG. LIGURIA	8 ORE: DALLE 9.01 ALLE 17.00	Regionale	2019-08-05	2019-08-05 12:33:00	Liguria	Tutte
2019-11-04	2019-11-04	OSR FILT-CGIL/FIT-CISL/UILT-UIL/UGL/FAST/SALPAS-ORSA	Appalti ferroviari	PERSONALE APPALTI FERROVIARI SOC. BONI OPERANTE PRESSO LA SOC. TRENITALIA DELLA REGIONE LIGURIA	24 ORE	Regionale	2019-10-23	2019-10-23 17:37:00	Liguria	Tutte
2019-11-24	2019-11-24	OSR FILT-CGIL/FIT-CISL/UILT-UIL/UGL-TAF/FAST/ORSA	Ferroviario	PERSONALE EQUIPAGGI SOC. TRENITALIA DELLA DPR LIGURIA	8 ORE: DALLE 9.01 ALLE 17.00	Regionale	2019-11-05	2019-11-06 11:02:00	Liguria	Tutte
2020-01-25	2020-01-26	OSR FILT-CGIL/UILT-UIL/UGL-TAF/ORSA	Ferroviario	PERSONALE SOC. TRENITALIA EQUIPAGGI DIVISIONE PASSEGGERI REGIONALE LIGURIA	24 ORE: DALLE 21.00 DEL 25/1 ALLE 20.59 DEL 26/1	Regionale	2019-12-19	2019-12-19 10:38:00	Liguria	Tutte
2020-01-23	2020-01-23	OSR UGL/FAST	Appalti ferroviari	PERSONALE APPALTI FERROVIARI SOC. BONI OPERANTE PRESSO LA SOC. TRENITALIA DELLA REGIONE LIGURIA	24 ORE: DALLE 00.01 ALLE 24.00	Aziendale	2020-01-13	2020-01-13 15:01:00	Liguria	Tutte
2014-07-22	2014-07-22	OSR FILT-CGIL/FIT-CISL/UILT-UIL	Appalti ferroviari	PERSONALE SOC. COOPSERVICE DEL LOTTO CENTOSTAZIONI REG. EMILIA ROMAGNA	ULTIME 4 ORE DELLA PRESTAZIONE	Regionale	2014-07-09	2014-07-09 18:08:00	Emilia-Romagna	Tutte
2014-07-25	2014-07-26	OSR FILT-CGIL/FIT-CISL/UILT-UIL/UGL/FAST/ORSA	Ferroviario	PERSONALE MOBILE SOC. TRENITALIA DIV. PASSEGGERI REGIONALE EMILIA ROMAGNA	24 ORE: DALLE 21.01 DEL 25/7 ALLE21.00 DEL 26/7	Regionale	2014-06-12	2014-06-12 18:15:00	Emilia-Romagna	Tutte
2014-07-26	2014-07-26	OSR FILT-CGIL/FIT-CISL/UILT-UIL/UGL-AF/FAST/ORSA	Ferroviario	PERSONALE SOC. TRENITALIA DIVISIONE TRASPORTO REGIONALE EMILIA ROMAGNA	8 ORE: DALLE 9.01 ALLE 17.00	Regionale	2014-06-13	2014-06-13 10:59:00	Emilia-Romagna	Tutte
2014-09-15	2014-09-15	OSR USB LAVORO PRIVATO	Trasporto pubblico locale	PERSONALE AUTOMOBILISTICO SOC. SETA DI MODENA, REGGIO EMILIA E PIACENZA	24 ORE	Aziendale	2014-08-11	2014-08-11 12:46:00	Emilia-Romagna	Tutte
2014-10-13	2014-10-13	OSR USB LAVORO PRIVATO	Trasporto pubblico locale	PERSONALE AUTOMOBILISTICO SOC. SETA DI MODENA, REGGIO EMILIA E PIACENZA	24 ORE	Aziendale	2014-09-17	2014-09-17 09:50:00	Emilia-Romagna	Tutte
2014-10-17	2014-10-17	OSR FILT-CGIL/FIT-CISL/UILT-UIL	Appalti ferroviari	PERSONALE SOC. COOPSERVICE DEL LOTTO CENTOSTAZIONI REG. EMILIA ROMAGNA	INTERO TURNO DI LAVORO	Regionale	2014-09-30	2014-09-30 14:06:00	Emilia-Romagna	Tutte
2014-10-24	2014-10-24	OSR USB LAVORO PRIVATO	Trasporto pubblico locale	PERSONALE AUTOMOBILISTICO SOC. SETA DI MODENA, REGGIO EMILIA E PIACENZA	24 ORE	Aziendale	2014-10-01	2014-10-01 12:09:00	Emilia-Romagna	Tutte
2014-11-28	2014-11-28	OSR FILT-CGIL/FIT-CISL/UILT-UIL	Appalti ferroviari	PERSONALE APPALTI FERROVIARI SOC. COOPSERVICE LOTTO CENTOSTAZIONI REG. EMILIA ROMAGNA	INTERO TURNO DI LAVORO	Regionale	2014-11-03	2014-11-03 11:09:00	Emilia-Romagna	Tutte
2015-02-08	2015-02-08	OSR USB LAVORO PRIVATO	Ferroviario	PERSONALE SOC. TRENITALIA DIREZIONE REGIONALE EMILIA ROMAGNA	8 ORE: DALLE 9.00 ALLE 17.00	Regionale	2015-01-15	2015-01-16 10:40:00	Emilia-Romagna	Tutte
2015-03-15	2015-03-15	OSR USB LAVORO PRIVATO	Ferroviario	PERSONALE SOC. TRENITALIA DIREZIONE REGIONALE EMILIA ROMAGNA	8 ORE: DALLE 9.00 ALLE 17.00	Regionale	2015-02-20	2015-02-20 10:36:00	Emilia-Romagna	Tutte
2015-03-30	2015-03-30	OSR USB LAVORO PRIVATO	Trasporto pubblico locale	PERSONALE SETTORE AUTOMOBILISTICO SOC. TPER BACINI DI BOLOGNA E FERRARA	4 ORE: DALLE 9.30 ALLE 13.30	Aziendale	2015-03-19	2015-03-19 17:13:00	Emilia-Romagna	Tutte
2015-04-27	2015-04-27	OST USB LAVORO PRIVATO	Trasporto pubblico locale	PERSONALE SOC. SETA DI MODENA, REGGIO EMILIA E PIACENZA	4 ORE VARIE MODALITA'	Aziendale	2015-04-08	2015-04-08 15:29:00	Emilia-Romagna	Tutte
2015-05-19	2015-05-20	OSR FILT-CGIL/FIT-CISL/UILT-UIL/UGL-AF/FAST/ORSA	Ferroviario	PERSONALE SOC. RFI DELLE STRUTTURE DOTE, CEI E CI DELLA DTP DI BOLOGNA	8 ORE: DALLE 22.00 DEL 19/5 ALLE 6.00 DEL 20/5	Aziendale	2015-05-05	2015-05-05 14:27:00	Emilia-Romagna	Tutte
2015-06-26	2015-06-26	OSR USB LAVORO PRIVATO	Trasporto pubblico locale	PERSONALE AUTOMOBILISTICO SOC. TPER DEI BACINI DI BOLOGNA E FERRARA	24 ORE	Aziendale	2015-06-08	2015-06-08 15:47:00	Emilia-Romagna	Tutte
2015-07-22	2015-07-22	OSR FILT-CGIL/FIT-CISL/UILT-UIL/UGL-AF/FAST/ORSA	Ferroviario	PERSONALE SOC. TRENITALIA DIVISIONE CARGO DELL'AREA DI BOLOGNA	8 ORE: DALLE 9.01 ALLE 17.00	Regionale	2015-07-09	2015-07-09 15:51:00	Emilia-Romagna	Tutte	ESCLUSIONE DELLA MANUTENZIONE ROTABILE (OMR BOLOGNA S. DONATO)
2015-09-22	2015-09-22	OST USB LAVORO PRIVATO	Trasporto pubblico locale	PERSONALE SOC. SETA DI MODENA, REGGIO EMILIA E PIACENZA	24 ORE	Aziendale	2015-07-21	2015-07-21 10:42:00	Emilia-Romagna	Tutte
2015-09-11	2015-09-11	OSR FILT-CGIL/FIT-CISL/UILT-UIL/UGL-AF/FAISA-CISAL	Trasporto pubblico locale	PERSONALE SOC. SETA DI MODENA, REGGIO EMILIA E PIACENZA	4 ORE VARIE MODALITA'	Aziendale	2015-07-24	2015-08-10 10:34:00	Emilia-Romagna	Tutte
2015-09-13	2015-09-13	OSR UILT-UIL	Ferroviario	PERSONALE SOC. TRENITALIA DPLH VDCS DIVISIONE PASSEGGERI LONG HAUL VENDITA DIRETTA E CUSTOMER SERVICE DELL'EMILIA ROMAGNA	8 ORE: DALLE 10.01 ALLE 18.00	Regionale	2015-08-26	2015-08-26 16:54:00	Emilia-Romagna	Tutte
2015-10-30	2015-10-30	OSR FILT-CGIL/FIT-CISL/UILT-UIL/UGL-AF/FAISA-CISAL	Trasporto pubblico locale	PERSONALE SOC. SETA DI MODENA, REGGIO EMILIA E PIACENZA	24 ORE	Aziendale	2015-09-23	2015-09-30 10:24:00	Emilia-Romagna	Tutte
2015-10-19	2015-10-19	OSR USB LAVORO PRIVATO	Trasporto pubblico locale	PERSONALE AUTOMOBILISTICO SOC. TPER BACINI DI BOLOGNA E FERRARA	4 ORE	Aziendale	2015-10-07	2015-10-07 15:31:00	Emilia-Romagna	Tutte
2015-10-23	2015-10-23	OSR USB LAVORO PRIVATO	Trasporto pubblico locale	PERSONALE AUTOMOBILISTICO SOC. TPER DEI BACINI DI BOLOGNA E FERRARA	4 ORE: DALLE 10.30 ALLE 14.30	Aziendale	2015-10-13	2015-10-13 12:35:00	Emilia-Romagna	Tutte
2015-11-06	2015-11-06	OSR FILT-CGIL/FIT-CISL/UILT-UIL/UGL-AF/FAISA-CISAL	Trasporto pubblico locale	PERSONALE SOC. SETA DI MODENA, REGGIO EMILIA E PIACENZA	24 ORE	Aziendale	2015-09-30	2015-10-20 16:16:00	Emilia-Romagna	Tutte
2015-11-09	2015-11-09	OSP USB LAVORO PRIVATO	Trasporto pubblico locale	PERSONALE FERROVIARIO SOC. TPER DI BOLOGNA	24 ORE	Aziendale	2015-10-20	2015-10-20 17:46:00	Emilia-Romagna	Tutte
2015-11-23	2015-11-23	OST USB LAVORO PRIVATO	Trasporto pubblico locale	PERSONALE SOC. SETA DI MODENA, REGGIO EMILIA E PIACENZA	24 ORE	Aziendale	2015-10-22	2015-10-22 10:14:00	Emilia-Romagna	Tutte
2015-12-04	2015-12-04	OSR USB LAVORO PRIVATO	Trasporto pubblico locale	PERSONALE AUTOMOBILISTICO SOC. TPER DEI BACINI DI BOLOGNA E FERRARA	24 ORE	Aziendale	2015-11-14	2015-11-14 10:59:00	Emilia-Romagna	Tutte
2016-03-08	2016-03-08	OSP FILT-CGIL/FIT-CISL/UILT-UIL/UGL/FAISA-CISAL	Trasporto pubblico locale	PERSONALE SOC. SETA PROVINCIA DI MODENA	4 ORE: DALLE 16.00 ALLE 20.00	Aziendale	2016-02-16	2016-02-16 17:34:00	Emilia-Romagna	Tutte
2016-05-25	2016-05-25	OSR SGB	Ferroviario	PERSONALE SOC. TRENITALIA DIVISIONE CARGO EMILIA ROMAGNA	8 ORE: DALLE 9.00 ALLE 17.00	Regionale	2016-05-10	2016-05-10 16:03:00	Emilia-Romagna	Tutte
2016-05-25	2016-05-25	OSR SGB	Ferroviario	PERSONALE MOBILE SOC. TRENITALIA DIREZIONE REGIONALE EMILIA ROMAGNA	8 ORE: DALLE 9.00 ALLE 17.00	Regionale	2016-05-11	2016-05-11 11:16:00	Emilia-Romagna	Tutte
2016-06-23	2016-06-24	OSR SGB	Ferroviario	PERSONALE MOBILE SOC. TRENITALIA DIREZIONE REGIONALE EMILIA ROMAGNA	24 ORE: DALLE 21.00 DEL 23/6 ALLE 21.00 DEL 24/6	Regionale	2016-06-13	2016-06-13 09:50:00	Emilia-Romagna	Tutte
2016-06-23	2016-06-24	OSR SGB	Ferroviario	PERSONALE SOC. TRENITALIA DIVISIONE CARGO EMILIA ROMAGNA	24 ORE: DALLE 21.00 DEL 23/6 ALLE 21.00 DEL 24/6	Regionale	2016-06-13	2016-06-13 10:06:00	Emilia-Romagna	Tutte
2016-07-21	2016-07-22	SGB	Ferroviario	PERSONALE GRUPPO FSI DIVISIONE CARGO EMILIA ROMAGNA	24 ORE: DALLE 21.00 DEL 21/7 ALLE 21.00 DEL 22/7	Regionale	2016-07-11	2016-07-11 11:04:00	Emilia-Romagna	Tutte
2016-07-23	2016-07-24	OSR SGB	Ferroviario	PERSONALE MOBILE SOC. TRENITALIA DIREZIONE REGIONALE EMILIA ROMAGNA	24 ORE: DALLE 21.00 DEL 23/7 ALLE 21.00 DEL 24/7	Regionale	2016-07-13	2016-07-13 10:27:00	Emilia-Romagna	Tutte
2016-09-11	2016-09-11	OSR FILT-CGIL/FIT-CISL/UILT-UIL/UGL-AF/FAST	Ferroviario	PERSONALE MOBILE (PDM E PDB) SOC. TRENITALIA DELLA DIVISIONE PASSEGGERI LONG HAUL IMPIANTO IESU DI BOLOGNA	8 ORE: DALLE 9.01 ALLE 17.00	Regionale	2016-07-26	2016-07-26 09:25:00	Emilia-Romagna	Tutte
2016-09-29	2016-09-30	OSR SGB	Ferroviario	PERSONALE MOBILE SOC. TRENITALIA DIREZIONE REGIONALE EMILIA ROMAGNA	24 ORE: DALLE 21.00 DEL 29/9 ALLE 21.00 DEL 30/9	Regionale	2016-09-15	2016-09-15 17:57:00	Emilia-Romagna	Tutte
2016-11-25	2016-11-25	OSR FILT-CGIL	Appalti ferroviari	PERSONALE APPALTI FERROVIARI SOC. DOMINO MULTISERVICE DEI LOTTI 25, 26 ED EX 34 DELLA SOC. TRENITALIA DELL'EMILIA ROMAGNA	META' DEL TURNO DI LAVORO A FINE TURNO	Regionale	2016-11-08	2016-11-08 11:02:00	Emilia-Romagna	Tutte
2016-11-25	2016-11-25	OSR FILT-CGIL/FIT-CISL/UILT-UIL/UGL-AF/FAST	Ferroviario	PERSONALE SETTORE PRODUZIONE SOC. TRENITALIA DIVISIONE CARGO EMILIA ROMAGNA	8 ORE: DALLE 9.01 ALLE 17.00	Regionale	2016-11-08	2016-11-08 18:39:00	Emilia-Romagna	Tutte
2016-11-25	2016-11-25	FEDERAZIONE SGB	Ferroviario	PERSONALE SOC. TRENITALIA DIVISIONE CARGO EMILIA ROMAGNA	8 ORE: DALLE 9.01 ALLE 17.00	Regionale	2016-11-14	2016-11-14 11:40:00	Emilia-Romagna	Tutte
2016-12-11	2016-12-11	OSR FILT-CGIL/FIT-CISL/UILT-UIL/UGL-AF/FAST	Ferroviario	PERSONALE SOC. TRENITALIA DEL SETTORE VDCS (VENDITA DIRETTA E CUSTOMER SERVICE) REGIONE EMILIA ROMAGNA	8 ORE: DALLE 9.01 ALLE 17.00	Regionale	2016-11-23	2016-11-23 19:14:00	Emilia-Romagna	Tutte
2017-01-28	2017-01-29	OSR FILT-CGIL/FIT-CISL/UILT-UIL/UGL-AF/FAST	Ferroviario	PERSONALE SOC. TRENITALIA DEL SETTORE VDCS (VENDITA DIRETTA E CUSTOMER SERVICE) REGIONE EMILIA ROMAGNA	24 ORE: DALLE 21.01 DEL 28/1 ALLE 21.00 DEL 29/1	Regionale	2016-12-12	2016-12-12 17:20:00	Emilia-Romagna	Tutte
2017-01-13	2017-01-13	OSR FILT-CGIL/FIT-CISL/UILT-UIL/FAISA-CISAL/FAST-CONFSAL/USB/UGL	Trasporto pubblico locale	PERSONALE SOC. START ROMAGNA DEI BACINI DI RAVENNA, RIMINI, FORLI' E CESENA	4 ORE CON MODALITA' TERRITORIALI	Aziendale	2016-12-15	2016-12-15 15:48:00	Emilia-Romagna	Tutte
2017-02-04	2017-02-05	OSR FILT-CGIL/FIT-CISL/UILT-UIL/UGL-AF/FAST	Ferroviario	PERSONALE SOC. TRENITALIA DEL SETTORE VDCS (VENDITA DIRETTA E CUSTOMER SERVICE) REGIONE EMILIA ROMAGNA	24 ORE: DALLE 21.01 DEL 4/2 ALLE 21.00 DEL 5/2	Regionale	2017-01-11	2017-01-11 09:11:00	Emilia-Romagna	Tutte
2017-03-17	2017-03-18	OSR FILT-CGIL	Appalti ferroviari	PERSONALE APPALTI FERROVIARI SOC. DOMINO MULTISERVICE DEI LOTTI 25, 26 ED EX 34 DELLA SOC. TRENITALIA DELL'EMILIA ROMAGNA	24 ORE: DALLE 21.01 DEL 17/3 ALLE 21.00 DEL 18/3	Regionale	2017-01-25	2017-01-25 15:06:00	Emilia-Romagna	Tutte
2017-02-28	2017-02-28	OSR UILT-UIL	Trasporto merci	PERSONALE SOC. DINAZZANO PO REGIONE EMILIA ROMAGNA	4 ORE: DALLE 9.01 ALLE 13.00	Aziendale	2017-01-26	2017-01-27 16:53:00	Emilia-Romagna	Tutte
2017-03-08	2017-03-08	OSR UILT-UIL	Trasporto merci	PERSONALE SOC. DINAZZANO PO REGIONE EMILIA ROMAGNA	4 ORE: DALLE 9.01 ALLE 13.00	Aziendale	2017-01-31	2017-01-31 15:14:00	Emilia-Romagna	Tutte
2017-02-24	2017-02-25	OSR FILT-CGIL	Appalti ferroviari	PERSONALE SOC. DOMINO MULTISERVICE APPALTI FERROVIARI SOC. TRENITALIA REGIONE EMILIA ROMAGNA	24 ORE: DALLE 21.01 DEL 24/2 ALLE 21.00 DEL 25/2	Regionale	2017-02-10	2017-02-10 16:34:00	Emilia-Romagna	Tutte
2017-05-11	2017-05-11	OSR UILT-UIL	Trasporto merci	PERSONALE SOC. DINAZZANO PO REGIONE EMILIA ROMAGNA	8 ORE: DALLE 9.01 ALLE 17.00	Aziendale	2017-03-31	2017-03-31 17:14:00	Emilia-Romagna	Tutte
2017-10-05	2017-10-05	OSR FILT-CGIL/FIT-CISL/UILT-UIL/FAISA-CISAL/UGL-FNA + RSA	Trasporto pubblico locale	PERSONALE SOC. SETA DEI BACINI DI MODENA, REGGIO EMILIA E PIACENZA	4 ORE	Aziendale	2017-09-22	2017-09-23 10:36:00	Emilia-Romagna	Tutte
2017-10-16	2017-10-16	OSR FILT-CGIL/FIT-CISL/UILT-UIL/FAISA-CISAL/UGL-FNA + RSA	Trasporto pubblico locale	PERSONALE SOC. SETA DEI BACINI DI MODENA, REGGIO EMILIA E PIACENZA	24 ORE	Aziendale	2017-10-05	2017-10-06 11:56:00	Emilia-Romagna	Tutte
2017-11-10	2017-11-10	OSR FILT-CGIL/FIT-CISL/UILT-UIL/FAISA-CISAL/UGL-FNA + RSA	Trasporto pubblico locale	PERSONALE SOC. SETA DEI BACINI DI MODENA, REGGIO EMILIA E PIACENZA	24 ORE	Aziendale	2017-10-18	2017-10-19 11:14:00	Emilia-Romagna	Tutte
2017-12-16	2017-12-16	OSR FIT-CISL/UILT-UIL/FAISA-CISAL/UGL-FNA + RSA	Trasporto pubblico locale	PERSONALE SOC. SETA DEI BACINI DI MODENA, REGGIO EMILIA E PIACENZA	24 ORE	Aziendale	2017-11-22	2017-11-23 15:01:00	Emilia-Romagna	Tutte
2018-01-28	2018-01-28	OSR FILT-CGIL/FIT-CISL/UILT-UIL/UGL-AF/FAST	Ferroviario	PERSONALE MOBILE SOC. TRENITALIA DPR EMILIA ROMAGNA	8 ORE: DALLE 9.00 ALLE 17.00	Regionale	2017-12-19	2017-12-19 13:29:00	Emilia-Romagna	Tutte
2018-02-04	2018-02-04	OSR FILT-CGIL/FIT-CISL/UILT-UIL/UGL-AF/FAST	Ferroviario	PERSONALE MOBILE SOC. TRENITALIA DPR EMILIA ROMAGNA	8 ORE: DALLE 9.00 ALLE 17.00	Regionale	2018-01-26	2018-01-26 12:19:00	Emilia-Romagna	Tutte
2018-02-26	2018-02-26	OSR FIT-CSIL/UILT-UIL/UGL-FNA/FAISA-CISAL	Trasporto pubblico locale	PERSONALE SOC. SETA DI MODENA, REGGIO EMILIA E PIACENZA	4 ORE	Aziendale	2018-02-02	2018-02-02 11:30:00	Emilia-Romagna	Tutte
2018-02-18	2018-02-18	OSR FILT-CGIL/FIT-CISL/UILT-UIL/UGL-AF/FAST	Ferroviario	PERSONALE MOBILE SOC. TRENITALIA DPR EMILIA ROMAGNA	8 ORE: DALLE 9.01 ALLE 17.00	Regionale	2018-02-02	2018-02-02 16:54:00	Emilia-Romagna	Tutte
2018-03-18	2018-03-18	OSR FILT-CGIL/FIT-CISL/UILT-UIL/UGL-AF/FAST	Ferroviario	PERSONALE MOBILE SOC. TRENITALIA DPR EMILIA ROMAGNA	21 ORE: DALLE 00.01 ALLE 21.00	Aziendale	2018-02-26	2018-02-26 16:32:00	Emilia-Romagna	Tutte
2018-03-24	2018-03-24	OSR FIT-CISL/UILT-UIL/UGL-FNA/FAISA-CISAL	Trasporto pubblico locale	PERSONALE SOC. SETA DI MODENA, REGGIO EMILIA E PIACENZA	24 ORE VARIE MODALITA'	Aziendale	2018-02-28	2018-02-28 15:22:00	Emilia-Romagna	Tutte
2018-05-06	2018-05-06	OSR FILT-CGIL/FIT-CISL/UILT-UIL/UGL-AF/FAST	Ferroviario	PERSONALE SOC. TRENITALIA DEL SETTORE VDCS (VENDITA DIRETTA E CUSTOMER SERVICE) REGIONE EMILIA ROMAGNA	8 ORE: DALLE 9.01 ALLE 17.00	Regionale	2018-03-22	2018-03-22 16:02:00	Emilia-Romagna	Tutte
2018-07-06	2018-07-06	OSR FIT-CISL/UILT-UIL/UGL-FNA/FAISA-CISAL	Trasporto pubblico locale	PERSONALE SOC. SETA DEI BACINI DI MODENA, REGGIO EMILIA E PIACENZA	4 ORE VARIE MODALITA'	Aziendale	2018-06-04	2018-06-04 10:02:00	Emilia-Romagna	Tutte
2018-06-25	2018-06-25	OSR FILT-CGIL/FIT-CISL/UILT-UIL	Appalti ferroviari	PERSONALE APPALTI SOC. CONFOR SERVICE OPERANTE PRESSO IL LOTTO CENTOSTAZIONI EMILIA ROMAGNA (STAZIONI FS DI RIMINI, RAVENNA, FORLI' E CESENA)	PRIMA META' DI OGNI TURNO	Aziendale	2018-06-14	2018-06-14 14:14:00	Emilia-Romagna	Tutte
2018-07-20	2018-07-20	OSR FILT-CGIL/FIT-CISL/UILT-UILT/UGL-AF/ORSA/FAST	Appalti ferroviari	PERSONALE SOC. MIORELLI SERVICE LOTTI 1 DPR E 7 DPLH REGIONE EMILIA ROMAGNA	MEZZO TURNO PER OGNI TURNO LAVORATIVO	Regionale	2018-06-29	2018-06-29 10:26:00	Emilia-Romagna	Tutte
2018-09-17	2018-09-17	OSP USB LAVORO PRIVATO	Trasporto pubblico locale	PERSONALE SOC. SETA BACINI DI MODENA, PIACENZA E REGGIO EMILIA	4 ORE: MODENA 8.31-11.59, REGGIO EMILIA 18.03-FINE SERVIZIO E PIACENZA 17.00-FINE SERVIZIO	Aziendale	2018-06-30	2018-06-30 13:42:00	Emilia-Romagna	Tutte
2018-09-30	2018-09-30	OSP USB LAVORO PRIVATO	Trasporto pubblico locale	PERSONALE SOC. TPER SETTORE FERROVIARIO DI TUTTI I BACINI DI BOLOGNA, FERRARA, SERMIDE, MODENA E REGGIO EMILIA	4 ORE: DALLE 9.00 ALLE 13.00	Aziendale	2018-09-10	2018-09-10 15:30:00	Emilia-Romagna	Tutte
2018-12-03	2018-12-03	OSP USB LAVORO PRIVATO	Trasporto pubblico locale	PERSONALE SOC. TPER SETTORE FERROVIARIO DI TUTTI I BACINI DI BOLOGNA, FERRARA, SERMIDE, MODENA E REGGIO EMILIA	8 ORE: DALLE 9.00 ALLE 17.00	Aziendale	2018-10-03	2018-10-03 11:29:00	Emilia-Romagna	Tutte
2018-12-03	2018-12-03	OSP USB LAVORO PRIVATO	Trasporto pubblico locale	PERSONALE SOC. TPER SETTORE FERROVIARIO DI TUTTI I BACINI DI BOLOGNA, FERRARA, SERMIDE, MODENA E REGGIO EMILIA	24 ORE: DALLE 00.00 ALLE 24.00	Aziendale	2018-10-15	2018-10-15 11:58:00	Emilia-Romagna	Tutte
2019-01-25	2019-01-25	OSR FILT-CGIL/FIT-CISL/UILT-UIL/UGL/FAST/ORSA	Appalti ferroviari	PERSONALE SOC. MIORELLI SERVICE - LOTTO 1 DELLA SOC. TRENITALIA DPR EMILIA ROMAGNA	SECONDA META' DI OGNI TURNO	Regionale	2018-12-14	2018-12-14 14:52:00	Emilia-Romagna	Tutte
2019-05-13	2019-05-13	OSR FILT-CGIL/FIT-CISL/UILT-UIL/UGL-AF/FAST-CONFSAL/ORSA	Appalti ferroviari	PERSONALE SOC. MIORELLI SERVICE APPALTI TRENITALIA LOTTO 1 DPR E LOTTO 7 DPLH SU EMILIA ROMAGNA	SECONDA META' DI OGNI TURNO	Aziendale	2019-04-03	2019-04-03 09:31:00	Emilia-Romagna	Tutte
2019-05-17	2019-05-18	OSR ORSA TRASPORTI	Trasporto merci	PERSONALE SOC. DINAZZANO PO DI DINAZZANO (RE)	24 ORE: DALLE 05.00 DEL 17/5 ALLE 05.00 DEL 18/5	Aziendale	2019-04-09	2019-04-09 17:36:00	Emilia-Romagna	Tutte
2019-06-21	2019-06-21	OSR FILT-CGIL/FIT-CISL/UILT-UIL	Appalti ferroviari	PERSONALE SOCC. CONFOR SERVICE E CONSORZIO MANITAL APPALTO CENTOSTAZIONI SOC. RFI LOTTO 3 EMILIA ROMAGNA	SECONDA META' DEL TURNO	Aziendale	2019-06-10	2019-06-10 16:01:00	Emilia-Romagna	Tutte
[truncated: 2,921 more rows]
