# Supplementary material for: A maximum entropy approach for the modelling of car-sharing parking dynamics
Source: Sci Rep. 2023 Feb 21;13:2993. doi: 10.1038/s41598-023-30134-9 (PMC9945450; doi:10.1038/s41598-023-30134-9)
Supplement: Supplementary file 2 — Supplementary Information. [file 41598_2023_30134_MOESM2_ESM.zip › scirep_data/weather_milano/Milano-2017-Agosto.csv]

LOCALITA	DATA	TMEDIA °C	TMIN °C	TMAX °C	PUNTORUGIADA °C	UMIDITA %	VISIBILITA km	VENTOMEDIA km/h	VENTOMAX km/h	RAFFICA km/h	PRESSIONESLM mb	PRESSIONEMEDIA mb	PIOGGIA mm	FENOMENI
Milano	1/8/2017	29	22	34	18	56	20	5	11	0	1018	0	0
Milano	2/8/2017	30	23	37	18	55	19	5	13	0	1017	0	0
Milano	3/8/2017	30	24	35	17	46	19	6	11	0	1015	0	0
Milano	4/8/2017	31	24	37	16	41	21	7	11	0	1011	0	0
Milano	5/8/2017	31	24	36	16	43	19	5	13	0	1011	0	0
Milano	6/8/2017	28	23	31	18	56	20	9	18	0	1011	0	0	pioggia temporale
Milano	7/8/2017	26	21	30	14	49	19	10	17	0	1016	0	0
Milano	8/8/2017	26	22	30	15	51	18	13	24	0	1013	0	0	pioggia
Milano	9/8/2017	28	21	32	17	53	21	6	15	0	1012	0	0
Milano	10/8/2017	24	20	31	16	62	20	6	17	0	1011	0	0	pioggia temporale
Milano	11/8/2017	21	18	24	11	57	22	11	28	0	1011	0	0	pioggia temporale
Milano	12/8/2017	23	15	30	9	47	19	7	13	0	1014	0	0
Milano	13/8/2017	23	15	30	10	46	19	5	13	0	1017	0	0
Milano	14/8/2017	25	17	31	12	47	21	6	13	0	1019	0	0
Milano	15/8/2017	26	19	32	13	47	20	5	13	0	1019	0	0
Milano	16/8/2017	27	21	33	15	49	20	5	13	0	1018	0	0
Milano	17/8/2017	28	21	33	15	48	21	6	11	0	1017	0	0
Milano	18/8/2017	28	22	34	16	50	21	7	17	0	1016	0	0	pioggia temporale
Milano	19/8/2017	26	21	31	17	59	20	7	18	0	1012	0	0	pioggia temporale
Milano	20/8/2017	23	19	28	12	51	20	8	13	0	1017	0	0
Milano	21/8/2017	23	18	28	11	45	21	10	15	0	1019	0	0
Milano	22/8/2017	23	19	28	10	42	20	9	15	0	1019	0	0
Milano	23/8/2017	24	19	30	12	48	20	7	11	0	1017	0	0
Milano	24/8/2017	25	18	32	14	51	20	6	11	0	1018	0	0
Milano	25/8/2017	26	20	32	16	54	21	5	11	0	1019	0	0
Milano	26/8/2017	27	21	33	17	54	20	5	13	0	1017	0	0
Milano	27/8/2017	28	21	34	17	52	18	6	13	0	1015	0	0
Milano	28/8/2017	27	22	33	16	52	21	5	13	0	1014	0	0	pioggia
Milano	29/8/2017	26	20	31	13	47	20	10	21	0	1016	0	0
Milano	30/8/2017	27	22	33	13	45	20	6	11	0	1015	0	0
Milano	31/8/2017	25	22	30	16	55	20	8	15	0	1014	0	0	pioggia
