# Supplementary material for: A maximum entropy approach for the modelling of car-sharing parking dynamics
Source: Sci Rep. 2023 Feb 21;13:2993. doi: 10.1038/s41598-023-30134-9 (PMC9945450; doi:10.1038/s41598-023-30134-9)
Supplement: Supplementary file 2 — Supplementary Information. [file 41598_2023_30134_MOESM2_ESM.zip › scirep_data/weather_milano/Milano-2017-Aprile.csv]

LOCALITA	DATA	TMEDIA °C	TMIN °C	TMAX °C	PUNTORUGIADA °C	UMIDITA %	VISIBILITA km	VENTOMEDIA km/h	VENTOMAX km/h	RAFFICA km/h	PRESSIONESLM mb	PRESSIONEMEDIA mb	PIOGGIA mm	FENOMENI
Milano	1/4/2017	16	12	21	6	52	19	8	17	0	1015	0	0	pioggia temporale
Milano	2/4/2017	14	10	18	9	73	20	7	17	0	1015	0	0	pioggia
Milano	3/4/2017	17	9	24	7	58	20	7	15	0	1018	0	0	nebbia
Milano	4/4/2017	16	9	23	6	53	19	5	18	0	1015	0	0
Milano	5/4/2017	14	11	17	9	76	21	9	22	0	1018	0	0	pioggia temporale
Milano	6/4/2017	15	8	21	6	58	20	9	17	0	1015	0	0
Milano	7/4/2017	14	11	19	8	65	17	7	11	0	1018	0	0
Milano	8/4/2017	15	9	22	8	64	19	5	11	0	1021	0	0	nebbia
Milano	9/4/2017	16	11	23	9	63	20	6	15	0	1023	0	0	nebbia
Milano	10/4/2017	19	11	25	9	55	20	5	11	0	1020	0	0
Milano	11/4/2017	18	12	24	9	56	20	6	15	0	1016	0	0
Milano	12/4/2017	18	14	22	9	58	21	9	18	0	1018	0	0
Milano	13/4/2017	19	14	25	10	55	21	12	21	0	1011	0	0
Milano	14/4/2017	17	11	23	9	60	20	7	17	0	1012	0	0
Milano	15/4/2017	18	13	22	9	59	20	7	18	0	1012	0	0	pioggia temporale
Milano	16/4/2017	18	10	24	10	53	17	9	26	0	1012	0	0	nebbia
Milano	17/4/2017	15	10	20	5	52	21	10	24	0	1014	0	0
Milano	18/4/2017	12	8	17	6	46	21	17	44	0	1012	0	0
Milano	19/4/2017	12	8	16	0	17	21	18	33	0	1018	0	0
Milano	20/4/2017	11	1	18	0	26	23	9	18	0	1023	0	0
Milano	21/4/2017	12	6	18	0	29	20	8	15	0	1027	0	0
Milano	22/4/2017	14	6	22	3	45	21	9	18	0	1020	0	0
Milano	23/4/2017	16	7	22	7	60	18	8	18	0	1016	0	0	nebbia
Milano	24/4/2017	15	13	17	8	64	20	9	15	0	1018	0	0
Milano	25/4/2017	16	13	18	10	68	10	8	17	0	1012	0	0	pioggia
Milano	26/4/2017	12	11	15	11	90	9	12	18	0	1007	0	0	pioggia
Milano	27/4/2017	13	11	15	12	94	8	5	11	0	1006	0	0	pioggia
Milano	28/4/2017	12	8	18	8	62	16	12	21	0	1005	0	0	pioggia temporale
Milano	29/4/2017	13	6	18	2	44	21	6	13	0	1015	0	0
Milano	30/4/2017	14	7	19	3	48	18	8	13	0	1015	0	0
