# Supplementary material for: A maximum entropy approach for the modelling of car-sharing parking dynamics
Source: Sci Rep. 2023 Feb 21;13:2993. doi: 10.1038/s41598-023-30134-9 (PMC9945450; doi:10.1038/s41598-023-30134-9)
Supplement: Supplementary file 2 — Supplementary Information. [file 41598_2023_30134_MOESM2_ESM.zip › scirep_data/weather_milano/Milano-2017-Dicembre.csv]

LOCALITA	DATA	TMEDIA °C	TMIN °C	TMAX °C	PUNTORUGIADA °C	UMIDITA %	VISIBILITA km	VENTOMEDIA km/h	VENTOMAX km/h	RAFFICA km/h	PRESSIONESLM mb	PRESSIONEMEDIA mb	PIOGGIA mm	FENOMENI
Milano	1/12/2017	3	-1	7	1	74	21	6	17	0	1011	0	0	pioggia
Milano	2/12/2017	5	2	6	1	64	21	6	13	0	1016	0	0	pioggia
Milano	3/12/2017	2	-3	7	0	80	15	3	9	0	1020	0	0	nebbia
Milano	4/12/2017	1	-3	5	1	86	16	3	9	0	1026	0	0	nebbia
Milano	5/12/2017	2	-3	7	0	80	14	3	8	0	1032	0	0	nebbia
Milano	6/12/2017	4	-2	12	3	84	13	4	13	0	1032	0	0	nebbia
Milano	7/12/2017	5	0	7	2	83	17	5	11	0	1028	0	0	nebbia
Milano	8/12/2017	5	4	7	2	83	11	6	17	0	1015	0	0
Milano	9/12/2017	6	-1	9	0	25	20	14	22	0	1012	0	0
Milano	10/12/2017	0	-2	2	0	67	14	4	13	0	1011	0	0	pioggia neve
Milano	11/12/2017	1	0	1	1	99	2	5	15	0	999	0	0	pioggia
Milano	12/12/2017	3	0	6	3	96	2	5	13	0	1008	0	0	nebbia
Milano	13/12/2017	3	0	8	2	91	10	6	13	0	1016	0	0	nebbia
Milano	14/12/2017	4	2	8	2	83	16	5	9	0	1007	0	0
Milano	15/12/2017	2	-1	5	2	94	6	7	15	0	999	0	0	nebbia
Milano	16/12/2017	2	-2	7	2	91	13	7	18	0	1007	0	0
Milano	17/12/2017	3	-3	10	1	69	13	6	13	0	1019	0	0	nebbia
Milano	18/12/2017	0	-3	4	0	66	18	4	13	0	1024	0	0
Milano	19/12/2017	0	-3	5	0	73	19	5	11	0	1031	0	0
Milano	20/12/2017	0	-2	4	0	82	14	5	13	0	1032	0	0	nebbia
Milano	21/12/2017	0	-5	5	0	84	8	4	11	0	1033	0	0	nebbia
Milano	22/12/2017	1	-2	4	0	83	7	4	11	0	1031	0	0
Milano	23/12/2017	3	-3	11	1	80	7	5	17	0	1030	0	0	nebbia
Milano	24/12/2017	4	-3	13	4	85	13	5	18	0	1028	0	0	nebbia
Milano	25/12/2017	5	-2	11	5	89	9	4	13	0	1025	0	0	pioggia nebbia
Milano	26/12/2017	5	4	6	5	97	2	6	13	0	1016	0	0	pioggia
Milano	27/12/2017	5	3	6	5	99	3	9	15	0	994	0	0	pioggia
Milano	28/12/2017	6	3	12	3	58	21	11	21	0	992	0	0	pioggia
Milano	29/12/2017	4	0	8	0	41	20	6	11	0	1010	0	0
Milano	30/12/2017	4	0	8	0	69	19	5	15	0	1016	0	0
Milano	31/12/2017	3	-2	5	1	85	15	3	11	0	1020	0	0	pioggia
