# Supplementary material for: A maximum entropy approach for the modelling of car-sharing parking dynamics
Source: Sci Rep. 2023 Feb 21;13:2993. doi: 10.1038/s41598-023-30134-9 (PMC9945450; doi:10.1038/s41598-023-30134-9)
Supplement: Supplementary file 2 — Supplementary Information. [file 41598_2023_30134_MOESM2_ESM.zip › scirep_data/weather_milano/Milano-2017-Febbraio.csv]

LOCALITA	DATA	TMEDIA °C	TMIN °C	TMAX °C	PUNTORUGIADA °C	UMIDITA %	VISIBILITA km	VENTOMEDIA km/h	VENTOMAX km/h	RAFFICA km/h	PRESSIONESLM mb	PRESSIONEMEDIA mb	PIOGGIA mm	FENOMENI
Milano	1/2/2017	5	4	5	5	99	1	3	5	0	1020	0	0	pioggia nebbia
Milano	2/2/2017	5	5	6	5	100	1	4	9	0	1021	0	0	pioggia nebbia
Milano	3/2/2017	6	5	8	6	99	3	6	18	0	1013	0	0	pioggia nebbia
Milano	4/2/2017	6	6	7	6	99	7	7	13	0	1009	0	0	pioggia
Milano	5/2/2017	4	2	5	4	99	3	7	13	0	1005	0	0	pioggia nebbia
Milano	6/2/2017	6	4	9	5	97	8	7	11	0	1004	0	0	pioggia
Milano	7/2/2017	8	4	12	5	87	15	7	15	0	1014	0	0	nebbia
Milano	8/2/2017	6	4	8	4	85	18	9	13	0	1017	0	0	nebbia
Milano	9/2/2017	6	4	7	1	64	18	7	13	0	1022	0	0
Milano	10/2/2017	4	3	6	3	82	10	8	13	0	1022	0	0	pioggia
Milano	11/2/2017	5	4	7	4	91	6	2	8	0	1024	0	0	pioggia
Milano	12/2/2017	6	5	9	6	94	5	5	9	0	1027	0	0	pioggia
Milano	13/2/2017	6	3	8	5	94	3	7	13	0	1029	0	0	nebbia
Milano	14/2/2017	8	5	13	3	69	19	7	17	0	1033	0	0
Milano	15/2/2017	6	1	14	4	85	13	5	17	0	1035	0	0	nebbia
Milano	16/2/2017	8	1	15	3	76	15	3	11	0	1030	0	0	nebbia
Milano	17/2/2017	9	2	15	6	82	16	6	15	0	1023	0	0	nebbia
Milano	18/2/2017	6	4	10	5	93	4	7	13	0	1024	0	0	nebbia
Milano	19/2/2017	6	3	10	5	90	4	5	13	0	1024	0	0	nebbia
Milano	20/2/2017	5	3	9	4	96	2	5	9	0	1023	0	0	nebbia
Milano	21/2/2017	8	3	15	5	84	10	7	18	0	1019	0	0	nebbia
Milano	22/2/2017	6	3	11	5	97	2	7	15	0	1018	0	0	nebbia
Milano	23/2/2017	6	3	8	6	99	1	4	9	0	1015	0	0	pioggia nebbia
Milano	24/2/2017	9	7	17	9	97	3	6	22	0	1008	0	0	pioggia nebbia
Milano	25/2/2017	8	5	13	4	70	16	9	28	0	1021	0	0	nebbia
Milano	26/2/2017	7	0	14	1	66	19	4	13	0	1020	0	0
Milano	27/2/2017	8	5	11	2	68	16	8	11	0	1016	0	0	pioggia
Milano	28/2/2017	8	6	10	7	93	5	10	17	0	1004	0	0	pioggia
