# Supplementary material for: A maximum entropy approach for the modelling of car-sharing parking dynamics
Source: Sci Rep. 2023 Feb 21;13:2993. doi: 10.1038/s41598-023-30134-9 (PMC9945450; doi:10.1038/s41598-023-30134-9)
Supplement: Supplementary file 2 — Supplementary Information. [file 41598_2023_30134_MOESM2_ESM.zip › scirep_data/weather_milano/Milano-2017-Gennaio.csv]

LOCALITA	DATA	TMEDIA °C	TMIN °C	TMAX °C	PUNTORUGIADA °C	UMIDITA %	VISIBILITA km	VENTOMEDIA km/h	VENTOMAX km/h	RAFFICA km/h	PRESSIONESLM mb	PRESSIONEMEDIA mb	PIOGGIA mm	FENOMENI
Milano	1/1/2017	-1	-5	8	1	94	2	4	7	0	1025	0	0	nebbia
Milano	2/1/2017	2	-1	7	1	85	6	4	7	0	1019	0	0	nebbia
Milano	3/1/2017	3	-3	8	2	86	5	6	17	0	1021	0	0	nebbia
Milano	4/1/2017	4	-3	10	1	73	6	9	17	43	1013	0	0	nebbia
Milano	5/1/2017	7	3	9	0	24	21	23	50	59	1017	0	0
Milano	6/1/2017	1	-3	4	0	31	60	9	28	46	1027	0	0
Milano	7/1/2017	-2	-6	3	0	52	34	5	9	0	1029	0	0
Milano	8/1/2017	-2	-4	2	0	61	10	5	9	0	1025	0	0
Milano	9/1/2017	-1	-6	5	0	69	7	5	11	0	1022	0	0
Milano	10/1/2017	0	-2	1	0	72	7	7	13	0	1015	0	0	neve
Milano	11/1/2017	0	-1	0	0	60	10	8	15	0	1019	0	0
Milano	12/1/2017	0	-1	2	0	76	6	10	17	0	1017	0	0	pioggia
Milano	13/1/2017	2	-1	7	1	72	6	12	22	43	1003	0	0	pioggia
Milano	14/1/2017	4	-1	8	0	45	20	10	19	0	1009	0	0
Milano	15/1/2017	3	-1	9	0	50	13	6	13	0	1016	0	0
Milano	16/1/2017	0	-4	6	0	46	12	5	11	0	1016	0	0
Milano	17/1/2017	2	-3	7	0	44	16	4	9	0	1019	0	0
Milano	18/1/2017	1	-4	7	0	54	14	4	9	0	1025	0	0
Milano	19/1/2017	2	-3	7	0	61	14	4	9	0	1030	0	0
Milano	20/1/2017	1	-4	7	0	68	10	3	6	0	1032	0	0
Milano	21/1/2017	1	-4	7	0	71	7	3	6	0	1031	0	0
Milano	22/1/2017	2	-4	9	0	67	6	5	11	0	1028	0	0
Milano	23/1/2017	3	-3	9	0	61	10	5	13	0	1023	0	0
Milano	24/1/2017	3	-3	10	0	68	9	5	9	0	1018	0	0
Milano	25/1/2017	3	-2	8	0	57	13	6	11	0	1023	0	0
Milano	26/1/2017
Milano	27/1/2017	2	-3	5	0	67	10	4	11	0	1029	0	0
Milano	28/1/2017	2	-2	6	0	75	5	4	8	0	1026	0	0
Milano	29/1/2017	1	-4	7	1	88	3	2	5	0	1025	0	0	nebbia
Milano	30/1/2017	3	-1	5	1	82	3	3	9	0	1023	0	0
Milano	31/1/2017	4	3	4	3	97	1	3	5	0	1021	0	0	pioggia nebbia
