# Supplementary material for: A maximum entropy approach for the modelling of car-sharing parking dynamics
Source: Sci Rep. 2023 Feb 21;13:2993. doi: 10.1038/s41598-023-30134-9 (PMC9945450; doi:10.1038/s41598-023-30134-9)
Supplement: Supplementary file 2 — Supplementary Information. [file 41598_2023_30134_MOESM2_ESM.zip › scirep_data/weather_milano/Milano-2017-Giugno.csv]

LOCALITA	DATA	TMEDIA °C	TMIN °C	TMAX °C	PUNTORUGIADA °C	UMIDITA %	VISIBILITA km	VENTOMEDIA km/h	VENTOMAX km/h	RAFFICA km/h	PRESSIONESLM mb	PRESSIONEMEDIA mb	PIOGGIA mm	FENOMENI
Milano	1/6/2017	25	17	30	10	39	20	7	17	0	1018	0	0
Milano	2/6/2017	25	18	30	10	39	18	7	11	0	1017	0	0
Milano	3/6/2017	25	19	31	13	47	18	8	18	0	1014	0	0
Milano	4/6/2017	24	20	29	15	56	19	8	15	0	1011	0	0
Milano	5/6/2017	21	18	26	15	66	18	12	26	0	1011	0	0	pioggia temporale
Milano	6/6/2017	20	17	25	16	76	19	10	22	0	1008	0	0	pioggia temporale
Milano	7/6/2017	21	13	28	9	52	20	6	15	0	1012	0	0	nebbia
Milano	8/6/2017	21	15	26	10	51	22	10	26	0	1020	0	0
Milano	9/6/2017	22	17	27	12	53	21	6	13	0	1017	0	0
Milano	10/6/2017	25	17	30	14	51	17	6	15	0	1016	0	0
Milano	11/6/2017	26	21	30	13	47	21	8	15	0	1018	0	0
Milano	12/6/2017	27	21	32	14	47	21	7	17	0	1015	0	0
Milano	13/6/2017	28	21	33	15	45	20	7	15	0	1013	0	0
Milano	14/6/2017	27	22	32	16	52	18	6	24	0	1013	0	0	pioggia temporale
Milano	15/6/2017	25	21	30	19	73	14	7	13	0	1015	0	0	pioggia
Milano	16/6/2017	29	21	35	16	50	19	7	17	0	1014	0	0
Milano	17/6/2017	28	23	32	13	41	20	10	22	0	1014	0	0
Milano	18/6/2017	25	21	29	11	41	20	13	22	0	1019	0	0
Milano	19/6/2017	26	20	31	11	39	18	8	13	0	1021	0	0
Milano	20/6/2017	27	20	32	13	43	21	7	15	0	1017	0	0
Milano	21/6/2017	28	22	33	13	40	20	8	13	0	1015	0	0
Milano	22/6/2017	28	22	34	17	49	20	7	15	0	1016	0	0
Milano	23/6/2017	28	23	33	19	59	20	13	18	0	1015	0	0
Milano	24/6/2017	29	24	33	19	57	21	8	15	0	1014	0	0
Milano	25/6/2017	26	19	31	18	65	20	8	22	0	1011	0	0	pioggia temporale
Milano	26/6/2017	25	21	30	18	67	19	8	22	0	1013	0	0	pioggia temporale
Milano	27/6/2017	24	20	28	17	66	20	9	22	0	1010	0	0	pioggia temporale
Milano	28/6/2017	22	18	28	17	75	18	11	18	0	1002	0	0	pioggia temporale
Milano	29/6/2017	20	17	26	16	78	19	9	17	0	1001	0	0	pioggia temporale
Milano	30/6/2017	21	17	26	12	58	21	10	17	0	1008	0	0	pioggia temporale
