# Supplementary material for: A maximum entropy approach for the modelling of car-sharing parking dynamics
Source: Sci Rep. 2023 Feb 21;13:2993. doi: 10.1038/s41598-023-30134-9 (PMC9945450; doi:10.1038/s41598-023-30134-9)
Supplement: Supplementary file 2 — Supplementary Information. [file 41598_2023_30134_MOESM2_ESM.zip › scirep_data/weather_milano/Milano-2017-Luglio.csv]

LOCALITA	DATA	TMEDIA °C	TMIN °C	TMAX °C	PUNTORUGIADA °C	UMIDITA %	VISIBILITA km	VENTOMEDIA km/h	VENTOMAX km/h	RAFFICA km/h	PRESSIONESLM mb	PRESSIONEMEDIA mb	PIOGGIA mm	FENOMENI
Milano	1/7/2017	21	15	26	12	57	20	8	26	0	1012	0	0
Milano	2/7/2017	23	16	29	13	55	20	7	15	0	1014	0	0
Milano	3/7/2017	25	19	30	12	46	19	7	15	0	1017	0	0
Milano	4/7/2017	25	20	30	15	54	21	8	17	0	1019	0	0
Milano	5/7/2017	26	21	32	16	52	20	6	13	0	1018	0	0
Milano	6/7/2017	28	20	34	14	42	21	6	11	0	1018	0	0
Milano	7/7/2017	28	22	33	13	40	20	7	13	0	1017	0	0
Milano	8/7/2017	29	21	34	15	45	20	5	13	0	1015	0	0
Milano	9/7/2017	27	24	31	18	56	20	7	17	0	1013	0	0	pioggia
Milano	10/7/2017	27	22	31	18	60	22	8	15	0	1011	0	0	pioggia temporale
Milano	11/7/2017	25	20	29	18	70	19	5	15	0	1013	0	0	pioggia temporale
Milano	12/7/2017	25	20	30	18	65	17	6	13	0	1013	0	0
Milano	13/7/2017	27	20	32	18	60	20	9	15	0	1012	0	0
Milano	14/7/2017	24	20	27	18	70	21	12	31	0	1012	0	0	pioggia temporale
Milano	15/7/2017	25	20	30	13	53	19	7	13	0	1014	0	0
Milano	16/7/2017	24	21	28	11	45	19	11	21	0	1020	0	0
Milano	17/7/2017	25	20	29	9	38	21	8	13	0	1021	0	0
Milano	18/7/2017	26	19	31	11	43	21	5	11	0	1019	0	0
Milano	19/7/2017	26	19	32	13	45	20	6	15	0	1016	0	0
Milano	20/7/2017	26	20	31	13	46	21	6	11	0	1013	0	0
Milano	21/7/2017	26	21	31	16	56	19	7	26	0	1012	0	0	pioggia temporale
Milano	22/7/2017	26	20	32	16	56	20	5	13	0	1013	0	0
Milano	23/7/2017	27	21	32	16	53	21	9	17	0	1013	0	0
Milano	24/7/2017	24	21	27	17	62	19	8	24	0	1005	0	0	pioggia temporale
Milano	25/7/2017	25	16	30	5	30	20	10	21	0	1004	0	0
Milano	26/7/2017	24	15	31	7	37	19	14	33	0	1005	0	0
Milano	27/7/2017	25	18	30	10	37	19	9	31	0	1009	0	0
Milano	28/7/2017	26	19	31	15	52	20	6	11	0	1011	0	0
Milano	29/7/2017	26	21	31	17	60	18	7	17	0	1016	0	0	pioggia temporale
Milano	30/7/2017	25	19	31	18	68	18	8	21	0	1016	0	0	pioggia temporale
Milano	31/7/2017	26	20	32	18	62	21	5	11	0	1017	0	0
