# Supplementary material for: A maximum entropy approach for the modelling of car-sharing parking dynamics
Source: Sci Rep. 2023 Feb 21;13:2993. doi: 10.1038/s41598-023-30134-9 (PMC9945450; doi:10.1038/s41598-023-30134-9)
Supplement: Supplementary file 2 — Supplementary Information. [file 41598_2023_30134_MOESM2_ESM.zip › scirep_data/weather_milano/Milano-2017-Maggio.csv]

LOCALITA	DATA	TMEDIA °C	TMIN °C	TMAX °C	PUNTORUGIADA °C	UMIDITA %	VISIBILITA km	VENTOMEDIA km/h	VENTOMAX km/h	RAFFICA km/h	PRESSIONESLM mb	PRESSIONEMEDIA mb	PIOGGIA mm	FENOMENI
Milano	1/5/2017	11	8	14	6	74	14	11	21	0	1012	0	0	pioggia temporale
Milano	2/5/2017	12	5	18	6	75	17	8	21	0	1016	0	0	pioggia nebbia
Milano	3/5/2017	12	10	15	9	83	19	6	11	0	1018	0	0	pioggia
Milano	4/5/2017	13	10	17	10	83	16	4	17	0	1016	0	0	pioggia temporale
Milano	5/5/2017	15	9	22	9	71	12	7	15	0	1016	0	0	nebbia
Milano	6/5/2017	14	12	16	10	78	15	8	15	0	1014	0	0	pioggia
Milano	7/5/2017	13	11	18	11	86	13	6	15	0	1011	0	0	pioggia
Milano	8/5/2017	16	9	23	10	70	19	6	15	0	1010	0	0	pioggia nebbia
Milano	9/5/2017	17	12	22	10	64	21	10	22	0	1009	0	0	pioggia temporale
Milano	10/5/2017	15	13	19	10	70	19	11	22	0	1011	0	0
Milano	11/5/2017	15	13	17	11	77	16	12	24	0	1008	0	0	pioggia temporale
Milano	12/5/2017	17	14	21	13	81	12	6	13	0	1007	0	0	pioggia
Milano	13/5/2017	19	12	25	12	66	19	9	17	0	1012	0	0
Milano	14/5/2017	20	16	25	13	64	19	8	15	0	1019	0	0
Milano	15/5/2017	21	13	26	12	59	20	7	13	0	1024	0	0
Milano	16/5/2017	21	15	27	11	52	20	7	13	0	1026	0	0
Milano	17/5/2017	23	17	28	11	48	21	8	15	0	1021	0	0
Milano	18/5/2017	23	18	26	10	48	19	11	18	0	1016	0	0
Milano	19/5/2017	19	14	23	13	66	18	13	24	0	1012	0	0	pioggia
Milano	20/5/2017	18	14	24	9	58	20	7	24	0	1015	0	0	pioggia temporale
Milano	21/5/2017	20	11	27	7	52	19	5	11	0	1019	0	0	nebbia
Milano	22/5/2017	22	14	28	8	44	21	5	13	0	1017	0	0
Milano	23/5/2017	24	15	30	10	44	20	9	18	0	1016	0	0
Milano	24/5/2017	25	16	32	10	44	19	8	15	0	1015	0	0
Milano	25/5/2017	23	19	26	13	54	20	12	24	0	1016	0	0
Milano	26/5/2017	23	18	27	9	42	21	10	15	0	1018	0	0
Milano	27/5/2017	24	18	29	11	46	20	7	11	0	1019	0	0
Milano	28/5/2017	25	20	30	11	43	21	7	11	0	1020	0	0
Milano	29/5/2017	26	19	32	12	43	20	7	9	0	1016	0	0
Milano	30/5/2017	26	17	31	11	41	20	8	13	0	1015	0	0
Milano	31/5/2017	25	20	31	9	36	19	10	15	0	1018	0	0
