# Supplementary material for: A maximum entropy approach for the modelling of car-sharing parking dynamics
Source: Sci Rep. 2023 Feb 21;13:2993. doi: 10.1038/s41598-023-30134-9 (PMC9945450; doi:10.1038/s41598-023-30134-9)
Supplement: Supplementary file 2 — Supplementary Information. [file 41598_2023_30134_MOESM2_ESM.zip › scirep_data/weather_milano/Milano-2017-Marzo.csv]

LOCALITA	DATA	TMEDIA °C	TMIN °C	TMAX °C	PUNTORUGIADA °C	UMIDITA %	VISIBILITA km	VENTOMEDIA km/h	VENTOMAX km/h	RAFFICA km/h	PRESSIONESLM mb	PRESSIONEMEDIA mb	PIOGGIA mm	FENOMENI
Milano	1/3/2017	11	5	16	3	48	19	11	21	0	1009	0	0
Milano	2/3/2017	10	4	16	5	68	20	6	13	0	1015	0	0
Milano	3/3/2017	8	7	9	6	87	12	6	13	0	1018	0	0	pioggia
Milano	4/3/2017	9	8	11	8	93	10	16	30	0	1006	0	0	pioggia
Milano	5/3/2017	10	6	14	5	70	19	6	15	0	1007	0	0
Milano	6/3/2017	9	3	13	5	77	19	7	17	0	1004	0	0	pioggia
Milano	7/3/2017	12	6	17	3	31	20	19	33	0	1008	0	0
Milano	8/3/2017	10	2	16	0	34	21	6	17	0	1020	0	0
Milano	9/3/2017	11	3	20	2	48	21	6	11	0	1018	0	0
Milano	10/3/2017	15	5	22	2	32	19	15	33	0	1016	0	0
Milano	11/3/2017	12	6	16	2	34	19	9	15	0	1019	0	0
Milano	12/3/2017	11	7	15	1	43	19	8	17	0	1015	0	0
Milano	13/3/2017	10	5	15	2	55	19	6	13	0	1022	0	0
Milano	14/3/2017	12	4	19	3	56	18	4	11	0	1027	0	0
Milano	15/3/2017	13	8	18	4	54	14	6	13	0	1027	0	0
Milano	16/3/2017	12	6	19	5	61	10	3	9	0	1023	0	0	nebbia
Milano	17/3/2017	14	6	21	6	63	9	8	17	0	1017	0	0
Milano	18/3/2017	15	12	21	8	62	20	13	22	0	1010	0	0
Milano	19/3/2017	15	12	19	9	67	16	11	18	0	1010	0	0
Milano	20/3/2017	14	10	18	9	72	5	5	11	0	1013	0	0
Milano	21/3/2017	14	11	16	10	77	4	7	15	0	1011	0	0
Milano	22/3/2017	13	11	16	11	87	6	13	22	0	1011	0	0	pioggia
Milano	23/3/2017	13	11	14	11	93	8	12	18	0	1016	0	0	pioggia
Milano	24/3/2017	13	11	16	11	86	18	5	15	0	1023	0	0	pioggia
Milano	25/3/2017	14	9	20	11	84	8	9	17	0	1020	0	0	pioggia temporale nebbia
Milano	26/3/2017	12	10	15	9	81	18	9	21	0	1018	0	0	pioggia
Milano	27/3/2017	11	8	16	4	59	20	8	17	0	1025	0	0
Milano	28/3/2017	12	5	20	4	62	20	4	13	0	1024	0	0	nebbia
Milano	29/3/2017	15	6	23	5	57	19	4	13	0	1023	0	0
Milano	30/3/2017	16	8	24	7	57	20	3	8	0	1024	0	0
Milano	31/3/2017	17	10	23	7	56	19	4	11	0	1022	0	0
