# Supplementary material for: A maximum entropy approach for the modelling of car-sharing parking dynamics
Source: Sci Rep. 2023 Feb 21;13:2993. doi: 10.1038/s41598-023-30134-9 (PMC9945450; doi:10.1038/s41598-023-30134-9)
Supplement: Supplementary file 2 — Supplementary Information. [file 41598_2023_30134_MOESM2_ESM.zip › scirep_data/weather_milano/Milano-2017-Novembre.csv]

LOCALITA	DATA	TMEDIA °C	TMIN °C	TMAX °C	PUNTORUGIADA °C	UMIDITA %	VISIBILITA km	VENTOMEDIA km/h	VENTOMAX km/h	RAFFICA km/h	PRESSIONESLM mb	PRESSIONEMEDIA mb	PIOGGIA mm	FENOMENI
Milano	1/11/2017	10	5	16	6	78	18	3	13	0	1024	0	0	nebbia
Milano	2/11/2017	11	6	16	8	79	6	5	13	0	1020	0	0	nebbia
Milano	3/11/2017	13	10	19	8	72	9	3	8	0	1016	0	0
Milano	4/11/2017	13	12	14	9	75	5	3	8	0	1018	0	0
Milano	5/11/2017	12	9	13	11	94	6	13	28	0	1008	0	0	pioggia temporale
Milano	6/11/2017	9	7	12	8	88	17	7	17	0	1009	0	0	pioggia
Milano	7/11/2017	9	7	11	8	91	20	6	17	0	1012	0	0	pioggia
Milano	8/11/2017	10	9	12	8	89	15	8	17	0	1015	0	0	pioggia
Milano	9/11/2017	10	9	11	9	95	11	5	15	0	1020	0	0	pioggia
Milano	10/11/2017	9	5	13	8	91	15	7	18	0	1020	0	0	nebbia
Milano	11/11/2017	6	4	9	6	100	2	5	15	0	1014	0	0	nebbia
Milano	12/11/2017	7	6	8	7	99	2	8	18	0	1006	0	0	pioggia nebbia
Milano	13/11/2017	7	3	10	4	78	17	9	28	0	1001	0	0
Milano	14/11/2017	8	3	13	2	67	22	6	13	0	1016	0	0
Milano	15/11/2017	6	1	13	1	68	20	6	13	0	1021	0	0
Milano	16/11/2017	9	6	14	2	63	20	6	17	0	1020	0	0
Milano	17/11/2017	7	1	13	3	78	15	4	17	0	1018	0	0	nebbia
Milano	18/11/2017	6	2	13	4	85	10	5	15	0	1018	0	0	nebbia
Milano	19/11/2017	7	1	14	4	83	10	6	17	0	1013	0	0	nebbia
Milano	20/11/2017	6	1	12	3	83	12	6	13	0	1019	0	0	nebbia
Milano	21/11/2017	9	6	16	5	77	11	6	17	0	1018	0	0
Milano	22/11/2017	9	6	12	5	81	5	6	15	0	1020	0	0
Milano	23/11/2017	9	7	12	7	86	3	7	15	0	1020	0	0
Milano	24/11/2017	9	7	10	8	95	2	8	17	0	1021	0	0	pioggia nebbia
Milano	25/11/2017	9	8	9	8	98	1	7	13	0	1014	0	0	pioggia nebbia
Milano	26/11/2017	8	2	13	3	57	19	11	22	0	1016	0	0
Milano	27/11/2017	2	-2	8	1	81	21	4	11	0	1024	0	0	nebbia
Milano	28/11/2017	3	0	5	2	82	17	3	9	0	1016	0	0	pioggia
Milano	29/11/2017	4	3	4	1	79	13	4	9	0	1006	0	0	pioggia
Milano	30/11/2017	5	0	11	2	60	15	9	17	0	1002	0	0	pioggia
