# Supplementary material for: A maximum entropy approach for the modelling of car-sharing parking dynamics
Source: Sci Rep. 2023 Feb 21;13:2993. doi: 10.1038/s41598-023-30134-9 (PMC9945450; doi:10.1038/s41598-023-30134-9)
Supplement: Supplementary file 2 — Supplementary Information. [file 41598_2023_30134_MOESM2_ESM.zip › scirep_data/weather_milano/Milano-2017-Ottobre.csv]

LOCALITA	DATA	TMEDIA °C	TMIN °C	TMAX °C	PUNTORUGIADA °C	UMIDITA %	VISIBILITA km	VENTOMEDIA km/h	VENTOMAX km/h	RAFFICA km/h	PRESSIONESLM mb	PRESSIONEMEDIA mb	PIOGGIA mm	FENOMENI
Milano	1/10/2017	16	13	17	10	69	20	7	11	0	1021	0	0	pioggia
Milano	2/10/2017	16	12	20	11	72	10	3	9	0	1023	0	0
Milano	3/10/2017	16	13	19	13	80	9	4	17	0	1020	0	0
Milano	4/10/2017	16	12	21	13	84	3	4	9	0	1024	0	0	nebbia
Milano	5/10/2017	18	11	23	13	75	11	6	17	0	1017	0	0	nebbia
Milano	6/10/2017	18	12	24	12	60	20	12	42	0	1010	0	0	nebbia
Milano	7/10/2017	14	7	22	6	57	19	6	18	0	1019	0	0	nebbia
Milano	8/10/2017	17	10	22	7	52	21	7	15	0	1015	0	0
Milano	9/10/2017	15	10	21	9	71	20	3	8	0	1017	0	0
Milano	10/10/2017	16	11	22	10	68	22	3	8	0	1019	0	0
Milano	11/10/2017	16	10	21	11	71	12	5	13	0	1022	0	0	nebbia
Milano	12/10/2017	16	11	23	11	74	11	3	9	0	1024	0	0	nebbia
Milano	13/10/2017	16	10	23	12	78	10	2	13	0	1026	0	0	nebbia
Milano	14/10/2017	16	10	23	12	80	5	3	13	0	1027	0	0	nebbia
Milano	15/10/2017	16	10	25	13	81	5	3	11	0	1028	0	0	nebbia
Milano	16/10/2017	16	10	25	12	79	6	3	13	0	1027	0	0	nebbia
Milano	17/10/2017	15	9	22	11	81	4	2	8	0	1024	0	0	nebbia
Milano	18/10/2017	15	9	21	11	80	3	2	9	0	1019	0	0	nebbia
Milano	19/10/2017	13	11	14	12	95	1	4	8	0	1019	0	0	nebbia
Milano	20/10/2017	13	11	15	12	93	1	6	9	0	1020	0	0	nebbia
Milano	21/10/2017	14	12	16	12	88	2	2	5	0	1020	0	0	pioggia
Milano	22/10/2017	15	14	18	13	75	5	6	18	0	1013	0	0	pioggia nebbia
Milano	23/10/2017	16	6	22	4	37	19	12	22	0	1014	0	0
Milano	24/10/2017	15	7	20	3	42	19	6	13	0	1019	0	0
Milano	25/10/2017	13	6	20	5	64	20	4	11	0	1025	0	0
Milano	26/10/2017	13	7	21	7	70	10	4	11	0	1025	0	0	nebbia
Milano	27/10/2017	15	9	22	9	67	11	8	24	0	1017	0	0	nebbia
Milano	28/10/2017	13	7	18	7	69	10	6	15	0	1018	0	0	nebbia
Milano	29/10/2017	15	10	20	6	54	18	14	24	0	1007	0	0
Milano	30/10/2017	14	8	19	7	64	17	5	11	0	1016	0	0
Milano	31/10/2017	12	8	17	6	67	20	3	9	0	1023	0	0
