# Supplementary material for: A maximum entropy approach for the modelling of car-sharing parking dynamics
Source: Sci Rep. 2023 Feb 21;13:2993. doi: 10.1038/s41598-023-30134-9 (PMC9945450; doi:10.1038/s41598-023-30134-9)
Supplement: Supplementary file 2 — Supplementary Information. [file 41598_2023_30134_MOESM2_ESM.zip › scirep_data/weather_milano/Milano-2017-Settembre.csv]

LOCALITA	DATA	TMEDIA °C	TMIN °C	TMAX °C	PUNTORUGIADA °C	UMIDITA %	VISIBILITA km	VENTOMEDIA km/h	VENTOMAX km/h	RAFFICA km/h	PRESSIONESLM mb	PRESSIONEMEDIA mb	PIOGGIA mm	FENOMENI
Milano	1/9/2017	23	19	28	16	63	20	9	22	0	1010	0	0	pioggia temporale
Milano	2/9/2017	16	15	19	12	76	17	10	21	0	1010	0	0	pioggia temporale
Milano	3/9/2017	19	12	25	9	61	19	4	9	0	1011	0	0	nebbia
Milano	4/9/2017	20	15	26	10	54	20	6	11	0	1016	0	0
Milano	5/9/2017	22	15	27	13	57	21	5	11	0	1019	0	0
Milano	6/9/2017	22	17	27	14	62	18	5	11	0	1016	0	0
Milano	7/9/2017	23	19	29	15	63	20	8	22	0	1011	0	0	pioggia temporale
Milano	8/9/2017	20	17	24	14	70	18	9	30	0	1012	0	0	pioggia temporale
Milano	9/9/2017	20	17	25	15	70	16	13	18	0	1003	0	0	pioggia
Milano	10/9/2017	16	14	17	14	92	14	14	24	0	1002	0	0	pioggia
Milano	11/9/2017	19	15	24	15	80	20	6	13	0	1002	0	0	pioggia
Milano	12/9/2017	20	16	26	12	69	16	11	24	0	1006	0	0	pioggia temporale
Milano	13/9/2017	19	14	24	12	64	20	7	13	0	1018	0	0
Milano	14/9/2017	19	14	20	14	72	19	8	15	0	1012	0	0	pioggia
Milano	15/9/2017	15	9	19	10	71	16	5	15	0	1011	0	0	pioggia
Milano	16/9/2017	16	12	20	12	79	16	7	18	0	1010	0	0	pioggia temporale
Milano	17/9/2017	16	12	21	10	73	19	8	24	0	1011	0	0	pioggia temporale
Milano	18/9/2017	14	10	18	11	79	20	4	17	0	1014	0	0
Milano	19/9/2017	15	11	20	10	72	20	5	13	0	1012	0	0	nebbia
Milano	20/9/2017	16	9	23	7	59	21	6	17	0	1015	0	0	nebbia
Milano	21/9/2017	16	9	23	7	56	20	4	9	0	1018	0	0
Milano	22/9/2017	17	11	23	10	63	21	5	9	0	1020	0	0
Milano	23/9/2017	18	13	24	12	70	20	5	11	0	1020	0	0	nebbia
Milano	24/9/2017	19	15	24	13	72	19	8	18	0	1018	0	0	pioggia temporale
Milano	25/9/2017	18	14	22	11	65	19	8	13	0	1019	0	0
Milano	26/9/2017	17	13	22	11	68	19	6	11	0	1021	0	0
Milano	27/9/2017	19	15	24	12	64	19	6	15	0	1023	0	0
Milano	28/9/2017	18	14	23	13	69	13	6	11	0	1025	0	0
Milano	29/9/2017	18	14	21	11	66	17	7	11	0	1024	0	0
Milano	30/9/2017	18	16	19	10	60	19	9	13	0	1020	0	0
