# Supplementary material for: A maximum entropy approach for the modelling of car-sharing parking dynamics
Source: Sci Rep. 2023 Feb 21;13:2993. doi: 10.1038/s41598-023-30134-9 (PMC9945450; doi:10.1038/s41598-023-30134-9)
Supplement: Supplementary file 2 — Supplementary Information. [file 41598_2023_30134_MOESM2_ESM.zip › scirep_data/municipalities_milano/hex_grid_municipi_cut.geojson]

{
"type": "FeatureCollection",
"crs": { "type": "name", "properties": { "name": "urn:ogc:def:crs:OGC:1.3:CRS84" } },
"features": [
{ "type": "Feature", "properties": { "ZONE_IDX": 1, "AREA": 9426871.6, "PERIMETRO": 11935.5825 }, "geometry": { "type": "Polygon", "coordinates": [ [ [ 9.194414611189925, 45.479493613109867 ], [ 9.195634364409129, 45.47896068224798 ], [ 9.196947878843602, 45.478372399447309 ], [ 9.198446125258936, 45.477676846595749 ], [ 9.199165545694902, 45.477345384258818 ], [ 9.200017005870688, 45.476962514038298 ], [ 9.200914573338016, 45.476542381639575 ], [ 9.202056305533015, 45.476014831724001 ], [ 9.20305951814869, 45.475552611692592 ], [ 9.204082515011802, 45.475099663621727 ], [ 9.204559762143379, 45.474876307572174 ], [ 9.205220976247048, 45.474580117022818 ], [ 9.205696094933375, 45.474354419706351 ], [ 9.206225490772891, 45.47408559780397 ], [ 9.206361035278066, 45.473960959547128 ], [ 9.206438797658793, 45.473691868450892 ], [ 9.206588865059405, 45.471943371486105 ], [ 9.206588533021993, 45.47185268656186 ], [ 9.206729503630877, 45.470714070228325 ], [ 9.206747248310629, 45.470459308609229 ], [ 9.206879831861686, 45.469163368573959 ], [ 9.206939957587517, 45.468535211819422 ], [ 9.207012425613042, 45.467871838559006 ], [ 9.207128658069822, 45.467212796607541 ], [ 9.207207375048103, 45.466562643307697 ], [ 9.207237700918846, 45.466321000204459 ], [ 9.207327692921966, 45.465328201159672 ], [ 9.207327467076256, 45.465266724359772 ], [ 9.207401392885142, 45.464341011995899 ], [ 9.207476569534352, 45.463373443136057 ], [ 9.207591075882657, 45.462266420494537 ], [ 9.207704478036829, 45.460843147173719 ], [ 9.207740727583628, 45.46052682911418 ], [ 9.207169960698984, 45.459768037665199 ], [ 9.206975567345223, 45.459513613837309 ], [ 9.20634859060349, 45.458732957159469 ], [ 9.205865810735114, 45.458136469861458 ], [ 9.205689782732351, 45.457794205423433 ], [ 9.204960975226131, 45.456451517148196 ], [ 9.204225871581141, 45.455108835278409 ], [ 9.203917410803673, 45.454549834115213 ], [ 9.203590244861466, 45.45394464393371 ], [ 9.203488459596226, 45.453719212925655 ], [ 9.202929711701236, 45.452639850392451 ], [ 9.202663176348267, 45.452120645290442 ], [ 9.202567278871959, 45.451965906434047 ], [ 9.201873434103431, 45.452382982643371 ], [ 9.201165416925722, 45.451963033134881 ], [ 9.200509851517925, 45.45194137416145 ], [ 9.199896751890545, 45.4519757584156 ], [ 9.198635045387107, 45.452039943585014 ], [ 9.198040386444463, 45.452045572212768 ], [ 9.196537419641611, 45.452037110781049 ], [ 9.194384440032268, 45.451985143310992 ], [ 9.194146495410074, 45.451982399825432 ], [ 9.193983364551212, 45.451979483114862 ], [ 9.192709896931875, 45.45197206438516 ], [ 9.190946376858152, 45.451949569372189 ], [ 9.190357256164447, 45.451947767811873 ], [ 9.189569111776882, 45.45197496396861 ], [ 9.188612943510071, 45.452046854137571 ], [ 9.187672301824204, 45.452173617222556 ], [ 9.186758226740869, 45.452349294744948 ], [ 9.186034696339364, 45.452407278963882 ], [ 9.185779149591628, 45.452419083622559 ], [ 9.184689415836974, 45.452498765280701 ], [ 9.184528585394906, 45.452515228651137 ], [ 9.18407801261603, 45.452548318728937 ], [ 9.181078632983827, 45.452808006460117 ], [ 9.180747112650574, 45.452918302771273 ], [ 9.180288090894635, 45.453070610632196 ], [ 9.180307842097839, 45.453228278150654 ], [ 9.179571562968748, 45.453244251674526 ], [ 9.179108705619337, 45.453237556827084 ], [ 9.178673087331303, 45.453210114765398 ], [ 9.178689326550398, 45.453007249914819 ], [ 9.178451770834632, 45.452987056046446 ], [ 9.177307368935537, 45.452932997191361 ], [ 9.176660765147977, 45.453446076464346 ], [ 9.175882446564323, 45.454131591795267 ], [ 9.175499581296977, 45.454392855475675 ], [ 9.174883974244754, 45.454848988998414 ], [ 9.174489905652147, 45.455129933889005 ], [ 9.174179684489047, 45.455353861997047 ], [ 9.173493262434848, 45.455829719863729 ], [ 9.172740656521693, 45.456310354880685 ], [ 9.171739685994035, 45.45558103136964 ], [ 9.171350261751499, 45.455860923282245 ], [ 9.1706373350675, 45.456336804010036 ], [ 9.169440785162752, 45.45710197774175 ], [ 9.16875761535468, 45.457552374232542 ], [ 9.167441562577462, 45.458428192761467 ], [ 9.167382260117058, 45.458464644577695 ], [ 9.167077998353266, 45.458665051766943 ], [ 9.16580699730728, 45.459503160573661 ], [ 9.165608082260952, 45.459625955633562 ], [ 9.163809841181962, 45.460806581074607 ], [ 9.163429565589244, 45.461290036864305 ], [ 9.164064501568529, 45.46355338414331 ], [ 9.164601785015424, 45.465321854271146 ], [ 9.164759209630891, 45.465810878527883 ], [ 9.164875773043097, 45.466192759266285 ], [ 9.165072370429234, 45.466842980073324 ], [ 9.165086705812381, 45.466911322268615 ], [ 9.164760361622506, 45.466971338678647 ], [ 9.164941328552393, 45.467569196152638 ], [ 9.164958287824588, 45.467638029598753 ], [ 9.164312566792235, 45.468088974596633 ], [ 9.162693797488581, 45.469346460243955 ], [ 9.161698150467561, 45.47008543049445 ], [ 9.162411976910976, 45.470901661508243 ], [ 9.163109916891143, 45.471724976576603 ], [ 9.16435905122462, 45.4746003134833 ], [ 9.164864980276395, 45.475889114304451 ], [ 9.165257742136708, 45.476406237907035 ], [ 9.166323073044484, 45.477083179572652 ], [ 9.166454099536439, 45.477152025384278 ], [ 9.167286813114288, 45.477707829964253 ], [ 9.168683353985692, 45.478631068982303 ], [ 9.169988050928923, 45.479462347720983 ], [ 9.170420736836045, 45.479724078831659 ], [ 9.171305971065166, 45.48031658904781 ], [ 9.172123961654306, 45.480838761239497 ], [ 9.172561463756722, 45.481120999193372 ], [ 9.173070516407808, 45.481159198272522 ], [ 9.173946183053804, 45.481226492014976 ], [ 9.174705839026137, 45.481286531876485 ], [ 9.175883505814074, 45.481382193661034 ], [ 9.176525800233424, 45.481432142092856 ], [ 9.177237009210138, 45.481485264668315 ], [ 9.177833801328802, 45.481529876183544 ], [ 9.178997064246296, 45.481619452721866 ], [ 9.180431350983453, 45.481752645976364 ], [ 9.181440697561971, 45.481863684656382 ], [ 9.181846478721543, 45.482013397421902 ], [ 9.182245307343717, 45.482149168304659 ], [ 9.182339592102522, 45.482123588950401 ], [ 9.184287528815165, 45.481595323493558 ], [ 9.184522176846258, 45.481530314859164 ], [ 9.186050569817022, 45.4811357349882 ], [ 9.185796974065077, 45.480555763830758 ], [ 9.18632182654402, 45.480456567246186 ], [ 9.186741448446895, 45.480399531231726 ], [ 9.187536969226116, 45.480297183160332 ], [ 9.1874599565792, 45.480032049935637 ], [ 9.187626893729533, 45.480001080615118 ], [ 9.187719158447143, 45.480273749373694 ], [ 9.187835928358178, 45.480258749518335 ], [ 9.188014677687352, 45.48081548245645 ], [ 9.188231199807634, 45.480804052365002 ], [ 9.190476986008877, 45.480696749561524 ], [ 9.19100267777579, 45.480507384754574 ], [ 9.192260978038325, 45.480306338069497 ], [ 9.192136426285826, 45.479726927505901 ], [ 9.192470144829519, 45.479677666681994 ], [ 9.194414611189925, 45.479493613109867 ] ] ] } },
{ "type": "Feature", "properties": { "ZONE_IDX": 8, "AREA": 23906482.261399999, "PERIMETRO": 32807.3751 }, "geometry": { "type": "Polygon", "coordinates": [ [ [ 9.099296545159799, 45.531281129079709 ], [ 9.099333822642127, 45.531181190831575 ], [ 9.099548954081394, 45.531240227235045 ], [ 9.09977766606124, 45.531302987735309 ], [ 9.100274949382587, 45.531439535005987 ], [ 9.100363636633956, 45.531464120212156 ], [ 9.100426427191966, 45.531481526480647 ], [ 9.10042440267401, 45.53148499396189 ], [ 9.10042438896464, 45.531485014244929 ], [ 9.100772726686159, 45.531591025910352 ], [ 9.100744269851278, 45.531631343520338 ], [ 9.100991140349226, 45.531719130490714 ], [ 9.101081556165314, 45.531750075345563 ], [ 9.101085417845995, 45.531743934051597 ], [ 9.101204324708512, 45.531554379647318 ], [ 9.101234092374234, 45.531514748171965 ], [ 9.101260875617472, 45.531479014080702 ], [ 9.101349931563652, 45.531335798364751 ], [ 9.101430310590942, 45.531210139684532 ], [ 9.101588517954697, 45.530959776390262 ], [ 9.101607645512072, 45.530931450623719 ], [ 9.101607663611899, 45.5309314327585 ], [ 9.100791286396655, 45.530215834504517 ], [ 9.100517667460503, 45.529976279529123 ], [ 9.100496255998634, 45.529957443756032 ], [ 9.100795238328686, 45.529581580397014 ], [ 9.100849729424063, 45.529512741428917 ], [ 9.101039533992566, 45.529272953847645 ], [ 9.10106675847547, 45.529240955402479 ], [ 9.100808309187251, 45.529094468391897 ], [ 9.100773333549212, 45.529107269571284 ], [ 9.100528210098629, 45.529201462423707 ], [ 9.100412189373319, 45.529242253063423 ], [ 9.100211373954297, 45.529312855221718 ], [ 9.099686745199405, 45.52951377856418 ], [ 9.09954591638237, 45.529536675648473 ], [ 9.099279480526729, 45.529638035475422 ], [ 9.099061502714635, 45.52971871730702 ], [ 9.09867763446646, 45.529852244523028 ], [ 9.098537348443166, 45.529904134627735 ], [ 9.098445192927729, 45.529762782017698 ], [ 9.098372410292203, 45.529650673149398 ], [ 9.098283942306608, 45.529515009470799 ], [ 9.098281499895348, 45.529511250557469 ], [ 9.098219248061445, 45.529404681967037 ], [ 9.098154404012737, 45.529293977652713 ], [ 9.098092684553027, 45.529189386330756 ], [ 9.098021152765572, 45.529073123369876 ], [ 9.097803472856281, 45.52913927916638 ], [ 9.097739472865745, 45.52915873087538 ], [ 9.097550933938285, 45.529206994238351 ], [ 9.09722140221225, 45.52918059057172 ], [ 9.097025442934637, 45.529163887260644 ], [ 9.096924050622189, 45.529145977308929 ], [ 9.096879682780219, 45.529137950230847 ], [ 9.096627464735157, 45.529092320278146 ], [ 9.096628477078315, 45.529090662444304 ], [ 9.09663125481627, 45.529086100356075 ], [ 9.096900486003225, 45.528815840279385 ], [ 9.097283649166823, 45.528431198394685 ], [ 9.097270008280418, 45.528424407784058 ], [ 9.097580464052285, 45.528115334030851 ], [ 9.097835643383171, 45.527861955381354 ], [ 9.097981099128317, 45.527718537117806 ], [ 9.098079615567521, 45.527620369494251 ], [ 9.098093631792565, 45.527606891568503 ], [ 9.09816971540441, 45.527530620098474 ], [ 9.098169737962007, 45.527530597517483 ], [ 9.098437971598356, 45.527262440655342 ], [ 9.098508871293795, 45.527218218623219 ], [ 9.098561053780196, 45.527185670941357 ], [ 9.098561024128394, 45.527185671218405 ], [ 9.098560454711713, 45.52718567653816 ], [ 9.098559979405573, 45.5271856889822 ], [ 9.098525030200411, 45.527179734893039 ], [ 9.098497529679836, 45.527175053678413 ], [ 9.098418362600551, 45.527144210519623 ], [ 9.098362545890904, 45.52712918406327 ], [ 9.098323908487979, 45.527118791920181 ], [ 9.098267981991135, 45.527096365096305 ], [ 9.098221241341703, 45.527077630296759 ], [ 9.098127660828064, 45.527040124173134 ], [ 9.097966048051273, 45.526969025289368 ], [ 9.097847738455927, 45.526906784898756 ], [ 9.09784338365918, 45.526902643676927 ], [ 9.097777271529141, 45.526871798468065 ], [ 9.097740565133256, 45.526854676481172 ], [ 9.097677123403219, 45.52682354070371 ], [ 9.097581165361746, 45.526799322424523 ], [ 9.097575286227759, 45.526798998435119 ], [ 9.097538383048438, 45.526796956980348 ], [ 9.097466007815118, 45.526801407127181 ], [ 9.097464010040939, 45.52680135934763 ], [ 9.097461270808038, 45.526802041296641 ], [ 9.097411458128581, 45.526817203395389 ], [ 9.09727871830985, 45.526868595854225 ], [ 9.097242040641209, 45.526881390122476 ], [ 9.097221123558368, 45.526889369615198 ], [ 9.097165707944214, 45.526865390910309 ], [ 9.09706976041166, 45.526919240533118 ], [ 9.096807065233403, 45.52678887144539 ], [ 9.096807034928405, 45.526788856063988 ], [ 9.096890164245149, 45.526726218665353 ], [ 9.096876464302262, 45.526720595311289 ], [ 9.096866873814456, 45.5267166695361 ], [ 9.096860903755422, 45.52670777709114 ], [ 9.096917946769956, 45.526647436427019 ], [ 9.09691796912799, 45.526647414620378 ], [ 9.097069497804879, 45.526510680890667 ], [ 9.097239919878792, 45.526358024294737 ], [ 9.097674483102228, 45.525965111424298 ], [ 9.097926677868223, 45.525741988165933 ], [ 9.098120122570231, 45.525736367987029 ], [ 9.098237371302496, 45.52575586982347 ], [ 9.098358667384419, 45.525803941984805 ], [ 9.098596093439754, 45.525856966160752 ], [ 9.098735825436853, 45.525864500332744 ], [ 9.098762981520887, 45.525865646701142 ], [ 9.098895094724092, 45.525883830614205 ], [ 9.0989089319279, 45.525886063884769 ], [ 9.098926664163885, 45.525888915100332 ], [ 9.099038274876062, 45.52594514390217 ], [ 9.099083247216289, 45.525967799847862 ], [ 9.09925460700812, 45.526026109629335 ], [ 9.099443152397123, 45.526089036699084 ], [ 9.099539817956208, 45.526112223757252 ], [ 9.099629751396128, 45.526133796483506 ], [ 9.099701572863772, 45.526139987896812 ], [ 9.099753825708255, 45.526142784238033 ], [ 9.099796575844733, 45.526145071712087 ], [ 9.099857374926458, 45.526148311266894 ], [ 9.099927176747823, 45.526152030474144 ], [ 9.100010608856586, 45.526164018942019 ], [ 9.100089303450313, 45.526175326597027 ], [ 9.100260101069688, 45.526192983229599 ], [ 9.10032884432152, 45.526195518967555 ], [ 9.100405210626922, 45.526198335849053 ], [ 9.1004521165078, 45.526200665433642 ], [ 9.100593698950769, 45.526177987071122 ], [ 9.100771794441446, 45.526027087407577 ], [ 9.100786064882314, 45.526014985752397 ], [ 9.100876274189149, 45.525940875701991 ], [ 9.100926158083755, 45.525852922430666 ], [ 9.100980388533975, 45.525763137125587 ], [ 9.100990864499137, 45.525681074855385 ], [ 9.101066348096413, 45.525552889732801 ], [ 9.101133177542483, 45.525431396185603 ], [ 9.10119265808336, 45.525320728044598 ], [ 9.101193752279992, 45.525318176550485 ], [ 9.101227215463666, 45.52524126997033 ], [ 9.101252395509354, 45.525193336497516 ], [ 9.101322563071825, 45.525059764448059 ], [ 9.101353483498681, 45.525044896992171 ], [ 9.101353509682861, 45.52504487819651 ], [ 9.101380681849095, 45.525015470120209 ], [ 9.101484138620249, 45.524903499875229 ], [ 9.101586649901245, 45.524835609088484 ], [ 9.101624953253184, 45.524822180396384 ], [ 9.101652062574166, 45.524834121357763 ], [ 9.101742596101488, 45.524768143248444 ], [ 9.101826932356992, 45.524703050059735 ], [ 9.10190932458209, 45.524516785467441 ], [ 9.101974839538633, 45.524415446312425 ], [ 9.101998873421364, 45.52437826376319 ], [ 9.102023889302115, 45.524314596662371 ], [ 9.102044925789462, 45.524261027497339 ], [ 9.102153101196881, 45.524068244684734 ], [ 9.102436616409582, 45.523538695662452 ], [ 9.102445469559894, 45.523513421565113 ], [ 9.102453119723503, 45.523495511451188 ], [ 9.102509099822717, 45.523394378302534 ], [ 9.102558004593945, 45.523306001281846 ], [ 9.102591140036973, 45.523215046067612 ], [ 9.10263389975303, 45.523097624987308 ], [ 9.102645238966989, 45.523051857177357 ], [ 9.102681092485266, 45.52290698859867 ], [ 9.102832134485118, 45.522734213654495 ], [ 9.102847948499385, 45.522713153625894 ], [ 9.102846616082401, 45.522645369068258 ], [ 9.102846437627973, 45.522617960905997 ], [ 9.102876294163444, 45.522528456980332 ], [ 9.102896286463434, 45.522464806892273 ], [ 9.10290452910003, 45.522435708296911 ], [ 9.102940171785768, 45.52230998716292 ], [ 9.102977332409846, 45.52217885377587 ], [ 9.103017163652863, 45.522041105206718 ], [ 9.103052641696033, 45.521918356981772 ], [ 9.103064488586735, 45.521842169424502 ], [ 9.103069171758884, 45.52181297452519 ], [ 9.103082210617083, 45.521731673743233 ], [ 9.103086641268368, 45.521704036339706 ], [ 9.10308771522681, 45.521696208908068 ], [ 9.103092636082966, 45.521660483797483 ], [ 9.103098359107651, 45.521618817234817 ], [ 9.10309466974444, 45.521606572139355 ], [ 9.103091442094682, 45.521595892817437 ], [ 9.103061547836504, 45.521496692451386 ], [ 9.102956427716071, 45.521397145899549 ], [ 9.10295097837438, 45.521395940675347 ], [ 9.102868491521784, 45.521377639708241 ], [ 9.102922191967298, 45.521125812198086 ], [ 9.102945803347403, 45.521015050144051 ], [ 9.103547885560074, 45.521346578281772 ], [ 9.104085345923821, 45.521642501890689 ], [ 9.104314782810489, 45.521768840959524 ], [ 9.104472984599292, 45.521855938194001 ], [ 9.104687361732887, 45.521973978415652 ], [ 9.104687391002328, 45.521973994533816 ], [ 9.104927673530165, 45.522106281475452 ], [ 9.105056800213596, 45.522177392008395 ], [ 9.105293682270947, 45.522307817668469 ], [ 9.105300334295903, 45.52230781146384 ], [ 9.105297827427506, 45.522310006018238 ], [ 9.105297848958836, 45.522310017665973 ], [ 9.105303326120728, 45.522312917243163 ], [ 9.105350580435504, 45.522338687837617 ], [ 9.105403220106329, 45.522368580455691 ], [ 9.105448415604283, 45.522394169689107 ], [ 9.105489231518495, 45.522415789800164 ], [ 9.105519024019658, 45.522432542428817 ], [ 9.105619954518945, 45.522488754378301 ], [ 9.105710579323048, 45.522538478835777 ], [ 9.105746783463484, 45.522558292174224 ], [ 9.105788897030601, 45.52258189251571 ], [ 9.105867472326789, 45.522625303135371 ], [ 9.105887265531889, 45.52263683421247 ], [ 9.105918309247786, 45.52265341536868 ], [ 9.105998946577952, 45.522697546942823 ], [ 9.1060538990819, 45.522727453918208 ], [ 9.10613992366642, 45.522776085644772 ], [ 9.106189271296063, 45.52280374694837 ], [ 9.106243142877048, 45.522833929037148 ], [ 9.106264206745994, 45.52284671281641 ], [ 9.106319147362974, 45.522875912199545 ], [ 9.106351503682223, 45.522893922353894 ], [ 9.106391304121054, 45.522915721504205 ], [ 9.106466811061164, 45.52295733373203 ], [ 9.106501725511469, 45.522975699684345 ], [ 9.10652946231011, 45.5229899402472 ], [ 9.106534846069819, 45.522992946032417 ], [ 9.106670130485938, 45.523068365325265 ], [ 9.107328323199601, 45.522579063372966 ], [ 9.107525652567551, 45.522599653736911 ], [ 9.107624920529222, 45.522609546528059 ], [ 9.107757286734486, 45.522624632220221 ], [ 9.107823732161991, 45.522633258209588 ], [ 9.107859029722976, 45.522637398713918 ], [ 9.107905056197723, 45.522642790045659 ], [ 9.10792482814705, 45.52264581079465 ], [ 9.107931820666636, 45.522646876497291 ], [ 9.107945602753055, 45.52264889858899 ], [ 9.107975907012555, 45.522653136133862 ], [ 9.108049996140082, 45.522663461527451 ], [ 9.108224954532426, 45.522686836341748 ], [ 9.108333746512413, 45.522701403806394 ], [ 9.108468666682542, 45.522719920506127 ], [ 9.108563069017219, 45.522732322005524 ], [ 9.10866543145471, 45.522745991578141 ], [ 9.10870237662202, 45.52275101013548 ], [ 9.108779087289307, 45.522761453507329 ], [ 9.108788310274045, 45.522762668947514 ], [ 9.108913243228882, 45.52277924056029 ], [ 9.108899636078171, 45.522831128284253 ], [ 9.10889837853103, 45.522836003138103 ], [ 9.108879699028467, 45.522907238308491 ], [ 9.108850711092543, 45.523007224609145 ], [ 9.108835696048015, 45.52306158141505 ], [ 9.108806602547633, 45.523117105678693 ], [ 9.108776956189683, 45.523171916382964 ], [ 9.10874174052825, 45.523238085379326 ], [ 9.108948423714599, 45.523245729561971 ], [ 9.109009293064961, 45.523247976810474 ], [ 9.108986947260117, 45.523301598168779 ], [ 9.108933105507225, 45.523454682614272 ], [ 9.10889487568137, 45.523562423526649 ], [ 9.10886219710935, 45.523654556749982 ], [ 9.108820107545993, 45.523740373206167 ], [ 9.108741145431622, 45.523888607211468 ], [ 9.108672750741647, 45.524035846668056 ], [ 9.10870948669562, 45.524044365549791 ], [ 9.108973410061628, 45.524105669643248 ], [ 9.109004146380897, 45.524058803259855 ], [ 9.109118020415716, 45.523880714739278 ], [ 9.109167712366915, 45.523796867381044 ], [ 9.109387312662145, 45.523446896741326 ], [ 9.109594399238594, 45.523164099237768 ], [ 9.109646626699382, 45.523087089214663 ], [ 9.109660974472803, 45.523083476009674 ], [ 9.109705487380703, 45.523128695577249 ], [ 9.109778330151697, 45.523089837127301 ], [ 9.109786049172676, 45.52308572107615 ], [ 9.109806484126098, 45.523075315276643 ], [ 9.109884266713118, 45.523035705508924 ], [ 9.109896033721293, 45.523028853230571 ], [ 9.109903950814786, 45.523024720094384 ], [ 9.109944112097967, 45.523003760452653 ], [ 9.110116048341785, 45.522930604859575 ], [ 9.110128549987898, 45.522925183909734 ], [ 9.110250376518845, 45.522872097658798 ], [ 9.110276602885687, 45.522860915783312 ], [ 9.110415155507861, 45.52280184347044 ], [ 9.11043405629848, 45.52279408300312 ], [ 9.110441363540744, 45.522791077294407 ], [ 9.110463759380607, 45.52278189301984 ], [ 9.110503181202759, 45.522765717014835 ], [ 9.110550815543776, 45.522727150214052 ], [ 9.110583633658994, 45.522700568933551 ], [ 9.110626050085397, 45.52266358512297 ], [ 9.110638775829294, 45.522651184449124 ], [ 9.110647229362048, 45.522642838044447 ], [ 9.110685589154505, 45.522594685719241 ], [ 9.110785465024716, 45.522469295565351 ], [ 9.110825413236503, 45.522420343435996 ], [ 9.110845396944052, 45.522395882320872 ], [ 9.110912186179263, 45.522313514862866 ], [ 9.110922580171527, 45.522302424761364 ], [ 9.111028989585403, 45.522222669097857 ], [ 9.111061070410585, 45.522196219352516 ], [ 9.111068167686465, 45.522191527305331 ], [ 9.111171056416092, 45.522109701117671 ], [ 9.111283598465395, 45.522018220984748 ], [ 9.11129284085478, 45.522010717313513 ], [ 9.11132382492468, 45.521985542604462 ], [ 9.111422362401202, 45.521908058468874 ], [ 9.111591567739719, 45.521775669514398 ], [ 9.111592856714974, 45.521774661367424 ], [ 9.111726500678051, 45.521669039700406 ], [ 9.111752529616677, 45.521648450955084 ], [ 9.111765723516566, 45.521638240527352 ], [ 9.111765749056687, 45.521638220761055 ], [ 9.111918596886277, 45.521519791433512 ], [ 9.111944280831095, 45.521499036158644 ], [ 9.112018251308925, 45.521439305082296 ], [ 9.112104513262006, 45.521373731309012 ], [ 9.112118666907786, 45.521362974006699 ], [ 9.112244595768306, 45.521262446249295 ], [ 9.112313860038897, 45.521211017614064 ], [ 9.112354730544803, 45.521178176535365 ], [ 9.112508543475107, 45.521057986188254 ], [ 9.112523052809053, 45.521047522180027 ], [ 9.112579333684241, 45.521006914585968 ], [ 9.112605835003141, 45.520988809025091 ], [ 9.11266792580502, 45.520946398427895 ], [ 9.112711716091381, 45.520916478654421 ], [ 9.112729291264934, 45.520904345645008 ], [ 9.112880666018663, 45.52079970884126 ], [ 9.11320188785225, 45.520742933520893 ], [ 9.113580448514131, 45.520675999163409 ], [ 9.113852927019401, 45.520627836051716 ], [ 9.113867560571288, 45.520625248151838 ], [ 9.113921757415197, 45.52061566357623 ], [ 9.114368357573893, 45.520521010923872 ], [ 9.114884529073514, 45.520411602026435 ], [ 9.114940349243204, 45.520401215171184 ], [ 9.114992805941894, 45.520391446001064 ], [ 9.115023289833651, 45.520386625414361 ], [ 9.115062226592043, 45.520380457455936 ], [ 9.115108600198953, 45.52037257927357 ], [ 9.115173421195777, 45.520362679078112 ], [ 9.115219032541459, 45.520354982849 ], [ 9.115322279113265, 45.52033884988009 ], [ 9.115410926663971, 45.520325465210632 ], [ 9.115437623613046, 45.520321957683862 ], [ 9.115461400105053, 45.520318833850077 ], [ 9.115484315687631, 45.520315818498325 ], [ 9.115507521254345, 45.520312764983935 ], [ 9.115544186324199, 45.520309419148454 ], [ 9.115583375146743, 45.520303923513957 ], [ 9.115614902832517, 45.520299495122131 ], [ 9.115632831378266, 45.520297663057576 ], [ 9.115653872109631, 45.520296341282702 ], [ 9.115655411253645, 45.5202961868508 ], [ 9.115670527255478, 45.520294667619559 ], [ 9.115697187208355, 45.520292624532757 ], [ 9.115705596629724, 45.520284843251318 ], [ 9.115714143401512, 45.520288066840571 ], [ 9.115724113492009, 45.520291822418251 ], [ 9.115779987579954, 45.520286994606678 ], [ 9.115797809427555, 45.520286287521039 ], [ 9.115827941214297, 45.52028507368906 ], [ 9.115866647873267, 45.520281726263484 ], [ 9.115925361314059, 45.520278150516624 ], [ 9.115971209853058, 45.520275272475217 ], [ 9.115987158889467, 45.520274275736647 ], [ 9.116015343500871, 45.520272504951606 ], [ 9.116125848755326, 45.520266823993836 ], [ 9.116205156924222, 45.520238951554624 ], [ 9.11628996015445, 45.520209146756237 ], [ 9.116321820391583, 45.520197952597535 ], [ 9.116324461001287, 45.520197514103735 ], [ 9.116356651005166, 45.520192138379819 ], [ 9.116441302879942, 45.520156702850024 ], [ 9.116469650574031, 45.520146981068393 ], [ 9.116480188368008, 45.520143356131712 ], [ 9.116518573529435, 45.520130174962645 ], [ 9.116612690117686, 45.520096053745952 ], [ 9.116614750670564, 45.520095304078723 ], [ 9.116620188866699, 45.520093583758467 ], [ 9.116640598092708, 45.520087126912728 ], [ 9.116714428159728, 45.520045622424504 ], [ 9.116714457717825, 45.520045605887418 ], [ 9.116778536619362, 45.520009935081895 ], [ 9.116807127287275, 45.51999163479374 ], [ 9.116829744868451, 45.519978288309254 ], [ 9.116842398975495, 45.519970808818059 ], [ 9.116906214172923, 45.519930602435473 ], [ 9.117000414556603, 45.519869761505149 ], [ 9.117132114919801, 45.51978900101394 ], [ 9.11719269820936, 45.519751858148972 ], [ 9.117230740644519, 45.519731644033108 ], [ 9.117247630073569, 45.519722682502611 ], [ 9.117294513264609, 45.51969681914786 ], [ 9.117379705551, 45.519649822020781 ], [ 9.117386394851625, 45.519646123353176 ], [ 9.117407325098647, 45.519634512679552 ], [ 9.117483931153068, 45.519592016697985 ], [ 9.117797083903305, 45.519414841366554 ], [ 9.117839111042741, 45.519373951572398 ], [ 9.117907429847815, 45.519315894818362 ], [ 9.117939346129301, 45.519333476185572 ], [ 9.118003482991265, 45.519264416088355 ], [ 9.11802732136346, 45.519225405982866 ], [ 9.118069441120907, 45.519196257480587 ], [ 9.118093090790456, 45.519169855979847 ], [ 9.118128696163405, 45.519132568180126 ], [ 9.118137620650678, 45.51912321976355 ], [ 9.118198177400899, 45.519056687845783 ], [ 9.118209898662769, 45.519043679355143 ], [ 9.118223644433906, 45.51902938788438 ], [ 9.11823354983655, 45.519017995634826 ], [ 9.118233795951785, 45.519017773066736 ], [ 9.118242468793937, 45.519009683242054 ], [ 9.118251381475059, 45.519000825388567 ], [ 9.118261834381132, 45.518990878525997 ], [ 9.11826896595249, 45.518985266489345 ], [ 9.118278917111619, 45.518976943667731 ], [ 9.118295040438518, 45.51897238574098 ], [ 9.118313746161469, 45.518972299104867 ], [ 9.118339398468109, 45.518973192775789 ], [ 9.118354635825796, 45.518973718409008 ], [ 9.118398455197577, 45.518980234436981 ], [ 9.118455619928508, 45.518989989167196 ], [ 9.118387678637918, 45.519076454413891 ], [ 9.117943969623063, 45.519641212014797 ], [ 9.117653521473834, 45.520010886732614 ], [ 9.117711978597747, 45.52002678845458 ], [ 9.117766719636391, 45.520041669695082 ], [ 9.117864531571456, 45.520068251046261 ], [ 9.117919197111757, 45.520083102778067 ], [ 9.117865283507602, 45.520252961759816 ], [ 9.117901718173822, 45.520256119150034 ], [ 9.117863684344179, 45.520594199480549 ], [ 9.117833007588681, 45.520823160902395 ], [ 9.117798541602568, 45.521056435363725 ], [ 9.117752500239947, 45.52135667873209 ], [ 9.117723710874976, 45.521521237619119 ], [ 9.117706848813731, 45.521644044057304 ], [ 9.117713662664572, 45.521644612581234 ], [ 9.118585184753991, 45.521715535231408 ], [ 9.119461298563584, 45.521786815110502 ], [ 9.119515802865964, 45.521790582965615 ], [ 9.11956703074984, 45.521795074347651 ], [ 9.119703958379239, 45.521805972186748 ], [ 9.119814587846513, 45.521814770843683 ], [ 9.11990131415217, 45.521759269039968 ], [ 9.120019210330108, 45.521683732997985 ], [ 9.120019217210746, 45.521685505691124 ], [ 9.120107688918566, 45.521629618740739 ], [ 9.12017324857627, 45.521588175816582 ], [ 9.120231925159981, 45.521547763126833 ], [ 9.120264881263388, 45.521389982013979 ], [ 9.120283114482511, 45.521297426862091 ], [ 9.120284716107466, 45.521268122093808 ], [ 9.120295916597186, 45.521209918097981 ], [ 9.1203502795783, 45.520915843966627 ], [ 9.120360700624083, 45.520789957052507 ], [ 9.120377503468047, 45.520654769933181 ], [ 9.120445827363335, 45.520660903644462 ], [ 9.120674236720841, 45.520681195627297 ], [ 9.120744314723261, 45.520687408522669 ], [ 9.120805551541924, 45.520693386204691 ], [ 9.120948684912713, 45.520709357349332 ], [ 9.121088927711945, 45.52072442106526 ], [ 9.121580972671069, 45.520778839263322 ], [ 9.12177401195191, 45.520800190481445 ], [ 9.12204866254614, 45.520828337817832 ], [ 9.122397713361694, 45.520864104044065 ], [ 9.122467564648048, 45.520871553778285 ], [ 9.122467573239256, 45.520871534402843 ], [ 9.122549171996585, 45.520505286831614 ], [ 9.122552462888233, 45.520488235326525 ], [ 9.122666600049744, 45.520501196713433 ], [ 9.12273326245711, 45.520508769747956 ], [ 9.123778356013345, 45.520646740554639 ], [ 9.123570865940737, 45.520990776778881 ], [ 9.123555470387869, 45.521267165166343 ], [ 9.123697223651885, 45.52146786513255 ], [ 9.123814577266726, 45.521669469577986 ], [ 9.124030439722816, 45.522040366643949 ], [ 9.124036312418109, 45.522288798554001 ], [ 9.124037920862275, 45.52235598114197 ], [ 9.124036987540302, 45.522368142451278 ], [ 9.124035467843122, 45.522433690384432 ], [ 9.124022627325727, 45.522674694924184 ], [ 9.124000272320293, 45.52272481051903 ], [ 9.12397235494549, 45.522758185673908 ], [ 9.123935928915714, 45.522788743803652 ], [ 9.123935489882873, 45.5227887372263 ], [ 9.123934925871803, 45.522789199884151 ], [ 9.123963556889887, 45.522790788713451 ], [ 9.124031431702958, 45.522793707167139 ], [ 9.12420839215072, 45.522787077169475 ], [ 9.124311605969071, 45.522783160477836 ], [ 9.124356176334935, 45.522780226502398 ], [ 9.124490094028276, 45.52279116896662 ], [ 9.12456880876754, 45.522796828386348 ], [ 9.124625522091916, 45.522793189076687 ], [ 9.124716375040117, 45.522785860598702 ], [ 9.12480273646144, 45.522779869616656 ], [ 9.124928213338302, 45.522781063696954 ], [ 9.124951426673217, 45.522781287528943 ], [ 9.124977628117163, 45.522781540167728 ], [ 9.124978128951078, 45.522781544572773 ], [ 9.124978537275643, 45.522781548164183 ], [ 9.124999780885656, 45.522781749714675 ], [ 9.125075545676021, 45.522782470369833 ], [ 9.1251600043077, 45.522783264276292 ], [ 9.125194315485329, 45.522783586345476 ], [ 9.125357036477681, 45.522799483186205 ], [ 9.125482460899944, 45.522811728933661 ], [ 9.125607469299879, 45.522823934065734 ], [ 9.125636589154361, 45.522799692976697 ], [ 9.12565852207999, 45.52278144138554 ], [ 9.125632112225386, 45.522824722742051 ], [ 9.125632101429314, 45.522824740418002 ], [ 9.126036075226157, 45.52283800338742 ], [ 9.12614945850113, 45.522841727486522 ], [ 9.126243892147503, 45.522844829892456 ], [ 9.126263917274263, 45.522847364192366 ], [ 9.126297218065758, 45.522851578600992 ], [ 9.126536729630114, 45.522860262156954 ], [ 9.126638859575847, 45.522863548326448 ], [ 9.126797207839299, 45.522868634820405 ], [ 9.126876509907609, 45.522872294489183 ], [ 9.12699771731222, 45.522873765533689 ], [ 9.127225189920907, 45.522877200370758 ], [ 9.127421876665874, 45.52288489995027 ], [ 9.127473856333264, 45.522884943761206 ], [ 9.127476726224277, 45.522884945706195 ], [ 9.127669073746064, 45.52288770816056 ], [ 9.127711917078646, 45.522889784401947 ], [ 9.12775221822384, 45.522891728244382 ], [ 9.127840171755594, 45.522893307137551 ], [ 9.127945468753015, 45.522894587680391 ], [ 9.128176294801769, 45.522897341833591 ], [ 9.128451167798351, 45.522904946527021 ], [ 9.128897321067726, 45.522916559052653 ], [ 9.128964682838021, 45.522917413898462 ], [ 9.128856166111715, 45.523539877557617 ], [ 9.128466797375363, 45.524082104701449 ], [ 9.128326987422408, 45.524872635950501 ], [ 9.128532788405298, 45.524959577870135 ], [ 9.128600602174991, 45.524988231167391 ], [ 9.128636477454585, 45.525003394335791 ], [ 9.128683752997024, 45.525012389042807 ], [ 9.128707990631778, 45.524973600404365 ], [ 9.128720554262262, 45.524957596125283 ], [ 9.128733181941927, 45.524941604823468 ], [ 9.128740599769882, 45.52493224374517 ], [ 9.128745854390409, 45.524925595017066 ], [ 9.128758670581325, 45.524909653042947 ], [ 9.128772081421804, 45.524894014657235 ], [ 9.12877418679451, 45.524891665117131 ], [ 9.128785890911633, 45.524878604266533 ], [ 9.128799796472592, 45.524863205454068 ], [ 9.12881386765828, 45.524847906207931 ], [ 9.128828228482513, 45.524832731517016 ], [ 9.128844407727502, 45.524818725399065 ], [ 9.128861228168994, 45.524805128548095 ], [ 9.128878099894626, 45.524791562689984 ], [ 9.128895028927202, 45.524778054760617 ], [ 9.128896134854331, 45.52477720453048 ], [ 9.12891230505519, 45.524764754479207 ], [ 9.128930090428488, 45.524751797101544 ], [ 9.128947787782536, 45.52473877149 ], [ 9.128965318385854, 45.524725651383946 ], [ 9.128983156527859, 45.524712742668605 ], [ 9.12900092137742, 45.524699773165743 ], [ 9.129017690431514, 45.524686135845094 ], [ 9.129034589351775, 45.524672564259582 ], [ 9.129052151897389, 45.524659471317101 ], [ 9.129070321893488, 45.524646774458397 ], [ 9.129089131651764, 45.524634537815963 ], [ 9.129108185382966, 45.524622416958202 ], [ 9.129129444087274, 45.524609418075343 ], [ 9.129140127998033, 45.524602935690432 ], [ 9.12914884882057, 45.524597631051407 ], [ 9.129168361297515, 45.5245859357738 ], [ 9.129173000788882, 45.524583112176416 ], [ 9.129187754449946, 45.524574121241464 ], [ 9.129207364793771, 45.52456248306575 ], [ 9.129227205116806, 45.524550979390263 ], [ 9.129246649209556, 45.524539191084678 ], [ 9.12924996439367, 45.524537200725554 ], [ 9.129266174705032, 45.524527468580317 ], [ 9.129285744472014, 45.52451576882968 ], [ 9.129305023068529, 45.52450383582385 ], [ 9.129324388360914, 45.524491956210504 ], [ 9.12934383640456, 45.524480128798267 ], [ 9.12936316525008, 45.524468211559046 ], [ 9.129382082293375, 45.524455993450545 ], [ 9.129400364527838, 45.524443366515214 ], [ 9.129418063194835, 45.524430339696004 ], [ 9.129435764990669, 45.524417324285778 ], [ 9.129453497072172, 45.524404327696374 ], [ 9.129471050199069, 45.524391214341051 ], [ 9.129496673245791, 45.524371084818156 ], [ 9.129513438488752, 45.524357493647173 ], [ 9.129529972163635, 45.524343715653096 ], [ 9.129545638056728, 45.524329349978608 ], [ 9.129561091585249, 45.52431452098898 ], [ 9.129580445936609, 45.52429487644681 ], [ 9.129594938959576, 45.524280003547148 ], [ 9.12960924610309, 45.524265045348166 ], [ 9.129622850122072, 45.524249786997878 ], [ 9.129636310777769, 45.524234465844216 ], [ 9.129640147198566, 45.524230004054111 ], [ 9.129649571895559, 45.524219067030494 ], [ 9.129662443431842, 45.524203502446092 ], [ 9.129674289556252, 45.524187507883212 ], [ 9.129677547186553, 45.524183221211104 ], [ 9.129680321556576, 45.524179552556497 ], [ 9.129692777463651, 45.524164227423917 ], [ 9.129705652996977, 45.524148648103598 ], [ 9.129718751182132, 45.52413318889009 ], [ 9.129731004563274, 45.524117345564164 ], [ 9.12974373788243, 45.524101719879752 ], [ 9.129756929805255, 45.524086289933308 ], [ 9.129770157156592, 45.52407087419666 ], [ 9.129782762379076, 45.524055157484995 ], [ 9.129795870901516, 45.52403966462191 ], [ 9.129809145947068, 45.524024199469672 ], [ 9.12982698779337, 45.524001407000533 ], [ 9.129839227111942, 45.523985375340708 ], [ 9.129850438631792, 45.523969048113742 ], [ 9.129860250998069, 45.523952384127838 ], [ 9.129864057249785, 45.523945959718176 ], [ 9.129870110667319, 45.52393571584193 ], [ 9.129880367496249, 45.523919137560149 ], [ 9.129890867709459, 45.523902599952898 ], [ 9.129919952341595, 45.523843748479166 ], [ 9.129927377689921, 45.523826507813553 ], [ 9.129934463573873, 45.523809212630475 ], [ 9.129941972208339, 45.523791998871367 ], [ 9.129945684166216, 45.523783377258646 ], [ 9.129957715656795, 45.52375873930913 ], [ 9.129960247369045, 45.523740594701515 ], [ 9.129964862689839, 45.523715152385442 ], [ 9.129966919908384, 45.523697175150701 ], [ 9.129968812335006, 45.523679201920338 ], [ 9.129970679187126, 45.52366122745039 ], [ 9.129972448742503, 45.523643238382597 ], [ 9.129974122416664, 45.523625247982167 ], [ 9.129975739925865, 45.523607260061837 ], [ 9.129977304651204, 45.523589266759842 ], [ 9.129978678052874, 45.523571254139995 ], [ 9.12997967960553, 45.523553237612319 ], [ 9.129980245951305, 45.523535223356689 ], [ 9.129980195667466, 45.523529199127275 ], [ 9.129980095410742, 45.52351721431566 ], [ 9.129979681430289, 45.523508299019902 ], [ 9.129979246950008, 45.523499222558073 ], [ 9.129977508597829, 45.523481253425331 ], [ 9.129974893048232, 45.523463258746965 ], [ 9.129971113320526, 45.523442966076921 ], [ 9.129967102509433, 45.523425175525588 ], [ 9.129962599317162, 45.523407427607808 ], [ 9.129957123498251, 45.523389753753492 ], [ 9.129951445793161, 45.523372091506992 ], [ 9.12994635422168, 45.523354333310408 ], [ 9.129941965607424, 45.523336511687987 ], [ 9.129938517967165, 45.523318607974865 ], [ 9.129936632389004, 45.523300643960667 ], [ 9.129936923517018, 45.523282623890026 ], [ 9.129938225235675, 45.523273282747482 ], [ 9.129939455162706, 45.523264456778726 ], [ 9.129942048823233, 45.523251445886636 ], [ 9.12994449274438, 45.52323912146985 ], [ 9.129949363763187, 45.523221369164638 ], [ 9.129954199687301, 45.523203601012376 ], [ 9.129958960256317, 45.52318581388667 ], [ 9.129963720738846, 45.523167990756441 ], [ 9.129968666972161, 45.523150203416947 ], [ 9.129974060646008, 45.523132476899384 ], [ 9.129975908190515, 45.523128256937987 ], [ 9.129981595669914, 45.523115268827191 ], [ 9.129990129137363, 45.523098291964359 ], [ 9.129998733047143, 45.523081324020914 ], [ 9.130007456528473, 45.523064396115529 ], [ 9.130016508820711, 45.523047553629176 ], [ 9.130025704323447, 45.523030738392741 ], [ 9.130034871916694, 45.523013895813911 ], [ 9.130043936982426, 45.522997017347755 ], [ 9.130048520753409, 45.522988587056574 ], [ 9.130069990029851, 45.522946229926958 ], [ 9.130075638806657, 45.522935076341987 ], [ 9.130102909245576, 45.522938911000026 ], [ 9.13013747431833, 45.522943762849323 ], [ 9.130265820776545, 45.522961828865611 ], [ 9.130368030044295, 45.52297603188353 ], [ 9.131307276813951, 45.523144864390552 ], [ 9.131600320210618, 45.52320047247273 ], [ 9.131811877851682, 45.523240611064878 ], [ 9.132309248900109, 45.523461014119377 ], [ 9.132356748138353, 45.523482062581316 ], [ 9.132374905603838, 45.523490108537736 ], [ 9.132522272185172, 45.523526282160525 ], [ 9.132606541043931, 45.523546967272473 ], [ 9.13263003902062, 45.523552736438234 ], [ 9.132675877182303, 45.523565800015355 ], [ 9.132717607306869, 45.523577683362667 ], [ 9.133326541322974, 45.523719524224035 ], [ 9.133419427568647, 45.523740477398768 ], [ 9.133774739250262, 45.523828770800186 ], [ 9.134117333999734, 45.523910284264161 ], [ 9.134225432023205, 45.523935090015961 ], [ 9.134326043787317, 45.523958170533639 ], [ 9.134631394336424, 45.524027845211386 ], [ 9.134726170065285, 45.524050013365198 ], [ 9.134848408308684, 45.524078595595952 ], [ 9.135279921116489, 45.524179522963664 ], [ 9.135337455022528, 45.524192991825572 ], [ 9.135450844427551, 45.524219508419684 ], [ 9.13550523498288, 45.52423307096953 ], [ 9.135758265925004, 45.524289883832175 ], [ 9.135836782265743, 45.524002252064584 ], [ 9.135907999152797, 45.523726192804922 ], [ 9.135837313670438, 45.523713855790604 ], [ 9.135526889948347, 45.523664265051863 ], [ 9.135455435487177, 45.523651215290307 ], [ 9.135378336214629, 45.523639259255667 ], [ 9.135302283477456, 45.523627310783731 ], [ 9.135148610045178, 45.523602685516316 ], [ 9.135293772975302, 45.523175553672161 ], [ 9.135298340703578, 45.523161751935902 ], [ 9.135370800473037, 45.52294256527054 ], [ 9.134988165777887, 45.522881184751924 ], [ 9.134587158618533, 45.522815139731215 ], [ 9.134579033441137, 45.52281379967571 ], [ 9.134575350119576, 45.522813246484716 ], [ 9.134567214721811, 45.522812036015786 ], [ 9.134507659946483, 45.522802121402059 ], [ 9.134457208892256, 45.522793732067193 ], [ 9.134309209924481, 45.522771599665397 ], [ 9.134323804396274, 45.522725266140156 ], [ 9.134333615699934, 45.522694138166237 ], [ 9.134334006257264, 45.522692951929592 ], [ 9.13433445470555, 45.522691589861005 ], [ 9.134379084857189, 45.522555331396674 ], [ 9.13442404581753, 45.522418025318089 ], [ 9.134441123066592, 45.522365945502983 ], [ 9.134442757984708, 45.522360923106127 ], [ 9.134471302825167, 45.522276872985024 ], [ 9.134510107789264, 45.522162616042074 ], [ 9.134532791634724, 45.522093451676774 ], [ 9.134652769790305, 45.521634662727045 ], [ 9.134743112233833, 45.521267265518809 ], [ 9.134820582502169, 45.520949340071198 ], [ 9.134822279948114, 45.520939410239578 ], [ 9.135879901947122, 45.521041774092261 ], [ 9.135902168231716, 45.521043931199401 ], [ 9.136150324175242, 45.521060086532344 ], [ 9.136698017475011, 45.521103711828289 ], [ 9.136774838243969, 45.521109194752071 ], [ 9.13678477069759, 45.521054716253509 ], [ 9.13679160495724, 45.521022404385491 ], [ 9.136834700148851, 45.52078477948664 ], [ 9.136973933587379, 45.520048175223856 ], [ 9.136985635486631, 45.519986278876594 ], [ 9.137458304493396, 45.520043636603688 ], [ 9.137876204612439, 45.52009436758663 ], [ 9.13794162385039, 45.520102312276954 ], [ 9.137957629504605, 45.520104249062278 ], [ 9.137993269867826, 45.52010857269704 ], [ 9.138057332982703, 45.520115550998504 ], [ 9.138122723064257, 45.520125269292699 ], [ 9.138196591816621, 45.520136237076173 ], [ 9.138417032777307, 45.520163736146102 ], [ 9.138438196254878, 45.520165437579244 ], [ 9.138461587451832, 45.520167318104697 ], [ 9.138703871581903, 45.520199560484834 ], [ 9.138766023337404, 45.520207620862251 ], [ 9.138995864353795, 45.520239062823762 ], [ 9.139033991418859, 45.520244278377483 ], [ 9.139112170884784, 45.520253416688227 ], [ 9.139672221919815, 45.520322752207626 ], [ 9.139780071320851, 45.520338096276689 ], [ 9.14005228955703, 45.520371225589543 ], [ 9.140351103744962, 45.520407827124572 ], [ 9.140503340835844, 45.520426991181012 ], [ 9.140594474972421, 45.520438466901901 ], [ 9.141503367306496, 45.520552863761189 ], [ 9.141624261803297, 45.520568080151385 ], [ 9.141691231206533, 45.520576503517994 ], [ 9.141694963479974, 45.520577009974602 ], [ 9.141700001901434, 45.520577689837538 ], [ 9.141531192758151, 45.52126626893584 ], [ 9.141370429377934, 45.521899476294429 ], [ 9.142539613527852, 45.522026168596398 ], [ 9.142561527645352, 45.52202854385196 ], [ 9.142596557943953, 45.522032334211644 ], [ 9.142708629351578, 45.522044475023819 ], [ 9.142900268448917, 45.522059980033774 ], [ 9.14292657035841, 45.52191840007422 ], [ 9.142954184487014, 45.521769759651548 ], [ 9.143006853005186, 45.521778879698125 ], [ 9.14310430767935, 45.521795766643905 ], [ 9.143078100087477, 45.521791208106585 ], [ 9.143079888816041, 45.521789675660379 ], [ 9.143078099398181, 45.521790938074609 ], [ 9.144629403939218, 45.519991268508001 ], [ 9.146176703834939, 45.518191357416292 ], [ 9.147673576073011, 45.516484652846131 ], [ 9.148376878617327, 45.515691366549994 ], [ 9.149144679252563, 45.514774225693657 ], [ 9.149579094739535, 45.514274091477461 ], [ 9.149864259427433, 45.513931537479969 ], [ 9.150468358398923, 45.513263214509998 ], [ 9.151922681591492, 45.511682568878371 ], [ 9.152549138093624, 45.510991521839394 ], [ 9.153315285846524, 45.510126695857288 ], [ 9.152282706150535, 45.509970343896825 ], [ 9.151457510941405, 45.509762399186535 ], [ 9.150665746704233, 45.509463672814441 ], [ 9.149750088038173, 45.508979771820357 ], [ 9.148912804198394, 45.508428658020804 ], [ 9.148226124571956, 45.507797005179427 ], [ 9.147804952889771, 45.50723615582595 ], [ 9.147475699403628, 45.506503983930756 ], [ 9.147382151345878, 45.505686398932994 ], [ 9.147512295550861, 45.504964924646281 ], [ 9.147855900665807, 45.504321751473171 ], [ 9.148392549263676, 45.503710458463068 ], [ 9.149231021198037, 45.502980040789424 ], [ 9.150278064511273, 45.502302942068013 ], [ 9.150840264050656, 45.502023564996307 ], [ 9.151241098496412, 45.501833511843579 ], [ 9.152801839588722, 45.501140085921861 ], [ 9.15394446688353, 45.500643297425555 ], [ 9.157574684665763, 45.498977216851834 ], [ 9.158422716777061, 45.498570584018999 ], [ 9.159044210619536, 45.498284336504099 ], [ 9.159925495961685, 45.497876880752678 ], [ 9.162050809706411, 45.496903463076727 ], [ 9.163536857780748, 45.496229988466489 ], [ 9.163925521785906, 45.495910161174564 ], [ 9.165693130651682, 45.494815498569828 ], [ 9.166368546312084, 45.494222692755507 ], [ 9.167198084447742, 45.493494595502163 ], [ 9.168372952118908, 45.492615617962464 ], [ 9.169692541417751, 45.491741767432771 ], [ 9.170424262669213, 45.49136402259262 ], [ 9.171015490527251, 45.49114503795154 ], [ 9.171825743278553, 45.490862756526305 ], [ 9.173041292415432, 45.49060424545317 ], [ 9.17436239538552, 45.490444209541856 ], [ 9.175987239795369, 45.490264290375599 ], [ 9.176833455167454, 45.49009654565581 ], [ 9.177849746143208, 45.48974751767701 ], [ 9.179144176000813, 45.489137912349463 ], [ 9.182266450783569, 45.486789523945205 ], [ 9.182025573682335, 45.485606680887209 ], [ 9.181887804597093, 45.485006758373594 ], [ 9.181734057228322, 45.483994344107288 ], [ 9.181514907260853, 45.482696971446423 ], [ 9.181498597350576, 45.482519542216522 ], [ 9.181846478721557, 45.482013397421909 ], [ 9.181440697561989, 45.481863684656368 ], [ 9.180431350983449, 45.481752645976364 ], [ 9.178997064246319, 45.481619452721873 ], [ 9.177833801328829, 45.481529876183586 ], [ 9.177237009210165, 45.481485264668343 ], [ 9.176525800233421, 45.481432142092856 ], [ 9.17588350581409, 45.481382193661048 ], [ 9.174705839026153, 45.481286531876485 ], [ 9.173946183053822, 45.48122649201499 ], [ 9.173070516407822, 45.481159198272501 ], [ 9.172561463756745, 45.481120999193372 ], [ 9.172123961654322, 45.480838761239518 ], [ 9.171305971065163, 45.480316589047796 ], [ 9.17042073683603, 45.479724078831659 ], [ 9.169988050928939, 45.479462347721004 ], [ 9.168683353985717, 45.478631068982324 ], [ 9.167286813114313, 45.477707829964245 ], [ 9.166454099536463, 45.477152025384271 ], [ 9.166323073044481, 45.477083179572681 ], [ 9.165257742136724, 45.476406237907021 ], [ 9.164864980276409, 45.475889114304472 ], [ 9.164359051224638, 45.474600313483315 ], [ 9.163109916891131, 45.471724976576638 ], [ 9.162411976911001, 45.470901661508243 ], [ 9.161698150467585, 45.470085430494457 ], [ 9.162693797488574, 45.469346460243955 ], [ 9.164312566792253, 45.46808897459664 ], [ 9.163318256848193, 45.468170519810137 ], [ 9.161171250338588, 45.468331064119702 ], [ 9.160669799473983, 45.468358373644698 ], [ 9.15771139426664, 45.468603079185314 ], [ 9.15679644603467, 45.469306430488032 ], [ 9.155376510959321, 45.470370014731387 ], [ 9.154427892717937, 45.471038829026156 ], [ 9.153649632941098, 45.471651553121312 ], [ 9.153510547002965, 45.471760294255184 ], [ 9.152560629283192, 45.472509294128862 ], [ 9.151593328166681, 45.473202186824416 ], [ 9.150584278462196, 45.473984328096449 ], [ 9.149715616060957, 45.47467086390553 ], [ 9.148953030696278, 45.475249781154965 ], [ 9.148584370742407, 45.475540908996962 ], [ 9.148153760131688, 45.475871901284812 ], [ 9.145844707434353, 45.477591756654434 ], [ 9.143415164369257, 45.479432376714449 ], [ 9.14292744987087, 45.479116426187502 ], [ 9.142299579176301, 45.479511822462356 ], [ 9.140757809460803, 45.480469839794971 ], [ 9.140583289765965, 45.481062145306986 ], [ 9.140446666797438, 45.481433877923678 ], [ 9.140216362476602, 45.481747624620319 ], [ 9.139909052022201, 45.482045983288657 ], [ 9.139477357230575, 45.482341299889207 ], [ 9.138919945403252, 45.482483121309485 ], [ 9.138306385575227, 45.48263630490257 ], [ 9.137516345219471, 45.482832049545443 ], [ 9.136906737580443, 45.482982385498303 ], [ 9.136277115031566, 45.483138412946275 ], [ 9.135539156032268, 45.483314323945521 ], [ 9.134761111139158, 45.483504364530361 ], [ 9.134107376733136, 45.48366886970345 ], [ 9.133737670856197, 45.483762872854705 ], [ 9.133377480091973, 45.483850382850051 ], [ 9.133008466655042, 45.483941142451719 ], [ 9.132623457056356, 45.484031919602756 ], [ 9.131859461979623, 45.484219313675808 ], [ 9.131504262369122, 45.484309602278394 ], [ 9.131135499471991, 45.484400625574303 ], [ 9.13076655599021, 45.484497048514946 ], [ 9.130217098592169, 45.484638818308881 ], [ 9.128037942059594, 45.485185687613694 ], [ 9.126895465407745, 45.485458355926774 ], [ 9.124627187221977, 45.486007645395773 ], [ 9.118051572944957, 45.484867381374038 ], [ 9.118597310542031, 45.486648432088913 ], [ 9.11853223334902, 45.487252740316734 ], [ 9.118173290675754, 45.487895250334972 ], [ 9.117556636697735, 45.488306745676788 ], [ 9.117025230418777, 45.48860874182251 ], [ 9.116539798202485, 45.488867348098644 ], [ 9.114877448233424, 45.489741835507672 ], [ 9.112936373272735, 45.490771665474291 ], [ 9.112586937347075, 45.490931916705804 ], [ 9.11240394875016, 45.490716209871628 ], [ 9.111837035033879, 45.490885495955155 ], [ 9.111131255575572, 45.49095343009003 ], [ 9.109093910340492, 45.490276198280171 ], [ 9.108141763107751, 45.491862600995567 ], [ 9.106632584679954, 45.491626768613912 ], [ 9.107243544963374, 45.490383867498494 ], [ 9.106239491503057, 45.490165191071355 ], [ 9.102966548251114, 45.489392693328767 ], [ 9.103118420049613, 45.488817613029724 ], [ 9.101468130675672, 45.488476708688061 ], [ 9.099994668505271, 45.487893945812104 ], [ 9.09853421355159, 45.487377400169947 ], [ 9.097664843118904, 45.487107224434553 ], [ 9.097433948933478, 45.487230873442122 ], [ 9.096765868682231, 45.487029734910109 ], [ 9.095922361606123, 45.486834727456085 ], [ 9.094451620755249, 45.486516476301126 ], [ 9.093669413230259, 45.487542438287633 ], [ 9.092562495499173, 45.488555700315047 ], [ 9.087179981526251, 45.49213021168655 ], [ 9.084272997702309, 45.493993795385514 ], [ 9.082157455690806, 45.495355551844916 ], [ 9.081521899632245, 45.495722446455552 ], [ 9.080802080917952, 45.496062484968441 ], [ 9.080212360349416, 45.496273081303549 ], [ 9.079515350781897, 45.49646223801701 ], [ 9.078991139816495, 45.49657368027102 ], [ 9.078669501314963, 45.496981832846053 ], [ 9.07866726903486, 45.497034036832723 ], [ 9.078920936494535, 45.49715276564077 ], [ 9.078976699743727, 45.497154251705204 ], [ 9.079009961752753, 45.497166830114807 ], [ 9.079695866773834, 45.49741292160774 ], [ 9.080552296752677, 45.497720806608498 ], [ 9.080825397600954, 45.497816589660289 ], [ 9.080753134181467, 45.497930446043284 ], [ 9.080923599037561, 45.498004711832415 ], [ 9.081271498290011, 45.498156285922867 ], [ 9.081271521101302, 45.498156299488784 ], [ 9.081303694222106, 45.49815612412317 ], [ 9.081449676714547, 45.498084871890519 ], [ 9.081509173283527, 45.498063406079709 ], [ 9.081514268978804, 45.498047513753377 ], [ 9.081586703639104, 45.497821526229551 ], [ 9.081770427857622, 45.497763799711912 ], [ 9.082303266957066, 45.497697604619759 ], [ 9.082583689423233, 45.497734419518395 ], [ 9.082687634957011, 45.497711030498429 ], [ 9.082791570421884, 45.497676680714051 ], [ 9.082852764814984, 45.497624522488252 ], [ 9.083571041879713, 45.497408731591001 ], [ 9.083805972512868, 45.498058472212414 ], [ 9.084041318722409, 45.498150063363788 ], [ 9.084185999953347, 45.498183129476011 ], [ 9.084563204533495, 45.498326006173919 ], [ 9.085885179413964, 45.498794295880259 ], [ 9.086039371418765, 45.498822004332595 ], [ 9.086332738070181, 45.498444025631436 ], [ 9.086409852538514, 45.498371664920448 ], [ 9.086486481534267, 45.498263593674181 ], [ 9.086627022844846, 45.498101467015317 ], [ 9.086856766454334, 45.497822523936598 ], [ 9.086882377092982, 45.497826999746358 ], [ 9.086991378904324, 45.497961931116521 ], [ 9.087100213597608, 45.497988850092398 ], [ 9.087189898594019, 45.498047287413705 ], [ 9.087253888405789, 45.498047242524194 ], [ 9.087336950643712, 45.497957168920273 ], [ 9.087791081045944, 45.497808297896484 ], [ 9.087861525502152, 45.49783974658412 ], [ 9.087829631876815, 45.4979072757666 ], [ 9.087874506219423, 45.497952244438871 ], [ 9.087955197909649, 45.497970061824695 ], [ 9.088066553870771, 45.498001614524078 ], [ 9.08822665655908, 45.498073497497259 ], [ 9.088559626858679, 45.49819475014489 ], [ 9.08889265560564, 45.498352005905033 ], [ 9.088963079951219, 45.49836995237348 ], [ 9.089251288186876, 45.49851140065087 ], [ 9.089718332035018, 45.498707372781077 ], [ 9.090148037061503, 45.49888768542354 ], [ 9.090150186387021, 45.498916370443688 ], [ 9.089780983879924, 45.499359158634498 ], [ 9.089708226083095, 45.499446424977776 ], [ 9.089672333558392, 45.499489448216018 ], [ 9.089651336916447, 45.499514629678551 ], [ 9.089586364876794, 45.499592563693035 ], [ 9.089625645491171, 45.499623901041218 ], [ 9.089635537779076, 45.499631784408699 ], [ 9.089789555867952, 45.499656753890434 ], [ 9.089904508403318, 45.49967539425365 ], [ 9.090496130444262, 45.499771317104148 ], [ 9.090369612970539, 45.499894507305811 ], [ 9.090105268790515, 45.500193287727242 ], [ 9.090037442786306, 45.500269949275989 ], [ 9.090035397293168, 45.500271481085989 ], [ 9.089925364357486, 45.500353915350026 ], [ 9.089887222281765, 45.500396478374611 ], [ 9.089887202941483, 45.500396499962243 ], [ 9.089848703088961, 45.500439486306838 ], [ 9.089937084515228, 45.500718448203479 ], [ 9.089958998455621, 45.500774557227139 ], [ 9.089964981448944, 45.500789894868362 ], [ 9.089976116453235, 45.500818405592696 ], [ 9.090054625063495, 45.501016435584816 ], [ 9.09009884026462, 45.501130399485127 ], [ 9.09012403276871, 45.501195358457714 ], [ 9.090180898987709, 45.50133982601529 ], [ 9.090241983816565, 45.501501792399033 ], [ 9.090310600419611, 45.501676373184758 ], [ 9.090383643814148, 45.501858542370833 ], [ 9.090391689303834, 45.501878738939261 ], [ 9.090462399901666, 45.502055850858547 ], [ 9.090483326271888, 45.502107981801061 ], [ 9.090504394285791, 45.502160466091546 ], [ 9.090523366532759, 45.502208663923888 ], [ 9.090576899364034, 45.502344618874531 ], [ 9.090603098215208, 45.502405899959811 ], [ 9.090611578505534, 45.502425749617871 ], [ 9.090675696606965, 45.502580863894899 ], [ 9.090713684484182, 45.502673237283751 ], [ 9.090752324815595, 45.502767165497382 ], [ 9.090781215922947, 45.502838696720005 ], [ 9.090807622194179, 45.502904046471087 ], [ 9.090819320462755, 45.502931101440709 ], [ 9.090826339360397, 45.502947334249647 ], [ 9.090828447198444, 45.502952206855859 ], [ 9.090853764555616, 45.503016599813087 ], [ 9.090934637836821, 45.503222925352887 ], [ 9.090959608147683, 45.503291361007165 ], [ 9.090985067666514, 45.503361101819543 ], [ 9.091035910140297, 45.503486446378076 ], [ 9.091089681896714, 45.503627301525967 ], [ 9.091100700686763, 45.503656069652735 ], [ 9.091140254254887, 45.503759406092804 ], [ 9.091178321295693, 45.503863780343075 ], [ 9.091207728509968, 45.50394438349052 ], [ 9.091223542484492, 45.504002642403556 ], [ 9.091237952082885, 45.504055711663213 ], [ 9.091246792309656, 45.504150112985272 ], [ 9.091256424740934, 45.504248127388351 ], [ 9.091268489382573, 45.504370874447702 ], [ 9.091289065409335, 45.504585831533319 ], [ 9.09129059110044, 45.504601794118379 ], [ 9.09129273964955, 45.504624119771066 ], [ 9.091308875182694, 45.504776823895973 ], [ 9.091330697860943, 45.504975192274571 ], [ 9.091338034600676, 45.505078452469768 ], [ 9.091353373514114, 45.505225435423021 ], [ 9.091357750310982, 45.505267615474708 ], [ 9.091365233596987, 45.50535082039481 ], [ 9.09137730130981, 45.505442658024862 ], [ 9.091381435546051, 45.50547392633721 ], [ 9.091411371892727, 45.505697722087803 ], [ 9.091417663346478, 45.505744563303587 ], [ 9.091434567482441, 45.505870083681558 ], [ 9.091444931962378, 45.505959118747654 ], [ 9.091457124116943, 45.506063759980748 ], [ 9.09147066232609, 45.506173144468725 ], [ 9.091486524620644, 45.506283413337854 ], [ 9.091503573196569, 45.506418776298126 ], [ 9.09151703627605, 45.506553806268037 ], [ 9.091527877794912, 45.50668087743766 ], [ 9.091556743032687, 45.506760082365474 ], [ 9.091558455645051, 45.50676637690308 ], [ 9.091565819233733, 45.506794337838798 ], [ 9.091582663053208, 45.506860382893926 ], [ 9.091599270415269, 45.506927495585877 ], [ 9.091626611186191, 45.507033204603701 ], [ 9.091627418302533, 45.507036327784732 ], [ 9.091637381679678, 45.507082900008541 ], [ 9.091637406554243, 45.507082879596531 ], [ 9.09178792615282, 45.506959363173884 ], [ 9.091844375719482, 45.506913060890753 ], [ 9.091836799661124, 45.506907222865642 ], [ 9.0918830294874, 45.506883882563926 ], [ 9.091883058114297, 45.506883865136437 ], [ 9.091898592524277, 45.506872511663659 ], [ 9.091984445627411, 45.50680368208549 ], [ 9.092034361982982, 45.50676370787437 ], [ 9.092449906521361, 45.506430645944057 ], [ 9.092548515626529, 45.506352029807474 ], [ 9.092557570378647, 45.506344811471998 ], [ 9.09257035291572, 45.50633460416099 ], [ 9.092625323615929, 45.506301605902792 ], [ 9.092671822849248, 45.506274213279447 ], [ 9.092673241713518, 45.506273566036768 ], [ 9.092709180296328, 45.50625696919402 ], [ 9.092883368447762, 45.506176313543854 ], [ 9.092930187778251, 45.506155233352558 ], [ 9.092976347697194, 45.506141264798643 ], [ 9.093104562338731, 45.506102402874397 ], [ 9.09324768309331, 45.506061973238324 ], [ 9.093322565087101, 45.506040812897815 ], [ 9.093344001328857, 45.506034758452564 ], [ 9.093445142112824, 45.506003436213945 ], [ 9.093632393077471, 45.505956161455231 ], [ 9.09383732969652, 45.505906483307207 ], [ 9.093861404583029, 45.505900090896844 ], [ 9.094167081040945, 45.505831737774812 ], [ 9.094218263210477, 45.505903786312174 ], [ 9.094319668188174, 45.506046566802468 ], [ 9.09481327392988, 45.506741574543582 ], [ 9.094815760408807, 45.506745074336784 ], [ 9.094958180449114, 45.506946458970056 ], [ 9.095181760423719, 45.507262577189934 ], [ 9.095198869254251, 45.507286401288567 ], [ 9.095221333310292, 45.507317630602145 ], [ 9.095277723143207, 45.507399237032381 ], [ 9.095511879616506, 45.507336346130693 ], [ 9.096050443676297, 45.50720399268161 ], [ 9.096570542793135, 45.507071446123405 ], [ 9.096697295300277, 45.50703914477976 ], [ 9.09728541043388, 45.50690411251751 ], [ 9.09748175336485, 45.506859027392309 ], [ 9.098204711651505, 45.506683283439784 ], [ 9.098233731618743, 45.506676041711813 ], [ 9.098850295364535, 45.50652208108631 ], [ 9.098813278906949, 45.506618740514966 ], [ 9.098581437098828, 45.507223989855326 ], [ 9.098328030063101, 45.507912337351719 ], [ 9.098297779398282, 45.50798903026805 ], [ 9.098181650654096, 45.508283360309719 ], [ 9.098149419351882, 45.50837618985333 ], [ 9.098094953549348, 45.508516460743948 ], [ 9.098029975672308, 45.508668879451768 ], [ 9.097969170403672, 45.508787850052492 ], [ 9.097805447620532, 45.509139274013833 ], [ 9.097595580029656, 45.509589970615465 ], [ 9.097499931132278, 45.509799104181184 ], [ 9.097427285737769, 45.509948994973158 ], [ 9.097344933798224, 45.510115946699706 ], [ 9.097289229530524, 45.510232631172371 ], [ 9.097243483646741, 45.510331817876526 ], [ 9.09722505695232, 45.510371754794143 ], [ 9.097187523421933, 45.510446257089413 ], [ 9.097044620208058, 45.510745148324361 ], [ 9.096982024496564, 45.510938731393153 ], [ 9.096876616754983, 45.511276351443158 ], [ 9.096744404494418, 45.511671220778403 ], [ 9.096651592860882, 45.511970281197485 ], [ 9.096538283828645, 45.512318419614836 ], [ 9.09650840045197, 45.512420054201804 ], [ 9.096505344011829, 45.512429408968742 ], [ 9.096498268594209, 45.512450984406492 ], [ 9.096494237462386, 45.512463285141799 ], [ 9.096488874615559, 45.512488731196875 ], [ 9.096504738383979, 45.51250297515697 ], [ 9.096524749175423, 45.512520946595785 ], [ 9.096281317528296, 45.512692785212096 ], [ 9.096075370239729, 45.512864571334894 ], [ 9.09601740479969, 45.512936592372313 ], [ 9.095794735735584, 45.513205284788157 ], [ 9.095613252914269, 45.513419966201077 ], [ 9.095525336406453, 45.513530763832009 ], [ 9.095491623701188, 45.513577607142622 ], [ 9.09541642248028, 45.513752359771679 ], [ 9.095317040788164, 45.513983790248894 ], [ 9.095253934183283, 45.51413741594444 ], [ 9.095248753622284, 45.51416323998658 ], [ 9.095243343911246, 45.514238591400449 ], [ 9.095235697280748, 45.514345100338247 ], [ 9.09523475222225, 45.51434800599953 ], [ 9.095234092523185, 45.514350034299184 ], [ 9.09523371043071, 45.514351204765568 ], [ 9.095225599551009, 45.514394847888127 ], [ 9.095214249168803, 45.514455922052058 ], [ 9.095195194620223, 45.514455564101119 ], [ 9.095194561496164, 45.514455551918473 ], [ 9.095194532060502, 45.514455551654493 ], [ 9.095188590691132, 45.51447957598478 ], [ 9.095171244240644, 45.51456080769475 ], [ 9.095164807754163, 45.514584648085922 ], [ 9.095134441659548, 45.514634998887935 ], [ 9.095125744646715, 45.514651568258216 ], [ 9.09512050269441, 45.514661506583508 ], [ 9.095116572589085, 45.514668957790732 ], [ 9.095100748684501, 45.514699035405762 ], [ 9.095082003201339, 45.51474962978957 ], [ 9.095052914476714, 45.514897058289193 ], [ 9.09501820430382, 45.515068446060539 ], [ 9.095007658720473, 45.515116070785758 ], [ 9.094995035668106, 45.51517302240314 ], [ 9.094929057210654, 45.515298877306364 ], [ 9.094926511822331, 45.515335176489629 ], [ 9.094925617886229, 45.515347847427847 ], [ 9.094924413671247, 45.515365120425841 ], [ 9.094919317459926, 45.515424366621367 ], [ 9.094915598194129, 45.515467726920839 ], [ 9.094910173757972, 45.515529996595426 ], [ 9.094870053351979, 45.515689863220409 ], [ 9.09484513505744, 45.515756465088167 ], [ 9.094806371547831, 45.51585730103875 ], [ 9.094807316332586, 45.515950413508342 ], [ 9.09480802734474, 45.516019413997299 ], [ 9.09470258095357, 45.516139941870037 ], [ 9.09458713057044, 45.516278066189408 ], [ 9.09451323168806, 45.516367392093066 ], [ 9.094471644649731, 45.516416547119675 ], [ 9.094458405005014, 45.51645632923811 ], [ 9.09444185684475, 45.516506023865865 ], [ 9.094399760633811, 45.516589031275394 ], [ 9.094385108620781, 45.516618913692874 ], [ 9.094365591083557, 45.516664098567411 ], [ 9.094059744238308, 45.517366970073475 ], [ 9.093606375303047, 45.518520648825522 ], [ 9.093559023329153, 45.518618701861755 ], [ 9.093497884726069, 45.518745330211225 ], [ 9.093424127069133, 45.518825838992427 ], [ 9.093359683051098, 45.518964652541094 ], [ 9.093309861865256, 45.519075186764731 ], [ 9.09324001254819, 45.519226422491975 ], [ 9.093218026043298, 45.519275082605013 ], [ 9.093214772155884, 45.519280162272572 ], [ 9.09318631983087, 45.519348079524079 ], [ 9.09314689008286, 45.519384464234719 ], [ 9.093000641418458, 45.519455745326901 ], [ 9.092991714862839, 45.519460082333225 ], [ 9.092993243509264, 45.519462450591192 ], [ 9.093128751652049, 45.519672113996123 ], [ 9.093164051441631, 45.519673569319259 ], [ 9.093443914541005, 45.519594977293835 ], [ 9.093249189245009, 45.519800788816148 ], [ 9.093126569204172, 45.519950527782711 ], [ 9.092732757022789, 45.520426914719224 ], [ 9.095387942125214, 45.521742135818712 ], [ 9.09483373923622, 45.522317094990434 ], [ 9.094688041561565, 45.522479876184271 ], [ 9.094632379536684, 45.522540446261075 ], [ 9.094630725120242, 45.522545146444642 ], [ 9.094427200070934, 45.52273967744221 ], [ 9.094364264537329, 45.522808645215378 ], [ 9.094484590256542, 45.522871688868513 ], [ 9.09493840722825, 45.523143856157809 ], [ 9.095782236672951, 45.523609273971822 ], [ 9.09622232806421, 45.523843997728555 ], [ 9.096257026760593, 45.523863839820713 ], [ 9.096285428137856, 45.523880070190962 ], [ 9.096385975872424, 45.523933495771054 ], [ 9.096430428075548, 45.523958403837057 ], [ 9.096329376547775, 45.52401500101184 ], [ 9.096204501463049, 45.524084603059919 ], [ 9.09602938022477, 45.52418219362135 ], [ 9.095981655783319, 45.524209165962887 ], [ 9.095901519025682, 45.524259311255797 ], [ 9.095598393196498, 45.524456905691416 ], [ 9.095387569726309, 45.524583822409525 ], [ 9.095261748554851, 45.52466057755251 ], [ 9.095027148855195, 45.524796410425765 ], [ 9.094767021544294, 45.524946527439099 ], [ 9.094523217169611, 45.52508560583415 ], [ 9.094455644090946, 45.525098294604966 ], [ 9.094413633456698, 45.525100445050761 ], [ 9.094334127828272, 45.525094809830073 ], [ 9.094278477751624, 45.52508855131461 ], [ 9.094153102877197, 45.525154867938483 ], [ 9.094032298610726, 45.52521650020239 ], [ 9.093850177138194, 45.52530840410337 ], [ 9.093685960621796, 45.525392151799892 ], [ 9.093612529665132, 45.525446579370254 ], [ 9.093549112541082, 45.52550491405573 ], [ 9.093537169705893, 45.525519145683759 ], [ 9.093492903217667, 45.525571875413327 ], [ 9.093136677270065, 45.525864822567591 ], [ 9.092958034357896, 45.526170988392536 ], [ 9.092970935603201, 45.526224981821947 ], [ 9.092779450259771, 45.526422994911989 ], [ 9.092882924264154, 45.526915967076867 ], [ 9.092912347170751, 45.52701899420147 ], [ 9.092937073125807, 45.527149468180653 ], [ 9.092977170085312, 45.527281490018659 ], [ 9.092998327690688, 45.52734561968969 ], [ 9.09300954635474, 45.527379530117791 ], [ 9.093015598468165, 45.527391550886691 ], [ 9.093021324265056, 45.527402921691404 ], [ 9.093045044285754, 45.527432205360881 ], [ 9.093086756252347, 45.527459336879183 ], [ 9.093171386293999, 45.527517563095536 ], [ 9.093272539297976, 45.527584431757248 ], [ 9.093418186709551, 45.52767763268951 ], [ 9.093541316011791, 45.527768105514085 ], [ 9.093658987352601, 45.527861383848553 ], [ 9.093787605860738, 45.527968186378565 ], [ 9.09388755867284, 45.528055936345602 ], [ 9.093972870583062, 45.528145161808709 ], [ 9.094028892618104, 45.528187192438246 ], [ 9.094084997492704, 45.528225815092981 ], [ 9.094113318906842, 45.528248680464479 ], [ 9.093740207201961, 45.528389278702484 ], [ 9.093423159839926, 45.52850874838456 ], [ 9.092953393300915, 45.528688194375121 ], [ 9.092930615869685, 45.528696397207774 ], [ 9.092922046464558, 45.528717852682988 ], [ 9.093122313193547, 45.529111015768656 ], [ 9.093269036448691, 45.5293982156997 ], [ 9.094434824248529, 45.529322533043484 ], [ 9.095415329075244, 45.529258863338121 ], [ 9.095610904226161, 45.529445241023865 ], [ 9.095626849526447, 45.529456185418091 ], [ 9.095663595530345, 45.529481854907608 ], [ 9.09570614433084, 45.529501481048896 ], [ 9.095741553228736, 45.529517194686207 ], [ 9.095749503074975, 45.529520709093646 ], [ 9.095778134549272, 45.529544082186867 ], [ 9.095821093317475, 45.529579133702647 ], [ 9.095893001370388, 45.529624512924116 ], [ 9.095945039946635, 45.529668056355639 ], [ 9.096018457036694, 45.529721103204849 ], [ 9.096113506108484, 45.529806752556354 ], [ 9.09617486949471, 45.529857973132664 ], [ 9.096243783387241, 45.529912984835235 ], [ 9.096355975674797, 45.529986975232227 ], [ 9.096453349220095, 45.530057893205068 ], [ 9.096506606776067, 45.530101536459725 ], [ 9.096507825014946, 45.530101894815601 ], [ 9.09664745806154, 45.530206086416094 ], [ 9.096839181502393, 45.530359394242829 ], [ 9.096839205496009, 45.530359413465689 ], [ 9.096944108421404, 45.530443591716008 ], [ 9.096977893203283, 45.53047071241101 ], [ 9.097113125702213, 45.530584586826713 ], [ 9.097295156989844, 45.530734621943026 ], [ 9.097450415797038, 45.530856454784086 ], [ 9.097609402213395, 45.530969217794841 ], [ 9.097824157061478, 45.531133322869032 ], [ 9.097857271150229, 45.531179151354777 ], [ 9.098061063646794, 45.531338188445595 ], [ 9.098361094360035, 45.531580066568687 ], [ 9.098604299969134, 45.531776570521288 ], [ 9.098852839031316, 45.531978771061908 ], [ 9.098987816867799, 45.532086412651815 ], [ 9.098987823769109, 45.532086393867445 ], [ 9.099021611541939, 45.531994443780334 ], [ 9.099182672192901, 45.531580236953893 ], [ 9.099265298770364, 45.531361585709838 ], [ 9.099296545159799, 45.531281129079709 ] ] ] } },
{ "type": "Feature", "properties": { "ZONE_IDX": 9, "AREA": 21013486.593699999, "PERIMETRO": 27157.1251 }, "geometry": { "type": "Polygon", "coordinates": [ [ [ 9.175720607567026, 45.535601995265658 ], [ 9.175741991021273, 45.535369537491661 ], [ 9.17608231355424, 45.535391565959337 ], [ 9.176484754684207, 45.535417619726871 ], [ 9.176800701081751, 45.535438064233396 ], [ 9.177035028012128, 45.535451146962977 ], [ 9.177101238846278, 45.535456092632138 ], [ 9.177187949250053, 45.535462604108872 ], [ 9.177276224861705, 45.535466575590966 ], [ 9.177490019037851, 45.535482176122564 ], [ 9.177651553566131, 45.535493955668656 ], [ 9.177668017582981, 45.535465535020215 ], [ 9.177969906954287, 45.534944304817998 ], [ 9.178028291076306, 45.534877168540447 ], [ 9.178097588073983, 45.534795684966639 ], [ 9.178148165921028, 45.534815914565449 ], [ 9.178245999421632, 45.534854769538349 ], [ 9.178688393366025, 45.535079156999579 ], [ 9.178995607656356, 45.535244330907751 ], [ 9.17906539012793, 45.535286889931058 ], [ 9.179079648682201, 45.535235880832907 ], [ 9.179148536029697, 45.534989727669185 ], [ 9.179162565252865, 45.534991271701323 ], [ 9.179230418703016, 45.53500178185228 ], [ 9.179920742271179, 45.535103309855018 ], [ 9.179962572401706, 45.53510945875157 ], [ 9.180018950436351, 45.535118805505519 ], [ 9.180070291814145, 45.535127310345288 ], [ 9.180249424338186, 45.534280774369272 ], [ 9.180277145857543, 45.534136928575798 ], [ 9.180561363906849, 45.534162963161478 ], [ 9.180786430295191, 45.534196240868312 ], [ 9.181521854887153, 45.534299124223679 ], [ 9.181585644717376, 45.534307383488077 ], [ 9.181636383290654, 45.534313931563894 ], [ 9.181676419684658, 45.53431998819395 ], [ 9.181885426117606, 45.534343561086366 ], [ 9.181913897682712, 45.534287284811768 ], [ 9.181969730590179, 45.534176919518451 ], [ 9.181994628136318, 45.534180362064056 ], [ 9.183001497106529, 45.534324690512236 ], [ 9.183174744009065, 45.533668609597839 ], [ 9.183300702043438, 45.533193177090396 ], [ 9.183397690392235, 45.533206796515692 ], [ 9.183607944090859, 45.533244937898694 ], [ 9.18402052921995, 45.533336422867393 ], [ 9.184243716945192, 45.533358255224726 ], [ 9.184261029703615, 45.53335994649342 ], [ 9.184301743903275, 45.533361401376766 ], [ 9.184299491539035, 45.533336445530587 ], [ 9.184297831032497, 45.533318432082147 ], [ 9.18429920851885, 45.533291440604714 ], [ 9.184299541164277, 45.533289126153093 ], [ 9.18430179444178, 45.533273469756857 ], [ 9.184304348228766, 45.533255445861187 ], [ 9.184305773689694, 45.533237229450791 ], [ 9.184306733946112, 45.53321765054455 ], [ 9.184307884502706, 45.533199470996855 ], [ 9.184310002275089, 45.533181375388359 ], [ 9.184313715238327, 45.533163493214403 ], [ 9.184331397680106, 45.533112405123298 ], [ 9.184341382810278, 45.533089387792764 ], [ 9.184349386768142, 45.533072231134668 ], [ 9.18435762072893, 45.533055138906548 ], [ 9.184367023730523, 45.533038381621417 ], [ 9.184377559182533, 45.533021972632028 ], [ 9.184389073155179, 45.533005851896782 ], [ 9.184400342134975, 45.532989653261495 ], [ 9.184411238810192, 45.532973343637295 ], [ 9.184422083076276, 45.532957016901015 ], [ 9.184431569421237, 45.532940299979657 ], [ 9.184440724288796, 45.53292347486034 ], [ 9.184449388307534, 45.532906516968005 ], [ 9.184457086161837, 45.532889226882553 ], [ 9.184466116962726, 45.532872245166807 ], [ 9.184479078196004, 45.532854856512202 ], [ 9.184491380367302, 45.532838982908189 ], [ 9.184502864051929, 45.53282284239171 ], [ 9.184514495415181, 45.532806736760456 ], [ 9.184526942036788, 45.532790853596637 ], [ 9.184538959520209, 45.53277479895069 ], [ 9.184550609364901, 45.532758608663897 ], [ 9.184557767759319, 45.532747712333212 ], [ 9.184561413918336, 45.532742162241284 ], [ 9.184571234911234, 45.532725446642189 ], [ 9.184580513737233, 45.532708562586933 ], [ 9.184588760850444, 45.532691421954837 ], [ 9.184599470932259, 45.5326679288154 ], [ 9.184606312894369, 45.532650546500378 ], [ 9.184612291227209, 45.532633033274116 ], [ 9.184619354753506, 45.53261565419816 ], [ 9.184626098560424, 45.532589089845295 ], [ 9.184627092918456, 45.53258268051318 ], [ 9.184628899347214, 45.532571138229514 ], [ 9.184632960059922, 45.532548835047059 ], [ 9.18463513519796, 45.532530888384628 ], [ 9.184638471700348, 45.532513034005895 ], [ 9.184642062149795, 45.532495173799369 ], [ 9.184645645796362, 45.532477310633972 ], [ 9.18464872433956, 45.532459400628255 ], [ 9.184651874858785, 45.532441466388711 ], [ 9.184653399831685, 45.532423462646918 ], [ 9.18465470179453, 45.532405407961804 ], [ 9.184657542356311, 45.532378549516558 ], [ 9.184659946140261, 45.532360623553799 ], [ 9.184662604730759, 45.532333692927502 ], [ 9.184663098507285, 45.532315658927722 ], [ 9.184663356480444, 45.532306192826475 ], [ 9.184663580867952, 45.532297619077696 ], [ 9.184664379048305, 45.53228858143072 ], [ 9.184665157209071, 45.532279660257061 ], [ 9.184665641147884, 45.532272817623429 ], [ 9.184666429904615, 45.532261665026141 ], [ 9.18466705958736, 45.532243638437734 ], [ 9.184666615715814, 45.532225510984141 ], [ 9.184667241777991, 45.532207445346316 ], [ 9.184668771449667, 45.532189422594136 ], [ 9.184671227716967, 45.532171492494676 ], [ 9.184673437932517, 45.532153514639752 ], [ 9.184675783849011, 45.53213552126202 ], [ 9.184678029924946, 45.532117416839775 ], [ 9.184680205318788, 45.532095603274364 ], [ 9.184682323390424, 45.532077647171583 ], [ 9.184685280575273, 45.532059770712657 ], [ 9.184689954333248, 45.532042030976434 ], [ 9.184694564024541, 45.532024282343087 ], [ 9.184697862867052, 45.531997372743035 ], [ 9.184697611801594, 45.531979263642434 ], [ 9.184701441419685, 45.531956227478013 ], [ 9.184706511878884, 45.531938397084176 ], [ 9.184711121126929, 45.531920517934942 ], [ 9.184715544540037, 45.531902598583081 ], [ 9.184719199825937, 45.531884627063043 ], [ 9.184719717532976, 45.531880130497285 ], [ 9.184721287785742, 45.531866617313455 ], [ 9.184722316186168, 45.5318556061344 ], [ 9.184722970212484, 45.531848603411397 ], [ 9.184723958462939, 45.531830576237596 ], [ 9.184724680290248, 45.53181253689602 ], [ 9.184724992270555, 45.531794489220459 ], [ 9.184724845786002, 45.531776447691833 ], [ 9.184724104798473, 45.531758378809094 ], [ 9.184723897908862, 45.531754041033885 ], [ 9.18472318679321, 45.531739338934813 ], [ 9.184722679200243, 45.531721310595479 ], [ 9.184722457666425, 45.531703292602948 ], [ 9.184724218973898, 45.53167630628279 ], [ 9.184725959202362, 45.531658346292438 ], [ 9.184727842671546, 45.531631380486878 ], [ 9.184728743922902, 45.531613381357388 ], [ 9.184729901680658, 45.531595404844758 ], [ 9.184731186878931, 45.531577418059783 ], [ 9.184732984717661, 45.531559453474685 ], [ 9.184735614298686, 45.53154150607395 ], [ 9.184738187679018, 45.531523535189123 ], [ 9.184740113447557, 45.53150552989058 ], [ 9.184742224749224, 45.531487474784008 ], [ 9.184745321143215, 45.531469107536054 ], [ 9.18474921556648, 45.531451958635266 ], [ 9.184710459908077, 45.531320134279426 ], [ 9.184741612203453, 45.531217807869901 ], [ 9.184768996314999, 45.531119684577583 ], [ 9.184785181219857, 45.531061654560332 ], [ 9.184851516136231, 45.530823860470207 ], [ 9.184921153076363, 45.530574208949325 ], [ 9.184947602366165, 45.53057883649695 ], [ 9.18524949215263, 45.530611963083686 ], [ 9.185380923637011, 45.530626379186451 ], [ 9.1854239226723, 45.530631089015401 ], [ 9.185683279700442, 45.530659549380928 ], [ 9.185831697953283, 45.530675832405564 ], [ 9.185994157435445, 45.530693658411778 ], [ 9.186097643299334, 45.530705019451048 ], [ 9.186196764331916, 45.530715892755886 ], [ 9.186592215692412, 45.530770889108922 ], [ 9.186592248596909, 45.530770896830504 ], [ 9.18659120361087, 45.530745488491831 ], [ 9.186616115068102, 45.530502709918515 ], [ 9.186643359187737, 45.530278848670555 ], [ 9.186672653094346, 45.530076451620481 ], [ 9.186673437424538, 45.530065647292943 ], [ 9.186609757064057, 45.530058062342277 ], [ 9.186599043450075, 45.530056793705235 ], [ 9.186542887373676, 45.530050116318698 ], [ 9.186594576128011, 45.529922274820819 ], [ 9.186623336421256, 45.529852447147498 ], [ 9.186625559568554, 45.529847042840643 ], [ 9.186653904851024, 45.529778195531279 ], [ 9.186712548067488, 45.529635771453464 ], [ 9.186725860974565, 45.52960260439334 ], [ 9.186706114483899, 45.52959397705196 ], [ 9.186665828152941, 45.529573840496724 ], [ 9.186737048298586, 45.529495722853504 ], [ 9.186758365478466, 45.529472501290918 ], [ 9.186821657082442, 45.529403555361796 ], [ 9.18687697398944, 45.529332857040174 ], [ 9.186979536068606, 45.529201802034045 ], [ 9.187106268311931, 45.529039861142444 ], [ 9.187115260437174, 45.529028986505722 ], [ 9.18713104157635, 45.529014788273528 ], [ 9.187146846162404, 45.529000587418295 ], [ 9.187162702681094, 45.528986420342669 ], [ 9.187177050796395, 45.528971502680676 ], [ 9.187191288859591, 45.528956534588978 ], [ 9.187205508680767, 45.528941540628608 ], [ 9.187211575290981, 45.528935241838383 ], [ 9.187219843527894, 45.528926639084695 ], [ 9.187234336753008, 45.52891178236441 ], [ 9.187248775185138, 45.52889695162289 ], [ 9.187248796741418, 45.528896930203139 ], [ 9.18727144386326, 45.528875125337066 ], [ 9.187291730185796, 45.528856338094577 ], [ 9.187307510886775, 45.528842036325784 ], [ 9.187322303917449, 45.52882725912756 ], [ 9.187330250589994, 45.528819334083039 ], [ 9.187337100174977, 45.528812491823267 ], [ 9.187342543649216, 45.528807061601825 ], [ 9.187351921910739, 45.528797686670366 ], [ 9.187364855435309, 45.528782133942599 ], [ 9.187377167106188, 45.528766357212959 ], [ 9.187389094031628, 45.528750414597177 ], [ 9.187401021040511, 45.528734498983297 ], [ 9.187415927965706, 45.528717412805946 ], [ 9.187429371250268, 45.528702085155999 ], [ 9.187443279360858, 45.528686940358824 ], [ 9.187448117162107, 45.528681864269032 ], [ 9.187457559381144, 45.528671956965084 ], [ 9.187471832082089, 45.528656965368931 ], [ 9.187491021115406, 45.528633570503374 ], [ 9.187502759331359, 45.528617546332342 ], [ 9.187514393746781, 45.528601469960215 ], [ 9.187525987862557, 45.528585397473819 ], [ 9.1875379883846, 45.52856946732193 ], [ 9.187550617245121, 45.528553812199497 ], [ 9.187563246195836, 45.528538142301741 ], [ 9.187575499980468, 45.528522320640278 ], [ 9.187589581189833, 45.528507265549493 ], [ 9.187604021441846, 45.528492353880729 ], [ 9.187617224189813, 45.528476931194206 ], [ 9.187629965221781, 45.528461302244473 ], [ 9.187649231850793, 45.528437951856489 ], [ 9.187667406102152, 45.52841794510617 ], [ 9.187680999729695, 45.528402620777541 ], [ 9.187693454758097, 45.528386682656169 ], [ 9.18770431247628, 45.528369863268765 ], [ 9.187718152459412, 45.52835463705668 ], [ 9.187733908148761, 45.528340449166066 ], [ 9.187749322797734, 45.528326076725236 ], [ 9.187763356214417, 45.528310943488698 ], [ 9.187777817162374, 45.528296032204089 ], [ 9.187792258929026, 45.528281130259487 ], [ 9.187806561149278, 45.528266132091758 ], [ 9.187821347615779, 45.528251390842598 ], [ 9.187836143486027, 45.528236657465548 ], [ 9.187860210481009, 45.528215605846952 ], [ 9.187876952484286, 45.528201972840904 ], [ 9.187894693035048, 45.528188883791358 ], [ 9.187911749546675, 45.528175414704641 ], [ 9.187928800431962, 45.528161929843812 ], [ 9.187946139939154, 45.528148611366049 ], [ 9.188008940436518, 45.528091895979152 ], [ 9.188044107837802, 45.528054307677301 ], [ 9.188071670172906, 45.528027602697449 ], [ 9.188110303657567, 45.528000349863682 ], [ 9.18812805394024, 45.52798715287026 ], [ 9.188133377821524, 45.527982384826245 ], [ 9.188143913941722, 45.527972947941855 ], [ 9.188159725937744, 45.527958569491801 ], [ 9.188178429623454, 45.527939640695351 ], [ 9.188191908275302, 45.527924335332884 ], [ 9.188204956361584, 45.527908844489637 ], [ 9.18821770065753, 45.527893218954617 ], [ 9.188229761336519, 45.527877336014527 ], [ 9.188241762260729, 45.527861433253179 ], [ 9.188254964097631, 45.527845987958408 ], [ 9.188269144250702, 45.527830947019609 ], [ 9.188282010037016, 45.527815384396362 ], [ 9.188295271166659, 45.527799964827466 ], [ 9.188308972391839, 45.527784686455 ], [ 9.188321419615004, 45.52776891211974 ], [ 9.188339384631522, 45.527748363437759 ], [ 9.188354510267585, 45.527733756637659 ], [ 9.188362857790468, 45.527726999967562 ], [ 9.188379697098856, 45.527713370470586 ], [ 9.188389239806449, 45.527705888467558 ], [ 9.188396789596302, 45.527699958378449 ], [ 9.188412053439617, 45.5276854133825 ], [ 9.188427355315614, 45.527670859075528 ], [ 9.188430291146688, 45.527668348927165 ], [ 9.188443652420831, 45.527656926478635 ], [ 9.188462113800405, 45.527644465807988 ], [ 9.188462141245381, 45.527644446416154 ], [ 9.188479788784235, 45.527631397662518 ], [ 9.188497528770048, 45.527618412257247 ], [ 9.188515651346547, 45.527605664546869 ], [ 9.18853658818766, 45.527589295460466 ], [ 9.188552432277891, 45.527575002412064 ], [ 9.188563636578891, 45.527558728629273 ], [ 9.188574986518992, 45.527542506948741 ], [ 9.188586880944667, 45.527526486818161 ], [ 9.188599130276852, 45.527510616539857 ], [ 9.188612410913576, 45.527495200845841 ], [ 9.188625739745746, 45.527479797593763 ], [ 9.188633075284683, 45.527471909118276 ], [ 9.18863974669369, 45.527464716390845 ], [ 9.188655141404048, 45.52745031886132 ], [ 9.188672463588233, 45.527434574964438 ], [ 9.188690078445038, 45.527421363583628 ], [ 9.188706661517303, 45.52740761388354 ], [ 9.188722437729453, 45.527393425303494 ], [ 9.18873821484755, 45.527379239453133 ], [ 9.18875372574152, 45.527364906425547 ], [ 9.188768919278193, 45.527350417747854 ], [ 9.188784112545743, 45.527335921881495 ], [ 9.188799344066281, 45.527321448648991 ], [ 9.188814691798775, 45.527307054023161 ], [ 9.188830965822238, 45.527293084259242 ], [ 9.188848140297166, 45.527279491941364 ], [ 9.188865362852528, 45.527257108175633 ], [ 9.188871805914713, 45.527247685159587 ], [ 9.188876477957795, 45.527240834611 ], [ 9.188887451945188, 45.52722448747123 ], [ 9.188897980293781, 45.52720795294934 ], [ 9.188909320039286, 45.527191718596136 ], [ 9.188921879314565, 45.527175997004434 ], [ 9.188933854407077, 45.527160002937933 ], [ 9.188945324738278, 45.527143700871555 ], [ 9.188960142915267, 45.527129044929417 ], [ 9.188977891932902, 45.527115792775191 ], [ 9.188994531607175, 45.527101772938892 ], [ 9.189015443053453, 45.527085167592887 ], [ 9.189088315238529, 45.527092701070558 ], [ 9.189148203134927, 45.527098897531452 ], [ 9.189274830507726, 45.527111422949403 ], [ 9.189562746270161, 45.527139904295368 ], [ 9.189826275127231, 45.527165972012362 ], [ 9.190340166681471, 45.527216024549084 ], [ 9.190392271722921, 45.527221105660921 ], [ 9.190405329684802, 45.527218029199254 ], [ 9.1904050703046, 45.527225962350698 ], [ 9.190405015265947, 45.52722769917461 ], [ 9.190402457156379, 45.52730419471775 ], [ 9.190402346029602, 45.527307236793277 ], [ 9.19038444232409, 45.527631273545026 ], [ 9.190429076874114, 45.527652658613889 ], [ 9.19047215028489, 45.527656190328358 ], [ 9.190480162342938, 45.527656855873268 ], [ 9.190491655972311, 45.527657801725837 ], [ 9.19050679133001, 45.527672429589138 ], [ 9.190518099515073, 45.527683351542535 ], [ 9.190503038329704, 45.527764844059917 ], [ 9.190515810428696, 45.527782092307433 ], [ 9.190517939683367, 45.527785000584934 ], [ 9.190871590785132, 45.527820051779841 ], [ 9.190951098129082, 45.527827780919317 ], [ 9.190979475070602, 45.527830539509999 ], [ 9.19118779784004, 45.527850808435154 ], [ 9.191196272061603, 45.527854398620192 ], [ 9.191243484330045, 45.527887485578674 ], [ 9.191369926689671, 45.527901931474489 ], [ 9.191564589904662, 45.527924380326596 ], [ 9.19174607523334, 45.52794381414423 ], [ 9.191835663361783, 45.527953401030459 ], [ 9.192193651094231, 45.527975821065944 ], [ 9.192585800532584, 45.527998666277405 ], [ 9.192596031356173, 45.527999261891246 ], [ 9.192640535545531, 45.528000066693522 ], [ 9.192697960512538, 45.528001105126087 ], [ 9.192697958284187, 45.528001084663629 ], [ 9.192668553000352, 45.527731059409675 ], [ 9.192645362841702, 45.527513873472991 ], [ 9.192641672641015, 45.527446354711522 ], [ 9.192637175689164, 45.527389669364901 ], [ 9.192627373327092, 45.52726212759795 ], [ 9.192625441747694, 45.527236800862767 ], [ 9.192698433463713, 45.527235277341198 ], [ 9.19275834928011, 45.527234041552106 ], [ 9.193025155728707, 45.527265420378782 ], [ 9.193151231392541, 45.527284193751669 ], [ 9.193279049161843, 45.527303216834639 ], [ 9.193627905330924, 45.527349130633517 ], [ 9.193867973429233, 45.527382473624463 ], [ 9.194034650719569, 45.527406401275577 ], [ 9.194063470493216, 45.527410536123249 ], [ 9.194139997008998, 45.527421506983728 ], [ 9.194214261182935, 45.527433486401065 ], [ 9.194231334359465, 45.527434993688956 ], [ 9.194249664149899, 45.527436602302885 ], [ 9.19431612859751, 45.527439044847057 ], [ 9.194403356221246, 45.527448441138155 ], [ 9.19453809717071, 45.527478796423694 ], [ 9.194538132909623, 45.527478804036633 ], [ 9.194635705960003, 45.527498363536701 ], [ 9.194740196989184, 45.527516671775189 ], [ 9.194810415253984, 45.527527920363852 ], [ 9.195086501703742, 45.527572137557428 ], [ 9.195329160824226, 45.527606752171643 ], [ 9.195579579781327, 45.527637543474199 ], [ 9.195735006821854, 45.527654473820967 ], [ 9.195823077982899, 45.527663232996517 ], [ 9.195883530890551, 45.527669487959194 ], [ 9.195999213786148, 45.527678860926649 ], [ 9.196083816318948, 45.52768443950518 ], [ 9.196079719216316, 45.527698412671022 ], [ 9.196076166834722, 45.527710546167597 ], [ 9.196072091627354, 45.527724514600543 ], [ 9.196053979139455, 45.527786352756848 ], [ 9.195851096207717, 45.528479219659118 ], [ 9.195656371633365, 45.528457511447009 ], [ 9.195617981099131, 45.528652401095457 ], [ 9.195541741184826, 45.529048421720155 ], [ 9.195485779097751, 45.529330479041157 ], [ 9.195482740703538, 45.529350672808604 ], [ 9.19564578503936, 45.529368421978475 ], [ 9.195723843880099, 45.529376130956614 ], [ 9.195827169381847, 45.529388374246992 ], [ 9.196296958992793, 45.529446433453444 ], [ 9.196412688609469, 45.529460731138776 ], [ 9.196587174446899, 45.529482296563053 ], [ 9.196620066631912, 45.529387003610026 ], [ 9.196638444904137, 45.529337093159626 ], [ 9.196766627705552, 45.528987727918846 ], [ 9.196866481637661, 45.5287182642925 ], [ 9.196939528428128, 45.528518057422197 ], [ 9.197019463727839, 45.528303801837005 ], [ 9.197114192483378, 45.528044976012531 ], [ 9.197104168596786, 45.528042625869816 ], [ 9.197105175097935, 45.528039843199274 ], [ 9.197108277197541, 45.528031274722025 ], [ 9.197109553200868, 45.528022636236187 ], [ 9.197111048511585, 45.528012509785746 ], [ 9.197123586337302, 45.527978967154993 ], [ 9.197124174807147, 45.527977450712427 ], [ 9.19713469299869, 45.527950954492887 ], [ 9.197370301996612, 45.527986866174082 ], [ 9.197442389629421, 45.527997117520613 ], [ 9.19745487334354, 45.527998839005143 ], [ 9.1975074362455, 45.528006080558093 ], [ 9.197512983299227, 45.5279694957391 ], [ 9.197563131074109, 45.527822678954948 ], [ 9.197572094213776, 45.527796412164179 ], [ 9.197574004612898, 45.527790826066457 ], [ 9.197575494310835, 45.527786441141764 ], [ 9.197657945249418, 45.527544573380375 ], [ 9.197754977905182, 45.527267538729802 ], [ 9.197913663066577, 45.527296280842975 ], [ 9.197992507193799, 45.527311035416041 ], [ 9.198194085978768, 45.52734874791642 ], [ 9.198544365835769, 45.52741593206045 ], [ 9.199001197445762, 45.527501627969741 ], [ 9.199145278093859, 45.527528566818056 ], [ 9.199091829901452, 45.527631386388869 ], [ 9.199024187304419, 45.527763788592416 ], [ 9.198983819876869, 45.52784275232812 ], [ 9.198969593629208, 45.52787058059031 ], [ 9.198935876803784, 45.527936531451957 ], [ 9.198907709786942, 45.527991589421624 ], [ 9.198907702485517, 45.527991608664585 ], [ 9.199131710350633, 45.528057449554808 ], [ 9.19929684582989, 45.528106746762433 ], [ 9.199303833929307, 45.528106658372771 ], [ 9.199301023505949, 45.528110093233451 ], [ 9.199185483645824, 45.528267026552712 ], [ 9.19917595461666, 45.528287029752789 ], [ 9.199175947595471, 45.528287049100967 ], [ 9.200297489085138, 45.528460528652786 ], [ 9.20049077762836, 45.528490422570179 ], [ 9.200474132380382, 45.528540835999706 ], [ 9.200468976665357, 45.528556330986291 ], [ 9.200461003060283, 45.528582294787483 ], [ 9.200409235430019, 45.528735049117962 ], [ 9.200315899335866, 45.529010480956252 ], [ 9.200231563424362, 45.529259360862696 ], [ 9.200189237584937, 45.529380761837579 ], [ 9.200080578769832, 45.529729035650462 ], [ 9.200693179586089, 45.529818507793749 ], [ 9.201167435955149, 45.529887776721495 ], [ 9.201317066975383, 45.529378771308991 ], [ 9.201317273187099, 45.529378766631268 ], [ 9.201365193953153, 45.529221184620475 ], [ 9.201458862162113, 45.528913106024227 ], [ 9.201510092829711, 45.528744581371008 ], [ 9.201515283101584, 45.528727542443015 ], [ 9.201519152787679, 45.528709511457379 ], [ 9.20153081096386, 45.528649790604518 ], [ 9.201993712531284, 45.528739897958339 ], [ 9.202120142322618, 45.52877172699781 ], [ 9.202110852856555, 45.528813468336089 ], [ 9.202097451876485, 45.528871705575838 ], [ 9.202022583182313, 45.529093928867766 ], [ 9.203030538957581, 45.52920741476909 ], [ 9.203070425150036, 45.529083947521848 ], [ 9.203085857321149, 45.529030953310595 ], [ 9.203091266296935, 45.529013478026855 ], [ 9.20309860725601, 45.528987226861268 ], [ 9.203103701424189, 45.528968990896367 ], [ 9.203216770388698, 45.528996036670733 ], [ 9.203439059019967, 45.529036592835993 ], [ 9.203456327273097, 45.529039744148257 ], [ 9.203640172431657, 45.529065368224252 ], [ 9.203846974447034, 45.5290920212503 ], [ 9.204130635560139, 45.529129124222017 ], [ 9.204280707123464, 45.529147405869551 ], [ 9.204548580772849, 45.529184523032249 ], [ 9.204719624824529, 45.529205734586704 ], [ 9.204923408042388, 45.529230998068201 ], [ 9.20513667075544, 45.529255517457294 ], [ 9.205296793506385, 45.529271657464157 ], [ 9.205704627818481, 45.529312241436422 ], [ 9.205746989294914, 45.529316401265966 ], [ 9.20589798867632, 45.528743450239105 ], [ 9.206045741453458, 45.528189739226868 ], [ 9.206128401296134, 45.527895480221503 ], [ 9.207165133224057, 45.527982237129244 ], [ 9.207365729621738, 45.527997797566776 ], [ 9.207522122508449, 45.52828109841051 ], [ 9.208039820689493, 45.5283226690959 ], [ 9.210368940951845, 45.528498419016415 ], [ 9.210207902305156, 45.528209941961912 ], [ 9.210214873741426, 45.528210432462252 ], [ 9.210473855935692, 45.528228937510434 ], [ 9.210495883258, 45.528230444768383 ], [ 9.210738720653319, 45.528248765108806 ], [ 9.211114045486759, 45.528275708231241 ], [ 9.211281489189703, 45.528287821916855 ], [ 9.211349975390158, 45.528292777186124 ], [ 9.211439877499254, 45.528298584255445 ], [ 9.211477417369581, 45.528301007441442 ], [ 9.211592291537936, 45.528308576491455 ], [ 9.211602839836774, 45.528309400042708 ], [ 9.211644460156968, 45.528312663627553 ], [ 9.211654100471595, 45.528313417475054 ], [ 9.211737188045301, 45.528321270721229 ], [ 9.211880008434587, 45.528331808114913 ], [ 9.211981544572966, 45.528339218340186 ], [ 9.211956216444397, 45.528481900446494 ], [ 9.211925997744769, 45.528652513904809 ], [ 9.211902049715796, 45.528773044011416 ], [ 9.211885120834788, 45.528874101871082 ], [ 9.211878787313909, 45.528917520391047 ], [ 9.21187808644285, 45.528921837704765 ], [ 9.211866312541792, 45.528993548574391 ], [ 9.211857858838133, 45.529031014092972 ], [ 9.21185788808878, 45.529031013978766 ], [ 9.211888372152913, 45.529032716533806 ], [ 9.211945532255699, 45.529034524543796 ], [ 9.211968090264905, 45.529034990421337 ], [ 9.211984491994825, 45.529035131661317 ], [ 9.21197766870325, 45.529230435802482 ], [ 9.211973155164074, 45.529359560159108 ], [ 9.211976554986206, 45.529440531338608 ], [ 9.211979174580913, 45.529502653624782 ], [ 9.211949318959654, 45.529826949343807 ], [ 9.212006231021048, 45.529885090864589 ], [ 9.212007100829588, 45.529885513554213 ], [ 9.212116593771096, 45.529937398374344 ], [ 9.212243445236954, 45.529963313450217 ], [ 9.212307374403904, 45.5299804685474 ], [ 9.212402024642397, 45.529992231233543 ], [ 9.212519756493259, 45.530004110575142 ], [ 9.212581838818561, 45.530013091103946 ], [ 9.212652912433496, 45.530024210971135 ], [ 9.212660085199285, 45.530024553496034 ], [ 9.212724464285461, 45.530031189317938 ], [ 9.212810812629613, 45.530038117888566 ], [ 9.212918844220944, 45.530046783430599 ], [ 9.213130669201632, 45.53006430210624 ], [ 9.213339426800113, 45.530082918826061 ], [ 9.213356835416944, 45.52984472236669 ], [ 9.213369446427507, 45.529671887165478 ], [ 9.213383081071004, 45.529485354908999 ], [ 9.213383064034511, 45.529479369531558 ], [ 9.214144925059609, 45.529519259584426 ], [ 9.214450837047353, 45.529535277830341 ], [ 9.214870306363473, 45.529560967954801 ], [ 9.215227175327366, 45.529579818959363 ], [ 9.215312569685304, 45.529586026023495 ], [ 9.215314036355801, 45.529586108779966 ], [ 9.21563382025554, 45.529603735106306 ], [ 9.215647043734451, 45.529604413225016 ], [ 9.215996078734603, 45.529622208554031 ], [ 9.216167864462035, 45.529633194113423 ], [ 9.21646707818077, 45.52964964593842 ], [ 9.216756060753857, 45.529665545945718 ], [ 9.21675605397326, 45.529665525911589 ], [ 9.216715858518528, 45.529485212401603 ], [ 9.216713704603748, 45.529476975888379 ], [ 9.216711398346636, 45.52946820969094 ], [ 9.216708496485639, 45.529451263971907 ], [ 9.216706592184954, 45.529440197513765 ], [ 9.216691257006854, 45.529350742262352 ], [ 9.216682537110689, 45.52929984906978 ], [ 9.216681899685513, 45.529296737445669 ], [ 9.216656642206111, 45.529173441393112 ], [ 9.216635040262071, 45.529083585890106 ], [ 9.216609486157402, 45.528977348339133 ], [ 9.21654958119788, 45.528732470074367 ], [ 9.216460183913474, 45.528426965873514 ], [ 9.216458337844024, 45.528420655877156 ], [ 9.216454048288975, 45.528405987613496 ], [ 9.216451373310427, 45.528396862062735 ], [ 9.216434207282882, 45.528342379165238 ], [ 9.216406212667126, 45.528253559170743 ], [ 9.21639848442863, 45.52821606016682 ], [ 9.216393399484762, 45.528191434483269 ], [ 9.216377285085651, 45.528109785249335 ], [ 9.216352868999111, 45.527986147679108 ], [ 9.216323325264826, 45.527839394867129 ], [ 9.216289847489014, 45.527672483438387 ], [ 9.216273266913459, 45.527591136032854 ], [ 9.216251953844614, 45.527486642943863 ], [ 9.216219008848602, 45.527321341207056 ], [ 9.216206471724592, 45.527259585476131 ], [ 9.216124544765403, 45.526781917391887 ], [ 9.216399233395423, 45.526779144686344 ], [ 9.217631841118356, 45.526788338101937 ], [ 9.219134521865136, 45.526801481337408 ], [ 9.219627846395056, 45.526798097393218 ], [ 9.219685885675343, 45.526797696644138 ], [ 9.219715776616795, 45.526785276995398 ], [ 9.219754773587832, 45.526769072790032 ], [ 9.219781969367185, 45.526519172463679 ], [ 9.219790569355251, 45.526458035716765 ], [ 9.21980410420344, 45.526361819730347 ], [ 9.219804706555733, 45.526356950842292 ], [ 9.219810568597374, 45.526306610134171 ], [ 9.219817486062437, 45.526247205795642 ], [ 9.219787808830118, 45.526156598248285 ], [ 9.219780047107758, 45.526145025724936 ], [ 9.219744485955713, 45.526092054964167 ], [ 9.219684656257995, 45.525998442576174 ], [ 9.219619593799061, 45.525902749395733 ], [ 9.219566044690342, 45.525823845368414 ], [ 9.219519957064511, 45.525753216136529 ], [ 9.219467371900596, 45.525672536530827 ], [ 9.219430268214143, 45.525615625741899 ], [ 9.219425252146198, 45.525528063791704 ], [ 9.219430812255688, 45.525495905780772 ], [ 9.219433265151601, 45.525482948527042 ], [ 9.219487842876129, 45.525196155042394 ], [ 9.219490478067469, 45.52518233783438 ], [ 9.219511067902921, 45.525006733010294 ], [ 9.219711606770764, 45.525031721727913 ], [ 9.219767317751892, 45.525037714240852 ], [ 9.219767326505359, 45.525037693078303 ], [ 9.219848528141387, 45.524658639456888 ], [ 9.219905639762894, 45.524398353579784 ], [ 9.219929672688648, 45.524258942196766 ], [ 9.219963698166778, 45.524000619259809 ], [ 9.22002961868988, 45.52373355255078 ], [ 9.220089875006177, 45.523489355955881 ], [ 9.220105770034591, 45.523442508826278 ], [ 9.220109209805024, 45.523430857915066 ], [ 9.220113635824417, 45.523415839485345 ], [ 9.220157573098675, 45.523417296222121 ], [ 9.220244328193422, 45.523419780383918 ], [ 9.220250111181292, 45.523420533920138 ], [ 9.220252502050597, 45.523420845210289 ], [ 9.220265518976843, 45.523421207538718 ], [ 9.220284244139885, 45.523421733691585 ], [ 9.220437774951341, 45.523426883968853 ], [ 9.220553433978289, 45.523430793327933 ], [ 9.220660902610284, 45.523434871273921 ], [ 9.220765563609023, 45.523438059211379 ], [ 9.220795181510571, 45.523439072873153 ], [ 9.220801024389038, 45.523439284357742 ], [ 9.220806520162546, 45.523439474544126 ], [ 9.220901959805522, 45.523443386245731 ], [ 9.221008409582701, 45.523446214072095 ], [ 9.221079808281221, 45.52344869577356 ], [ 9.221122269536952, 45.523450130595187 ], [ 9.221227200448807, 45.523454927985753 ], [ 9.221389939985432, 45.523460780034874 ], [ 9.221525813427657, 45.523465027202818 ], [ 9.221609240536635, 45.52346697227626 ], [ 9.221668032162816, 45.523489394054501 ], [ 9.221707925812339, 45.523504811128369 ], [ 9.221800456094313, 45.523541575415251 ], [ 9.221901951243151, 45.523579767843195 ], [ 9.22199807997791, 45.52361527822471 ], [ 9.222080790971068, 45.523653535170595 ], [ 9.222088808373798, 45.523657241319519 ], [ 9.222208412517897, 45.523710867457126 ], [ 9.222237365246496, 45.52370474174019 ], [ 9.222345942500906, 45.523681014774709 ], [ 9.22243325851208, 45.523660863040732 ], [ 9.22245025855486, 45.523657463262701 ], [ 9.222463789530103, 45.523654750138945 ], [ 9.222473715985814, 45.523652779043864 ], [ 9.222503684917481, 45.523643601405297 ], [ 9.222544915632772, 45.523631017406565 ], [ 9.222608885985084, 45.523611570756493 ], [ 9.222538898709367, 45.523529799406674 ], [ 9.222216179765667, 45.523199005184985 ], [ 9.220174086798639, 45.520978369587972 ], [ 9.219153025104118, 45.51984051679436 ], [ 9.217204203467004, 45.517407042852497 ], [ 9.216643046150319, 45.51653589753311 ], [ 9.216333494058871, 45.516030709895219 ], [ 9.215593865651226, 45.514837341040014 ], [ 9.214593133868348, 45.513505163637618 ], [ 9.214842172930586, 45.51342715302512 ], [ 9.214002765251195, 45.512254752499032 ], [ 9.212213013682947, 45.509711257574551 ], [ 9.210459245082287, 45.507298184137376 ], [ 9.209972025861877, 45.506700592322609 ], [ 9.208641499576464, 45.504956126598323 ], [ 9.208041321703112, 45.504160166713397 ], [ 9.206501450975688, 45.50217603916532 ], [ 9.204763675692183, 45.502440815123954 ], [ 9.203877873660076, 45.502578803945276 ], [ 9.202992086640105, 45.502722141551416 ], [ 9.202404050681855, 45.502816341587419 ], [ 9.200707243917954, 45.503068542520829 ], [ 9.19979490806371, 45.503214575014589 ], [ 9.198939500483398, 45.503352489457541 ], [ 9.198084673444308, 45.501840984772031 ], [ 9.197996251723676, 45.501702881693646 ], [ 9.197767795009806, 45.501291388263787 ], [ 9.197298080964812, 45.500446372782775 ], [ 9.196583545640873, 45.499238104260805 ], [ 9.196194341920048, 45.498565817877861 ], [ 9.19610884066814, 45.498418124192469 ], [ 9.19575911474702, 45.497814130606983 ], [ 9.194782602804562, 45.496017229982186 ], [ 9.194540495029429, 45.495547927708635 ], [ 9.193644224854356, 45.494081350978398 ], [ 9.192848791147636, 45.492597808589224 ], [ 9.192359582510401, 45.49177068060763 ], [ 9.191412306347377, 45.490116546327272 ], [ 9.191758910868584, 45.489435529514694 ], [ 9.192787163276305, 45.489134459031412 ], [ 9.192930728361526, 45.489091460292968 ], [ 9.194012573844358, 45.488767650130299 ], [ 9.195090343196169, 45.488452882754231 ], [ 9.195812328235473, 45.488169997948972 ], [ 9.196901823683689, 45.487628007579119 ], [ 9.198082712258934, 45.487008258619348 ], [ 9.198690607144199, 45.486678029219199 ], [ 9.199325345227427, 45.486341448746153 ], [ 9.198728296315521, 45.484845175518444 ], [ 9.198371629902431, 45.483889035499317 ], [ 9.198104095177566, 45.483168835592089 ], [ 9.197331612778079, 45.481047784566478 ], [ 9.197513440356934, 45.480958088226757 ], [ 9.196394362104551, 45.480351964773043 ], [ 9.195342913355766, 45.47990737242926 ], [ 9.194525818048795, 45.479536042526277 ], [ 9.19441461118995, 45.479493613109888 ], [ 9.192470144829544, 45.479677666682008 ], [ 9.192136426285822, 45.479726927505929 ], [ 9.192260978038322, 45.480306338069511 ], [ 9.191002677775815, 45.480507384754574 ], [ 9.190476986008898, 45.480696749561503 ], [ 9.188231199807657, 45.480804052365038 ], [ 9.188014677687368, 45.480815482456471 ], [ 9.187835928358192, 45.48025874951837 ], [ 9.187719158447166, 45.480273749373694 ], [ 9.187626893729528, 45.480001080615139 ], [ 9.187459956579215, 45.480032049935645 ], [ 9.187536969226134, 45.480297183160324 ], [ 9.186741448446893, 45.480399531231718 ], [ 9.186321826544043, 45.480456567246172 ], [ 9.18579697406509, 45.480555763830779 ], [ 9.186050569817017, 45.481135734988207 ], [ 9.184522176846251, 45.481530314859178 ], [ 9.184287528815185, 45.481595323493579 ], [ 9.182339592102538, 45.482123588950387 ], [ 9.182245307343734, 45.482149168304687 ], [ 9.181846478721557, 45.482013397421909 ], [ 9.181498597350576, 45.482519542216522 ], [ 9.181514907260853, 45.482696971446423 ], [ 9.181734057228322, 45.483994344107288 ], [ 9.181887804597093, 45.485006758373594 ], [ 9.182025573682335, 45.485606680887209 ], [ 9.182266450783569, 45.486789523945205 ], [ 9.179144176000813, 45.489137912349463 ], [ 9.177849746143208, 45.48974751767701 ], [ 9.176833455167454, 45.49009654565581 ], [ 9.175987239795369, 45.490264290375599 ], [ 9.17436239538552, 45.490444209541856 ], [ 9.173041292415432, 45.49060424545317 ], [ 9.171825743278553, 45.490862756526305 ], [ 9.171015490527251, 45.49114503795154 ], [ 9.170424262669213, 45.49136402259262 ], [ 9.169692541417751, 45.491741767432771 ], [ 9.168372952118908, 45.492615617962464 ], [ 9.167198084447742, 45.493494595502163 ], [ 9.166368546312084, 45.494222692755507 ], [ 9.165693130651682, 45.494815498569828 ], [ 9.163925521785906, 45.495910161174564 ], [ 9.163536857780748, 45.496229988466489 ], [ 9.162050809706411, 45.496903463076727 ], [ 9.159925495961685, 45.497876880752678 ], [ 9.159044210619536, 45.498284336504099 ], [ 9.158422716777061, 45.498570584018999 ], [ 9.157574684665763, 45.498977216851834 ], [ 9.15394446688353, 45.500643297425555 ], [ 9.152801839588722, 45.501140085921861 ], [ 9.151241098496412, 45.501833511843579 ], [ 9.150840264050656, 45.502023564996307 ], [ 9.150278064511273, 45.502302942068013 ], [ 9.149231021198037, 45.502980040789424 ], [ 9.148392549263676, 45.503710458463068 ], [ 9.147855900665807, 45.504321751473171 ], [ 9.147512295550861, 45.504964924646281 ], [ 9.147382151345878, 45.505686398932994 ], [ 9.147475699403628, 45.506503983930756 ], [ 9.147804952889771, 45.50723615582595 ], [ 9.148226124571956, 45.507797005179427 ], [ 9.148912804198394, 45.508428658020804 ], [ 9.149750088038173, 45.508979771820357 ], [ 9.150665746704233, 45.509463672814441 ], [ 9.151457510941405, 45.509762399186535 ], [ 9.152282706150535, 45.509970343896825 ], [ 9.153315285846524, 45.510126695857288 ], [ 9.152549138093624, 45.510991521839394 ], [ 9.151922681591492, 45.511682568878371 ], [ 9.150468358398923, 45.513263214509998 ], [ 9.149864259427433, 45.513931537479969 ], [ 9.149579094739535, 45.514274091477461 ], [ 9.149144679252563, 45.514774225693657 ], [ 9.148376878617327, 45.515691366549994 ], [ 9.147673576073011, 45.516484652846131 ], [ 9.146176703834939, 45.518191357416292 ], [ 9.144629403939218, 45.519991268508001 ], [ 9.143078099398181, 45.521790938074609 ], [ 9.143079888816041, 45.521789675660379 ], [ 9.143078100087477, 45.521791208106585 ], [ 9.14310430767935, 45.521795766643905 ], [ 9.143127151827105, 45.521799725064319 ], [ 9.14320263475882, 45.521812474814368 ], [ 9.143208059761317, 45.521813375999244 ], [ 9.143578144096482, 45.521875865546939 ], [ 9.143655744942404, 45.52152463617545 ], [ 9.143748246136978, 45.521538356666092 ], [ 9.143946591303386, 45.521574761238021 ], [ 9.143954585923584, 45.521576551295041 ], [ 9.144117472515742, 45.521610757513486 ], [ 9.144113221352292, 45.521627918618087 ], [ 9.144108524132113, 45.521646893047709 ], [ 9.144085045236691, 45.521813334720036 ], [ 9.14405059561439, 45.521963242274957 ], [ 9.144019959505391, 45.522099877352396 ], [ 9.143995280299094, 45.522212834595948 ], [ 9.143989019130906, 45.522265172289643 ], [ 9.143987477664686, 45.522318096183454 ], [ 9.143951190003806, 45.522545289424571 ], [ 9.143949526393236, 45.522573104919253 ], [ 9.143951071736316, 45.522596465294029 ], [ 9.14395766161571, 45.522615750987029 ], [ 9.143958223903255, 45.522639121387243 ], [ 9.143956781598353, 45.522665457390339 ], [ 9.144038465071944, 45.522674042614483 ], [ 9.144064107778354, 45.522676706625781 ], [ 9.144300916088183, 45.522703097079543 ], [ 9.144454782518, 45.522719191436074 ], [ 9.144607238494151, 45.522735128751414 ], [ 9.144801252139182, 45.522755486841234 ], [ 9.145025389919427, 45.52277900546477 ], [ 9.145218987427747, 45.522799459912129 ], [ 9.145218995901567, 45.522799439247962 ], [ 9.145278624709896, 45.5225636146276 ], [ 9.145354518606306, 45.522263427974877 ], [ 9.145389261552165, 45.522133623528454 ], [ 9.145486885187736, 45.521751838764303 ], [ 9.145508828365955, 45.521656875572639 ], [ 9.145540104146535, 45.521521508416647 ], [ 9.145558864622705, 45.521448255893688 ], [ 9.145880814588669, 45.521497256807898 ], [ 9.145941417834248, 45.521505954244063 ], [ 9.146178201658724, 45.521539926955967 ], [ 9.146370538610505, 45.52156741723072 ], [ 9.146499193601258, 45.521585799615025 ], [ 9.146789661487643, 45.52162794952357 ], [ 9.146970576868735, 45.521652647955406 ], [ 9.147307492435786, 45.521704264080434 ], [ 9.147379083872316, 45.521714940314318 ], [ 9.147504302493175, 45.521733063046469 ], [ 9.147617073828803, 45.521748249504036 ], [ 9.147659633359252, 45.521753977686153 ], [ 9.147724722472084, 45.521762739697579 ], [ 9.147969010365733, 45.521797939919516 ], [ 9.148235864037755, 45.5218361701654 ], [ 9.148329794712366, 45.521849755425265 ], [ 9.148394458292191, 45.521859104331561 ], [ 9.148521225518248, 45.521877182965071 ], [ 9.148794234846779, 45.521021279980516 ], [ 9.148812306000842, 45.520964629202254 ], [ 9.148840826445593, 45.520875220984529 ], [ 9.148840797578204, 45.520875214672429 ], [ 9.148817832646783, 45.52087307790142 ], [ 9.148780989260533, 45.520869979491934 ], [ 9.14866693460247, 45.520860403548951 ], [ 9.148388112798431, 45.520836056622699 ], [ 9.14822875179771, 45.52081966796819 ], [ 9.148143426235633, 45.520808757024135 ], [ 9.1481357200954, 45.520777334332053 ], [ 9.1481750579295, 45.520662249644985 ], [ 9.14818698774587, 45.520627507962786 ], [ 9.148298940951888, 45.520301522440455 ], [ 9.148224406450742, 45.520289784020569 ], [ 9.148188175259333, 45.520281903825882 ], [ 9.148140494960456, 45.520273507295414 ], [ 9.147941215148116, 45.520239197834648 ], [ 9.147759490889419, 45.52020505533801 ], [ 9.147688108734386, 45.520192472073127 ], [ 9.147719780893537, 45.520104987031999 ], [ 9.147772326051015, 45.519971464602328 ], [ 9.147808967589684, 45.519879452412283 ], [ 9.147822829343031, 45.519841737885351 ], [ 9.147840747107463, 45.519790138207057 ], [ 9.147863258637594, 45.519737447896638 ], [ 9.14786739376345, 45.519726898126919 ], [ 9.14791531678835, 45.519604650179048 ], [ 9.147975013887789, 45.519463718063683 ], [ 9.148002994827742, 45.519385236929224 ], [ 9.148056860228708, 45.51925388550422 ], [ 9.148064086129333, 45.519235689788111 ], [ 9.14809301301451, 45.519162864597945 ], [ 9.148129373415792, 45.519071288909373 ], [ 9.148140419188652, 45.519043105522968 ], [ 9.148198610789827, 45.51889446625335 ], [ 9.148264569952671, 45.518729011564069 ], [ 9.148291357134093, 45.518664951839185 ], [ 9.148316093195515, 45.518599118111283 ], [ 9.148472765551327, 45.518627022551783 ], [ 9.148637968142435, 45.518651977026487 ], [ 9.14864981992884, 45.518655075855207 ], [ 9.149583510446222, 45.518811415554225 ], [ 9.149618953515875, 45.518818140143004 ], [ 9.149626559767761, 45.518819581777635 ], [ 9.149626586632502, 45.518819586122461 ], [ 9.149636884180023, 45.51879200215128 ], [ 9.149790883126494, 45.518364650067184 ], [ 9.150139148463392, 45.51842722993625 ], [ 9.150630727097292, 45.518514328847616 ], [ 9.150741661096337, 45.518533983717013 ], [ 9.151280560184862, 45.518629441639369 ], [ 9.151438914196275, 45.518189949186052 ], [ 9.151448014990027, 45.518164671101829 ], [ 9.151483480265535, 45.518066286190447 ], [ 9.15150165254428, 45.518070389812344 ], [ 9.151901961553095, 45.518160359880298 ], [ 9.152027207315767, 45.518188509355205 ], [ 9.152028019397013, 45.518189166790179 ], [ 9.152029028113915, 45.518189964640314 ], [ 9.152619023893747, 45.518325929664599 ], [ 9.152618201126693, 45.518327060411067 ], [ 9.153053891157921, 45.518417212804387 ], [ 9.153141531553048, 45.518435357618657 ], [ 9.153345729144094, 45.51848072152842 ], [ 9.153372383778997, 45.518486675684336 ], [ 9.153416718564761, 45.518496602385447 ], [ 9.153504624607658, 45.518515431830991 ], [ 9.153518747099193, 45.518517639733972 ], [ 9.153549443317091, 45.518522431281148 ], [ 9.153710802187433, 45.518554148856978 ], [ 9.153766015022075, 45.518564995967509 ], [ 9.153780972871873, 45.518567931853163 ], [ 9.153805891943064, 45.518574221818191 ], [ 9.153871385908705, 45.518590745403905 ], [ 9.153880807304184, 45.518592730403881 ], [ 9.15381883405049, 45.518701008228554 ], [ 9.153714998984176, 45.518829184840264 ], [ 9.153709985312277, 45.518835380348179 ], [ 9.153669979202103, 45.51888432858793 ], [ 9.153588644574736, 45.518983836509662 ], [ 9.153585077896809, 45.518988180928254 ], [ 9.153496015291251, 45.519075301745673 ], [ 9.152907835392215, 45.519368628266946 ], [ 9.151610424997145, 45.520193918553126 ], [ 9.151610400159983, 45.520193937516602 ], [ 9.151527404890462, 45.520270521154224 ], [ 9.151247841197716, 45.520727655404208 ], [ 9.150979216133441, 45.521166897727653 ], [ 9.15122254496889, 45.521162081652214 ], [ 9.151350536818885, 45.521166366283872 ], [ 9.151410289152288, 45.52117829764537 ], [ 9.151455040193573, 45.52118722663927 ], [ 9.151529895597406, 45.521202162429326 ], [ 9.15152069395344, 45.521255767497323 ], [ 9.151511244737174, 45.521291757281922 ], [ 9.151502492112369, 45.521322273701557 ], [ 9.15149856610976, 45.52133596061762 ], [ 9.151490951102325, 45.521363379137782 ], [ 9.15145310477372, 45.521502226636983 ], [ 9.151423018206543, 45.521614668486336 ], [ 9.151400490327974, 45.521707769922109 ], [ 9.151395582754372, 45.521723277913921 ], [ 9.151349622388182, 45.52189968228393 ], [ 9.151323337684202, 45.522000480154134 ], [ 9.151283434594358, 45.522150429128374 ], [ 9.151248567832608, 45.522231242504134 ], [ 9.151241622020541, 45.52225572080247 ], [ 9.151190876363142, 45.522434346700159 ], [ 9.151117141038956, 45.522702201670143 ], [ 9.151105599977484, 45.522743496080302 ], [ 9.151052656772451, 45.522932945192544 ], [ 9.151050957879205, 45.522938975721225 ], [ 9.151045175649333, 45.522959723259873 ], [ 9.151033623694408, 45.523021370306935 ], [ 9.15143821994689, 45.52307874775736 ], [ 9.151864985194212, 45.523139096376511 ], [ 9.151874917888474, 45.523140495784084 ], [ 9.151831041866021, 45.523301687630898 ], [ 9.151735178347046, 45.523653920832061 ], [ 9.151705738418695, 45.523742746139938 ], [ 9.151684391359192, 45.52380715427752 ], [ 9.151565428381828, 45.524257675762222 ], [ 9.152595335193052, 45.524397470978592 ], [ 9.152480358934504, 45.524891956585655 ], [ 9.152365577327245, 45.525398017981374 ], [ 9.152631527776085, 45.525432950613634 ], [ 9.152623046315561, 45.525462762673378 ], [ 9.152558232710604, 45.525700484461595 ], [ 9.152634307151562, 45.525711459045731 ], [ 9.152690730840543, 45.525719589578749 ], [ 9.15278701968, 45.525733474025742 ], [ 9.152793428695519, 45.525733429379024 ], [ 9.153121584442243, 45.525782083467838 ], [ 9.153545659333323, 45.5258429413988 ], [ 9.15357267037237, 45.525743978322836 ], [ 9.153583832851206, 45.525703105570528 ], [ 9.153595371672566, 45.525660905547085 ], [ 9.153602597621948, 45.525634448507162 ], [ 9.15361028836419, 45.525606328129122 ], [ 9.153622633330764, 45.525557723831298 ], [ 9.153932364617607, 45.525591728512545 ], [ 9.154413077269314, 45.525647429168657 ], [ 9.155106008259006, 45.525727033578704 ], [ 9.155035746626071, 45.525991489267426 ], [ 9.154971385310137, 45.526233944934468 ], [ 9.15550931295501, 45.526300615305978 ], [ 9.155842459356078, 45.526342562739579 ], [ 9.156295095378271, 45.526400121839558 ], [ 9.156363191304015, 45.526407769560663 ], [ 9.156394059946511, 45.526411234271556 ], [ 9.156413965349758, 45.526418013648204 ], [ 9.156238263895256, 45.526987209826807 ], [ 9.156198481459496, 45.527074589319803 ], [ 9.156177372793332, 45.52714869692231 ], [ 9.156071551450951, 45.52752015545812 ], [ 9.155998384921082, 45.527727214492678 ], [ 9.155885716191852, 45.528113776247189 ], [ 9.155805717691898, 45.528362856283543 ], [ 9.155662209947277, 45.528817204533027 ], [ 9.155760909671669, 45.528830743926392 ], [ 9.15617241351292, 45.528887159794103 ], [ 9.156829540643095, 45.528983506057315 ], [ 9.15686876567972, 45.528989838788959 ], [ 9.156917203945424, 45.528997658939652 ], [ 9.156871027490734, 45.529172568924004 ], [ 9.156786760751274, 45.529449054807834 ], [ 9.156592550605161, 45.530090114919261 ], [ 9.156999922299406, 45.530140440190884 ], [ 9.156996499205578, 45.530154595935329 ], [ 9.156992880186721, 45.53016958159521 ], [ 9.156809173173864, 45.530935377029422 ], [ 9.156792152935108, 45.531006284091475 ], [ 9.15679652049365, 45.53100627900276 ], [ 9.157806567123457, 45.531144388432629 ], [ 9.15778082406281, 45.53123938567559 ], [ 9.157653110904826, 45.531710334557971 ], [ 9.157506814258504, 45.532249827600864 ], [ 9.15750544907281, 45.532249644860954 ], [ 9.157468957707726, 45.532389437318898 ], [ 9.157824170185096, 45.532492538110731 ], [ 9.157929919015221, 45.532522825143879 ], [ 9.158001899589292, 45.532543437660436 ], [ 9.158251710002018, 45.532616045566733 ], [ 9.158420874287055, 45.532665205382116 ], [ 9.158554928220802, 45.532700317463593 ], [ 9.158543223402301, 45.532870820963659 ], [ 9.158516963826408, 45.533176440284919 ], [ 9.15851464723022, 45.533450682287167 ], [ 9.159165549181889, 45.533529340435287 ], [ 9.159974255251424, 45.533627056170936 ], [ 9.16083822838346, 45.533732536838478 ], [ 9.161028418423877, 45.533753243834823 ], [ 9.161049628579551, 45.533756367042528 ], [ 9.161072502451617, 45.533759725886391 ], [ 9.161132693365101, 45.533768573364092 ], [ 9.161188578523195, 45.533776786944578 ], [ 9.161126702667071, 45.533964639380727 ], [ 9.161093184063063, 45.534066534199354 ], [ 9.161029878092394, 45.534258563095932 ], [ 9.160970319126907, 45.534596673188005 ], [ 9.160909249534853, 45.534619491831762 ], [ 9.160979911090461, 45.534627989274227 ], [ 9.161003590726871, 45.53463090293247 ], [ 9.161030956980337, 45.534634194458448 ], [ 9.161069392650774, 45.534627672448337 ], [ 9.161130887770597, 45.534634564028401 ], [ 9.161432241413364, 45.534668372990645 ], [ 9.162605209410067, 45.534799952375742 ], [ 9.162781581154281, 45.534819743106809 ], [ 9.162971436525527, 45.534841037568292 ], [ 9.163012299462054, 45.53484560987215 ], [ 9.164317296925017, 45.534991983249633 ], [ 9.164285710109688, 45.535149381644977 ], [ 9.164637185488798, 45.535188939617022 ], [ 9.164720546341515, 45.535198714810093 ], [ 9.164923896014731, 45.535222560053818 ], [ 9.16500788487323, 45.535232235520326 ], [ 9.165057355506526, 45.535237924623551 ], [ 9.165139284413156, 45.535247350538476 ], [ 9.165198279052708, 45.53525413331694 ], [ 9.165594704485601, 45.535299753504844 ], [ 9.165611649477277, 45.535301703128304 ], [ 9.16566604229396, 45.535307784902244 ], [ 9.165675671363722, 45.535308855912135 ], [ 9.165581113816456, 45.535797351575809 ], [ 9.166038269570787, 45.535839351981572 ], [ 9.166048254549732, 45.535840547734402 ], [ 9.166118776753661, 45.535845620190933 ], [ 9.166242392763099, 45.535857935796997 ], [ 9.16638352479811, 45.53587198917964 ], [ 9.166882603368157, 45.535919333626929 ], [ 9.16711366541405, 45.535941905556605 ], [ 9.167167846719087, 45.535945516132053 ], [ 9.167193097265493, 45.535779981304678 ], [ 9.167209861345395, 45.535637330770221 ], [ 9.167210974990205, 45.535633147678986 ], [ 9.167247852494096, 45.535636746715504 ], [ 9.167292185763982, 45.53564106090176 ], [ 9.167370355907106, 45.53565119326921 ], [ 9.167609876793438, 45.535680272988415 ], [ 9.167829558648108, 45.535707180807314 ], [ 9.167921161133528, 45.535718395547953 ], [ 9.1679261691032, 45.535719014289981 ], [ 9.168003662376009, 45.535728508466711 ], [ 9.168106493151052, 45.535741109239964 ], [ 9.168215463021019, 45.535754449253091 ], [ 9.168650633280931, 45.535808893676041 ], [ 9.168659090830561, 45.535698929201239 ], [ 9.168658499904273, 45.535698340509747 ], [ 9.168723398381236, 45.535711164038972 ], [ 9.168729891198858, 45.535673130310165 ], [ 9.168758193932469, 45.535512118380993 ], [ 9.168759299509249, 45.535505612559291 ], [ 9.168791841473269, 45.535315474931089 ], [ 9.16894068385346, 45.53532554601361 ], [ 9.169203492842206, 45.535343336352859 ], [ 9.16932109921534, 45.535353975604615 ], [ 9.169966402103142, 45.535410207889306 ], [ 9.170200177975994, 45.535425002192589 ], [ 9.170817417793552, 45.53547992987113 ], [ 9.170883160128401, 45.53515858276554 ], [ 9.170898106033132, 45.53508056564182 ], [ 9.171278391147947, 45.535106091016218 ], [ 9.171400532175831, 45.535116320702144 ], [ 9.171488262719363, 45.535123661941071 ], [ 9.171616148381029, 45.535129649293673 ], [ 9.171922091310469, 45.535150322993715 ], [ 9.171922121395051, 45.535150329408729 ], [ 9.171963729082821, 45.534920508649265 ], [ 9.172347598627109, 45.534934908081375 ], [ 9.17268276236396, 45.534942720149679 ], [ 9.172783426491304, 45.534945987011696 ], [ 9.172956794211885, 45.534951618471517 ], [ 9.173325513588443, 45.53496358886423 ], [ 9.174211046805725, 45.534992340435736 ], [ 9.174166206667817, 45.535583430721807 ], [ 9.174043450139402, 45.53591303046678 ], [ 9.174043443057043, 45.535913049482794 ], [ 9.174272430685761, 45.535922935019556 ], [ 9.174331674658568, 45.535925499295267 ], [ 9.174630075001652, 45.535929235155592 ], [ 9.175113084170992, 45.535938837155889 ], [ 9.17568886973792, 45.535946763048386 ], [ 9.175688900362506, 45.535946760084208 ], [ 9.175720607567026, 45.535601995265658 ] ] ] } },
{ "type": "Feature", "properties": { "ZONE_IDX": 2, "AREA": 12628554.977399999, "PERIMETRO": 20971.2966 }, "geometry": { "type": "Polygon", "coordinates": [ [ [ 9.223931217603738, 45.52357146537674 ], [ 9.22395393567694, 45.523481585230115 ], [ 9.223956450851487, 45.523471683624784 ], [ 9.223983503843318, 45.523364567377264 ], [ 9.223998527647497, 45.523365977459051 ], [ 9.224016615327793, 45.523367909633201 ], [ 9.224038119865465, 45.523370199333748 ], [ 9.224061614328589, 45.523373715557703 ], [ 9.224081047523708, 45.523376617850339 ], [ 9.224145813317531, 45.523384813229143 ], [ 9.224244221710794, 45.523397802931306 ], [ 9.224251588438779, 45.523398742641113 ], [ 9.224318769216204, 45.523407422757018 ], [ 9.224393558620317, 45.523416490055688 ], [ 9.224442077318992, 45.523422869639923 ], [ 9.224480155587949, 45.523427868518425 ], [ 9.224575916625406, 45.523440048518282 ], [ 9.224642738893678, 45.523449576253313 ], [ 9.224739498912584, 45.523463383355384 ], [ 9.224744542695632, 45.523464102989223 ], [ 9.224751255632462, 45.523465052068396 ], [ 9.224892776245623, 45.523485252088179 ], [ 9.224895304517833, 45.523475198477577 ], [ 9.225046732884403, 45.523496376936919 ], [ 9.22504823784317, 45.523490068723504 ], [ 9.225236885983001, 45.523515571388735 ], [ 9.225226681932185, 45.52356158350549 ], [ 9.225226711036543, 45.523561587507409 ], [ 9.225527670887274, 45.523601734917264 ], [ 9.225536259802821, 45.523573769657681 ], [ 9.225596925441032, 45.523581971830758 ], [ 9.225698355361628, 45.523594986287705 ], [ 9.225836838122762, 45.523613953015463 ], [ 9.225840013112263, 45.523599757003076 ], [ 9.225850421355398, 45.523560923828327 ], [ 9.225872986339629, 45.523472263706914 ], [ 9.225897623287782, 45.523383009611386 ], [ 9.225898860202763, 45.523378529450987 ], [ 9.225943717576691, 45.523206434395433 ], [ 9.225943836049169, 45.523206002672438 ], [ 9.225968240617293, 45.523101960436456 ], [ 9.225985331919892, 45.523030462612176 ], [ 9.225998149558345, 45.522976831417026 ], [ 9.226007329256031, 45.522944287453555 ], [ 9.226014863453537, 45.522909279417703 ], [ 9.226029749527033, 45.522851910278639 ], [ 9.226223036401294, 45.522873613246674 ], [ 9.226392296515588, 45.522892613909875 ], [ 9.226552321774271, 45.522910574229179 ], [ 9.226735052466353, 45.522931072995121 ], [ 9.226842695999924, 45.522942599380862 ], [ 9.226952793135197, 45.522954378581481 ], [ 9.227057876861823, 45.522967156316774 ], [ 9.227142453977597, 45.522977432438473 ], [ 9.227153560198689, 45.522978792012907 ], [ 9.227161166426757, 45.522979723015204 ], [ 9.227191915910701, 45.522983068596112 ], [ 9.227316849709615, 45.522996695265469 ], [ 9.227398471105003, 45.523005588994749 ], [ 9.22746808471971, 45.52301318736113 ], [ 9.227622453492181, 45.523030617319115 ], [ 9.227626158180746, 45.52303105049667 ], [ 9.228028809305666, 45.523087948359859 ], [ 9.228091199499938, 45.523096748852836 ], [ 9.228293643889572, 45.523120344537325 ], [ 9.228487415990854, 45.523142919164684 ], [ 9.228602846438781, 45.523157436222846 ], [ 9.228671165624808, 45.523166022366865 ], [ 9.228760790363227, 45.523177116597431 ], [ 9.228900065599339, 45.523194347485294 ], [ 9.22904003248671, 45.523209832791281 ], [ 9.229071252239384, 45.52321328474406 ], [ 9.229088713062984, 45.523215056109585 ], [ 9.229146031763351, 45.523221997669175 ], [ 9.229191571684691, 45.523226326188812 ], [ 9.229202673203719, 45.523177838114798 ], [ 9.229221882700296, 45.523108891470713 ], [ 9.229242489908557, 45.523029766703438 ], [ 9.229271257527454, 45.52303313865157 ], [ 9.229276310951134, 45.523033583102325 ], [ 9.229346558840181, 45.523039864228416 ], [ 9.229385113357697, 45.523043216336632 ], [ 9.22949781859676, 45.523054077041252 ], [ 9.229509989281718, 45.52305524989626 ], [ 9.229692718805532, 45.523074051228399 ], [ 9.230145989185575, 45.523119906805974 ], [ 9.230836574529109, 45.523189768179435 ], [ 9.230905214873909, 45.523197764754663 ], [ 9.230910219589337, 45.523165446757915 ], [ 9.23092915887778, 45.523070299055462 ], [ 9.230950376509993, 45.522967373917787 ], [ 9.230973810149667, 45.522839884522988 ], [ 9.23099731897037, 45.522722875393825 ], [ 9.231003051162826, 45.522692662779583 ], [ 9.231013694578689, 45.522636564210828 ], [ 9.231024520295335, 45.522579123771237 ], [ 9.231036651102325, 45.522514684239724 ], [ 9.231042664618487, 45.522482358232082 ], [ 9.231050521021539, 45.522440126868197 ], [ 9.231057310274704, 45.522400580876962 ], [ 9.231067275661127, 45.52235178871662 ], [ 9.231075738038834, 45.522310289422705 ], [ 9.23108566347304, 45.522257185502319 ], [ 9.231095432606162, 45.522204847486385 ], [ 9.231104569157155, 45.522159125153934 ], [ 9.231112032993845, 45.522121720069009 ], [ 9.231124448325389, 45.522059677573139 ], [ 9.23114235412983, 45.521962704300037 ], [ 9.231145117928437, 45.521946636293229 ], [ 9.23116381206437, 45.521854553515595 ], [ 9.231178154583089, 45.521769514304673 ], [ 9.231187729886999, 45.521716122235865 ], [ 9.231194528798145, 45.521678155833257 ], [ 9.231196823796807, 45.52166478744838 ], [ 9.231216978817915, 45.521553200994987 ], [ 9.231235576815754, 45.521440894917717 ], [ 9.231250970527164, 45.521361802389762 ], [ 9.2312744037723, 45.521229993187333 ], [ 9.231279961467969, 45.521195811547798 ], [ 9.231285432198071, 45.521162088804928 ], [ 9.231287194055533, 45.521153215177989 ], [ 9.232698124488749, 45.521273000448154 ], [ 9.232903557587077, 45.521290053994399 ], [ 9.233013895756759, 45.521263807694702 ], [ 9.233025814644042, 45.52126423937441 ], [ 9.233032812307865, 45.521242000704547 ], [ 9.233114084757887, 45.520924000485969 ], [ 9.23311718705207, 45.520912046910382 ], [ 9.233173016600533, 45.52069784300992 ], [ 9.233343571300786, 45.520094946660635 ], [ 9.23339467064805, 45.519913082364781 ], [ 9.233395281846157, 45.519910619337999 ], [ 9.233396949102422, 45.519903900688 ], [ 9.233400505800372, 45.519884806859785 ], [ 9.233400444307939, 45.519884271645573 ], [ 9.233398128380948, 45.519864113483067 ], [ 9.23337785112415, 45.51984215609631 ], [ 9.233315795095033, 45.519836076126168 ], [ 9.233303175195166, 45.519818819715283 ], [ 9.233412533308258, 45.519450570203503 ], [ 9.23355059533162, 45.518980927092031 ], [ 9.233709615776226, 45.519009775411639 ], [ 9.233896307253298, 45.519036249966952 ], [ 9.233943206051398, 45.519033692050321 ], [ 9.233986929465528, 45.518986846689089 ], [ 9.234021057447624, 45.518895726538098 ], [ 9.23421806695567, 45.518413077940608 ], [ 9.234438733324145, 45.517865766849539 ], [ 9.23455213966739, 45.517586622034628 ], [ 9.234606667699524, 45.517452278237741 ], [ 9.234612852891569, 45.517450481989655 ], [ 9.234766376055948, 45.517483921883169 ], [ 9.234912729653502, 45.517515927081327 ], [ 9.235097450822767, 45.517557491944473 ], [ 9.235227673075515, 45.517584963416951 ], [ 9.235367625158759, 45.517616944707029 ], [ 9.23550424765271, 45.517645692720947 ], [ 9.235566500910924, 45.517660306840206 ], [ 9.235642907921749, 45.51767823529336 ], [ 9.235757030875984, 45.517702816276405 ], [ 9.235846299125518, 45.517721803647994 ], [ 9.235860073754038, 45.517680772239707 ], [ 9.235888113686038, 45.517590431635718 ], [ 9.235921374644136, 45.517473810551095 ], [ 9.235960520784817, 45.517481056894191 ], [ 9.236143736075054, 45.517517217211768 ], [ 9.236354057213385, 45.517558452406355 ], [ 9.236594587528703, 45.517604740833164 ], [ 9.236705899742981, 45.517626621005071 ], [ 9.23685687413823, 45.517656273436153 ], [ 9.236904714017598, 45.517665155131084 ], [ 9.236996053542754, 45.517685572899538 ], [ 9.237123406961553, 45.517713484507738 ], [ 9.237221985906617, 45.517735083093996 ], [ 9.237530539891496, 45.51780231779496 ], [ 9.237918953922827, 45.51788566241774 ], [ 9.237845725805801, 45.51806830820383 ], [ 9.237787254004767, 45.518211546769216 ], [ 9.237672372215338, 45.518492258832332 ], [ 9.237593706553643, 45.518689468030651 ], [ 9.238188118222405, 45.518811500636019 ], [ 9.238234409801946, 45.518823062026883 ], [ 9.238277176106024, 45.518828508391465 ], [ 9.238385885288633, 45.518857763028088 ], [ 9.238426314814633, 45.518866263117133 ], [ 9.238510743766975, 45.518884698581786 ], [ 9.238537615370513, 45.51888867882225 ], [ 9.238623351064348, 45.518904423752801 ], [ 9.238712148053343, 45.518921039453183 ], [ 9.238825498007039, 45.518942392524949 ], [ 9.238956268290018, 45.518966796554075 ], [ 9.239021451756416, 45.518979120769963 ], [ 9.239078838103596, 45.518989962330394 ], [ 9.239140501814395, 45.519001715174689 ], [ 9.239176119118321, 45.519007586219821 ], [ 9.239211903802362, 45.519013474223016 ], [ 9.23922163835539, 45.519017263378409 ], [ 9.239268215557445, 45.519025228078149 ], [ 9.239398463069943, 45.519048738616746 ], [ 9.239472355131175, 45.519061749749774 ], [ 9.239539209933232, 45.519073521694914 ], [ 9.239614805073451, 45.519087134420985 ], [ 9.239673802773533, 45.519097749944564 ], [ 9.239823518873333, 45.519124525221748 ], [ 9.239940205285853, 45.51914533508527 ], [ 9.240109363675574, 45.519175905258955 ], [ 9.240268021280368, 45.519204483788549 ], [ 9.240355868390516, 45.51921977781398 ], [ 9.240426950463686, 45.51923215302071 ], [ 9.240582780261565, 45.519261098269418 ], [ 9.240724557402926, 45.519286052843938 ], [ 9.240866345608476, 45.519311025436728 ], [ 9.24090548875736, 45.519317895903185 ], [ 9.240921652092259, 45.519316647507743 ], [ 9.241001327524453, 45.519306267808552 ], [ 9.241062426785065, 45.519298103600661 ], [ 9.241124311666811, 45.519289825741744 ], [ 9.24128369789576, 45.519268535470012 ], [ 9.241554282870494, 45.51923259147631 ], [ 9.24172698710521, 45.519210408874457 ], [ 9.241972440902378, 45.519178387337732 ], [ 9.242081766166052, 45.519163459528897 ], [ 9.242174109827266, 45.519150841741386 ], [ 9.242350137701782, 45.519128844251703 ], [ 9.24235143066619, 45.519127608065936 ], [ 9.242362200917746, 45.51911734237062 ], [ 9.242420867142016, 45.519075287245414 ], [ 9.242465808324727, 45.519064381464347 ], [ 9.242880396846996, 45.519032081192961 ], [ 9.242932204702804, 45.51903263999025 ], [ 9.243046527222811, 45.519060042268691 ], [ 9.243061770845266, 45.519060977814341 ], [ 9.2430879062183, 45.519062574372278 ], [ 9.243115742591527, 45.519064265345193 ], [ 9.243151476223554, 45.519067078455095 ], [ 9.243183435153508, 45.519069585897981 ], [ 9.243275636591923, 45.519051531212497 ], [ 9.243387943982492, 45.519029528731927 ], [ 9.243491628306257, 45.519010856363813 ], [ 9.243690264339072, 45.518973520905448 ], [ 9.24377371951512, 45.518956853961747 ], [ 9.243842077373726, 45.518948485661817 ], [ 9.243935555095922, 45.518937022413354 ], [ 9.244006033483055, 45.518937997579499 ], [ 9.24413672616793, 45.518939442623974 ], [ 9.244279083819409, 45.518962461556569 ], [ 9.244353971926641, 45.518969930505932 ], [ 9.244439120550977, 45.518980427459809 ], [ 9.244594556518532, 45.519005223371067 ], [ 9.244622464316995, 45.519001054836195 ], [ 9.244644128553995, 45.518981403890258 ], [ 9.244652421043748, 45.518961474316207 ], [ 9.244678739376029, 45.518898200887818 ], [ 9.24470197339507, 45.518841494501281 ], [ 9.244728026548565, 45.518781710140345 ], [ 9.244750273437962, 45.518729853956224 ], [ 9.244787146148782, 45.518639822822593 ], [ 9.24482124385016, 45.51855860082933 ], [ 9.244851825509992, 45.518483876551898 ], [ 9.244873081668709, 45.518439944323781 ], [ 9.244884514285912, 45.518430943941389 ], [ 9.244888645754218, 45.518427674998215 ], [ 9.244894215511017, 45.51842706344344 ], [ 9.244900165266547, 45.518426409104059 ], [ 9.244919930285578, 45.518433401006796 ], [ 9.244992959828904, 45.518461692907266 ], [ 9.245008549118605, 45.518467649816472 ], [ 9.245098689647138, 45.518500290230811 ], [ 9.245171124360615, 45.518527006928103 ], [ 9.245264602917173, 45.518561790661558 ], [ 9.245335754110769, 45.518588498847535 ], [ 9.245385330818179, 45.518609135060451 ], [ 9.245464200012254, 45.518642133787139 ], [ 9.245548204722681, 45.51867711779218 ], [ 9.245627340037736, 45.518711555847595 ], [ 9.245681794749343, 45.518733262299541 ], [ 9.245717483970068, 45.518746075818996 ], [ 9.245727246338451, 45.5187495859279 ], [ 9.245826404238761, 45.518788853560473 ], [ 9.245946348634849, 45.518834758828476 ], [ 9.246043945357824, 45.518872054357203 ], [ 9.246121008047758, 45.518901459642542 ], [ 9.246222197780122, 45.51893912343143 ], [ 9.246231945055076, 45.518942801942998 ], [ 9.24627631908529, 45.518855346623418 ], [ 9.24623241912801, 45.518942985634894 ], [ 9.246302863096886, 45.518969603354961 ], [ 9.246416439425351, 45.519021638041778 ], [ 9.246462938859718, 45.519042265183892 ], [ 9.246512004061046, 45.51906290204014 ], [ 9.246573159188184, 45.519087290520439 ], [ 9.246679505015949, 45.519131767197074 ], [ 9.246757605744293, 45.519163890257694 ], [ 9.24689475391015, 45.519214613133428 ], [ 9.247078398275047, 45.519283293393237 ], [ 9.247132320731493, 45.519302478661764 ], [ 9.247216066377037, 45.519334391468881 ], [ 9.247290788053286, 45.519360026841696 ], [ 9.247318014002531, 45.51936935682194 ], [ 9.247459702593174, 45.519409461889879 ], [ 9.247564444440204, 45.519439200363301 ], [ 9.247586721841987, 45.519445432660163 ], [ 9.247608001231626, 45.519451374324269 ], [ 9.247661840223866, 45.519466443120422 ], [ 9.24770974719187, 45.519479841430659 ], [ 9.247763538830556, 45.519496283883271 ], [ 9.247800633434816, 45.519507615432936 ], [ 9.24785607231432, 45.51952427157196 ], [ 9.247963363959288, 45.519552567376444 ], [ 9.248041648908043, 45.519572973153814 ], [ 9.248067346360235, 45.51958318032311 ], [ 9.248138499497276, 45.519613322443469 ], [ 9.248210969657897, 45.519644714355323 ], [ 9.248323380829405, 45.519672813595513 ], [ 9.24839936271813, 45.51969466737085 ], [ 9.248595437717141, 45.519785095227846 ], [ 9.248640109125615, 45.519798896021911 ], [ 9.248723554828329, 45.519825049260206 ], [ 9.248806991194403, 45.519850309372138 ], [ 9.248856024562338, 45.519865723669326 ], [ 9.248975358633714, 45.519892724791816 ], [ 9.2490423416686, 45.519907926144739 ], [ 9.249132422674238, 45.519928495466388 ], [ 9.249243021974078, 45.519952822620525 ], [ 9.249334612213014, 45.5199714013525 ], [ 9.249438020295209, 45.519992503720253 ], [ 9.249441052023627, 45.519993289668875 ], [ 9.249574892984731, 45.520014038911356 ], [ 9.249636436270983, 45.520022535991771 ], [ 9.249694615551604, 45.520010100763926 ], [ 9.249694632659223, 45.520010080178665 ], [ 9.249802320084326, 45.519734815182758 ], [ 9.249805634481964, 45.519718759485009 ], [ 9.249831482659067, 45.519700372009673 ], [ 9.249849157489461, 45.519698578280476 ], [ 9.249936878596982, 45.519718423474259 ], [ 9.250179199189009, 45.519761226123499 ], [ 9.250484589438884, 45.519814301391513 ], [ 9.250835884596535, 45.519873520824866 ], [ 9.251222831436152, 45.519936175129168 ], [ 9.251436680533734, 45.519969757830971 ], [ 9.251586691619817, 45.519997197044738 ], [ 9.251808729404202, 45.520025017939105 ], [ 9.251975138988985, 45.520045781875048 ], [ 9.252158465860379, 45.52006710737988 ], [ 9.252454089113176, 45.520100152731082 ], [ 9.252521626596781, 45.52010811702641 ], [ 9.252601251575685, 45.520117506674232 ], [ 9.252755477933896, 45.520135245874314 ], [ 9.252807757330409, 45.520142209469761 ], [ 9.253130465897751, 45.520183063876466 ], [ 9.2531807695508, 45.520189055969965 ], [ 9.253747120605919, 45.520256571981058 ], [ 9.254079922337684, 45.520294508495226 ], [ 9.254360158455281, 45.520325574765138 ], [ 9.254519147194125, 45.520335883224796 ], [ 9.25471512877424, 45.520340672878362 ], [ 9.25472704620911, 45.520340606074612 ], [ 9.254766257045656, 45.520343493781297 ], [ 9.25498111979144, 45.520361198234667 ], [ 9.255278531973007, 45.520388494100999 ], [ 9.255296910705132, 45.520390242456834 ], [ 9.255314681877248, 45.520391933013009 ], [ 9.255339927706816, 45.520394143314078 ], [ 9.255366214861359, 45.520396444778214 ], [ 9.25540384702987, 45.520400617998227 ], [ 9.255366156914393, 45.520348842220557 ], [ 9.255324354045197, 45.520250517607359 ], [ 9.255313988517891, 45.520222236808181 ], [ 9.255310082295322, 45.520171263858799 ], [ 9.25531167167982, 45.520139355007814 ], [ 9.255313284925565, 45.520106709552877 ], [ 9.255316613457889, 45.520040274190706 ], [ 9.255311998065661, 45.519993801021187 ], [ 9.255311178851656, 45.51992479347296 ], [ 9.255316381897574, 45.519853779489644 ], [ 9.255321692246534, 45.519781131313756 ], [ 9.255341919473896, 45.519675948723339 ], [ 9.255354409651767, 45.519606738617938 ], [ 9.255358860702513, 45.519529508455996 ], [ 9.255363170017169, 45.519461993133653 ], [ 9.255353398427598, 45.519411975687468 ], [ 9.255340727677618, 45.519355549007457 ], [ 9.255313045431716, 45.519268086070539 ], [ 9.255307328204958, 45.519239973492709 ], [ 9.255320855281463, 45.519011067957415 ], [ 9.255326758456711, 45.518987440511935 ], [ 9.25533857529558, 45.518952001284219 ], [ 9.255376301184148, 45.518913431298458 ], [ 9.255584142396163, 45.518833988132748 ], [ 9.256242381137703, 45.518549340234301 ], [ 9.256548089444253, 45.518422634397481 ], [ 9.256917646732781, 45.518269472485748 ], [ 9.25691057096604, 45.518260291860706 ], [ 9.256893294336201, 45.518234934344108 ], [ 9.256884240380588, 45.51821497223726 ], [ 9.256729461513503, 45.517940439043599 ], [ 9.256727377956377, 45.517938885010807 ], [ 9.25664897064401, 45.517863579041354 ], [ 9.256648333160612, 45.517862770371401 ], [ 9.256730391255319, 45.517928209003735 ], [ 9.256785420948843, 45.517885767398631 ], [ 9.256889259667634, 45.51797384007137 ], [ 9.256946289026635, 45.518014818495907 ], [ 9.257001758354141, 45.518047689196159 ], [ 9.257268822574375, 45.518159193754343 ], [ 9.257410143680547, 45.518208913507387 ], [ 9.257496089913513, 45.518243739182537 ], [ 9.257630001233625, 45.518299406868699 ], [ 9.257760581731475, 45.518355790940419 ], [ 9.257843223057003, 45.518395485169101 ], [ 9.257944859089248, 45.518446492628748 ], [ 9.258009541975735, 45.518479900253119 ], [ 9.258104022052231, 45.51853486655429 ], [ 9.258220859451232, 45.518602423919788 ], [ 9.258340451438952, 45.518660794619038 ], [ 9.258566049346433, 45.518773957768047 ], [ 9.258640747169348, 45.518812938572026 ], [ 9.258733179135906, 45.518865211452145 ], [ 9.258801624606237, 45.518885128299168 ], [ 9.25879277239433, 45.518912241951618 ], [ 9.258784162622097, 45.518938647172881 ], [ 9.258778670284416, 45.51895549158656 ], [ 9.258773904116092, 45.518967796007566 ], [ 9.258767446425907, 45.518984505343333 ], [ 9.258734052889862, 45.519015973497282 ], [ 9.258711312907518, 45.519037413912258 ], [ 9.258696552657399, 45.519054177148163 ], [ 9.258692380372494, 45.519054282604799 ], [ 9.258691371801868, 45.519055179429834 ], [ 9.258672673021849, 45.519055232784531 ], [ 9.258652009277924, 45.519055298314136 ], [ 9.258592461826485, 45.519109313100188 ], [ 9.258589251721597, 45.519112225122065 ], [ 9.258568477795897, 45.519127058471604 ], [ 9.258463494679084, 45.519201972573299 ], [ 9.258398470268034, 45.519248380204068 ], [ 9.258432284850882, 45.519288489733043 ], [ 9.258468575697387, 45.519305996014658 ], [ 9.258474823636158, 45.519309013266913 ], [ 9.258481725416994, 45.519312344100413 ], [ 9.258439306934161, 45.519373277097415 ], [ 9.258557938663746, 45.519696503764145 ], [ 9.258720741270551, 45.520140113573973 ], [ 9.258758096850476, 45.520135219979565 ], [ 9.258823081357624, 45.520125815232689 ], [ 9.258920070414822, 45.520114375942498 ], [ 9.259248069293474, 45.520117371561966 ], [ 9.259248080857736, 45.520117236569732 ], [ 9.259256549504528, 45.520117305682774 ], [ 9.259277639929129, 45.519756495004785 ], [ 9.259283949067441, 45.519682179459174 ], [ 9.259224323551953, 45.519581303343777 ], [ 9.259189919458134, 45.519561892740697 ], [ 9.259138741226819, 45.519512997890089 ], [ 9.259113460842027, 45.519473783618544 ], [ 9.259093671889769, 45.519296024815134 ], [ 9.259098154045361, 45.519245542609397 ], [ 9.259102654862309, 45.519194714944511 ], [ 9.259114157880378, 45.519080436069835 ], [ 9.259120135044718, 45.519044803472035 ], [ 9.259132542985224, 45.519009117635477 ], [ 9.259139847025487, 45.5189881056614 ], [ 9.259175119250811, 45.519012405784814 ], [ 9.259193282090063, 45.519024934271798 ], [ 9.259236461550163, 45.519059090227842 ], [ 9.259249187034566, 45.519067664295036 ], [ 9.259278326834709, 45.519087299427881 ], [ 9.259343292455416, 45.519125555559604 ], [ 9.259428194922148, 45.519156981005182 ], [ 9.259472004928796, 45.519162694370458 ], [ 9.259542394203732, 45.519155250188618 ], [ 9.259594575598785, 45.519143691456236 ], [ 9.259604537913532, 45.519137581925499 ], [ 9.259615738640099, 45.519130699529164 ], [ 9.259627354383838, 45.519122878288485 ], [ 9.25966628973374, 45.519096648658518 ], [ 9.2597050679897, 45.519120368591473 ], [ 9.259753085057055, 45.519148388209345 ], [ 9.259974684877349, 45.519282613327825 ], [ 9.260032112328677, 45.51931782773751 ], [ 9.260107713984132, 45.519364176303718 ], [ 9.260148544993102, 45.519390455568015 ], [ 9.260194534113129, 45.519420063443249 ], [ 9.260263124441321, 45.519468027480436 ], [ 9.260336186207647, 45.519538695535061 ], [ 9.260364556126969, 45.519581841941445 ], [ 9.260438825145476, 45.519693514907161 ], [ 9.260492271446681, 45.519772544417265 ], [ 9.260527007660299, 45.519823897751273 ], [ 9.260538560215405, 45.51984236947505 ], [ 9.260539394417629, 45.519843685329697 ], [ 9.260955453693986, 45.519783012256838 ], [ 9.261000491419717, 45.519775762862004 ], [ 9.260976795448837, 45.51963741628316 ], [ 9.260937544908108, 45.519411268109479 ], [ 9.260927017521981, 45.519353925778482 ], [ 9.260914683392464, 45.519286939214673 ], [ 9.260913055514047, 45.519277091262005 ], [ 9.260891837031128, 45.519149670369828 ], [ 9.260890974598404, 45.519144454402316 ], [ 9.260869221174804, 45.51900943106758 ], [ 9.260868291362851, 45.519003582484039 ], [ 9.260854101483229, 45.518926936761893 ], [ 9.260910892934319, 45.518914284857061 ], [ 9.260978122032048, 45.518899280037203 ], [ 9.261067146806672, 45.518879409963809 ], [ 9.261117538676221, 45.51886839337719 ], [ 9.261081494629721, 45.518771607325853 ], [ 9.261059187737313, 45.518710450820855 ], [ 9.261050887319803, 45.518687651995791 ], [ 9.261039732069763, 45.518657019790552 ], [ 9.261065768963276, 45.518652824499704 ], [ 9.261079203276568, 45.518650669648139 ], [ 9.261207020718086, 45.518630081029336 ], [ 9.261357113375505, 45.518605913509283 ], [ 9.261470521097614, 45.51858702264915 ], [ 9.261526623644235, 45.518577686111698 ], [ 9.261780843896991, 45.518535340822027 ], [ 9.261991243820257, 45.518500295992609 ], [ 9.261973343897237, 45.518450830981408 ], [ 9.261848129083219, 45.518086807940179 ], [ 9.261822494409952, 45.518012274566551 ], [ 9.261810822051583, 45.517976487036343 ], [ 9.261796490124087, 45.517932588463161 ], [ 9.261778088429898, 45.51788528031954 ], [ 9.261734691010746, 45.517750727794223 ], [ 9.261682282482118, 45.517607100230428 ], [ 9.261602166029135, 45.51738758972504 ], [ 9.261598653155673, 45.517377966586565 ], [ 9.261595127964014, 45.517368296495029 ], [ 9.261603190668234, 45.517367006420493 ], [ 9.261724685679617, 45.517347651301044 ], [ 9.261851055414127, 45.517327528806966 ], [ 9.261977418361807, 45.517307397227128 ], [ 9.262117835874365, 45.517285023586297 ], [ 9.262295053907438, 45.517256605135557 ], [ 9.262394401628983, 45.517240668088995 ], [ 9.262308993373457, 45.51699332941449 ], [ 9.262292160737012, 45.516953043097843 ], [ 9.262279193509922, 45.516917964059559 ], [ 9.262163237712361, 45.516601378953588 ], [ 9.262152733325511, 45.516572530906132 ], [ 9.262133125672662, 45.516518636748124 ], [ 9.262114632310507, 45.516468101968989 ], [ 9.261942257218637, 45.515996744606689 ], [ 9.261940112672528, 45.515990885567483 ], [ 9.261930091514683, 45.515963485171774 ], [ 9.26192018000825, 45.51593638456346 ], [ 9.261891094819608, 45.515856849956918 ], [ 9.261964264051052, 45.515843221655452 ], [ 9.262193323724325, 45.515800586415644 ], [ 9.262228246855276, 45.515794079761307 ], [ 9.262213223796412, 45.515755772244177 ], [ 9.262205129423169, 45.515731948673732 ], [ 9.262187414716079, 45.515679886597304 ], [ 9.262169314329737, 45.51562669093785 ], [ 9.26210447974432, 45.515436063529336 ], [ 9.262137030003782, 45.515431143637755 ], [ 9.262192933643266, 45.515422699419645 ], [ 9.262583384895519, 45.515363730731906 ], [ 9.262665488829475, 45.515353128382024 ], [ 9.262701329440633, 45.515348500707219 ], [ 9.262893752034445, 45.515324026691765 ], [ 9.263053166933169, 45.515303701898006 ], [ 9.263151152837878, 45.515290203877328 ], [ 9.263151814285548, 45.515292442428326 ], [ 9.263152488896322, 45.515294691228029 ], [ 9.263171670026992, 45.515292965339 ], [ 9.263171429319812, 45.515290603106514 ], [ 9.263171106681849, 45.515287577376412 ], [ 9.263233791527904, 45.51527934358635 ], [ 9.263304422672711, 45.515270085780678 ], [ 9.263341266144803, 45.515265010048374 ], [ 9.26337845865701, 45.515240135381298 ], [ 9.263401115216361, 45.515232153614129 ], [ 9.263436183438467, 45.515219822558308 ], [ 9.263484399758299, 45.515216209637586 ], [ 9.263501201575187, 45.515214956556257 ], [ 9.263578053551257, 45.515218326380001 ], [ 9.263655172423068, 45.515219949025088 ], [ 9.263660050704638, 45.515220041461646 ], [ 9.263672784221383, 45.515216413074874 ], [ 9.263678707017597, 45.515214725392418 ], [ 9.263852493071411, 45.51519846413575 ], [ 9.263901021288559, 45.515181623917677 ], [ 9.263914636931412, 45.515176016401895 ], [ 9.263969840729926, 45.515153301081725 ], [ 9.26428336096768, 45.515432548306997 ], [ 9.264468849693687, 45.515604140155581 ], [ 9.26469145562799, 45.515799989413715 ], [ 9.264728245146328, 45.515832389353761 ], [ 9.264734603682768, 45.515838175864836 ], [ 9.264770474625696, 45.515870848355867 ], [ 9.264810552620192, 45.51590736830471 ], [ 9.264872698585185, 45.515963961977882 ], [ 9.264950071230402, 45.515957396901463 ], [ 9.265131830554793, 45.51594199360202 ], [ 9.265385502472011, 45.515921348427703 ], [ 9.265612795897788, 45.515901725521864 ], [ 9.26592794530349, 45.51587893385355 ], [ 9.266192100026167, 45.515855867537432 ], [ 9.266439365429788, 45.515835225155627 ], [ 9.266706076134218, 45.515811251602969 ], [ 9.266793690927448, 45.515803584453344 ], [ 9.26689700597643, 45.515794533250201 ], [ 9.266915610456815, 45.515792552561095 ], [ 9.266930808569525, 45.515790926116246 ], [ 9.267210052624474, 45.515765432522343 ], [ 9.267324479426563, 45.515755591817559 ], [ 9.267460386473015, 45.515743894173191 ], [ 9.267523091101337, 45.515738500719678 ], [ 9.267532015045973, 45.515737688414674 ], [ 9.267541878243463, 45.515736790582864 ], [ 9.267643817561741, 45.515727527363737 ], [ 9.26773604841593, 45.515719146271067 ], [ 9.267917264115965, 45.515702115882057 ], [ 9.268054971061261, 45.515690007018272 ], [ 9.268088546818348, 45.515686926089813 ], [ 9.268246688868407, 45.515672370413739 ], [ 9.268490880044149, 45.515649120463777 ], [ 9.268483430641863, 45.515817257730745 ], [ 9.268473392824603, 45.516043971219908 ], [ 9.268438191232631, 45.516839129309645 ], [ 9.26845308740983, 45.516842867243582 ], [ 9.26845735672733, 45.516863567784618 ], [ 9.26862320507456, 45.516908951317717 ], [ 9.268640342483504, 45.516743827855947 ], [ 9.268640596041493, 45.516732571415531 ], [ 9.268641383116897, 45.516694945070917 ], [ 9.268644778178595, 45.516602802160037 ], [ 9.268647264498268, 45.516540180275491 ], [ 9.268648565150277, 45.516509695080323 ], [ 9.268648641111858, 45.516509514880802 ], [ 9.268649401329064, 45.516507838898711 ], [ 9.268673076217567, 45.516265328159861 ], [ 9.268672527783844, 45.516211177901681 ], [ 9.268671574649964, 45.516118269813575 ], [ 9.268674003626954, 45.516110741041587 ], [ 9.268719107915699, 45.51597094576438 ], [ 9.268721422940871, 45.515926060963622 ], [ 9.268719770262674, 45.515895116966014 ], [ 9.268717985566218, 45.515861171268362 ], [ 9.268714737641133, 45.515799629494609 ], [ 9.268704150613612, 45.515640468100536 ], [ 9.268701131662779, 45.515556578273809 ], [ 9.26870241445611, 45.515436410869512 ], [ 9.26870295973294, 45.515404484141861 ], [ 9.268703432983141, 45.515376074252117 ], [ 9.268697189161122, 45.515298062929801 ], [ 9.268687101967107, 45.515189610181537 ], [ 9.268680450211232, 45.515154902579091 ], [ 9.268645733807059, 45.515059098162418 ], [ 9.268635961154445, 45.515033634464551 ], [ 9.268621637219919, 45.514996312422667 ], [ 9.268604564249623, 45.514879653437177 ], [ 9.268598609531587, 45.514839158032466 ], [ 9.268598073049617, 45.514836737999204 ], [ 9.268573504269973, 45.514837730213571 ], [ 9.268517543909987, 45.514325564542517 ], [ 9.268485263550858, 45.514325412401291 ], [ 9.268466091510943, 45.514325421363679 ], [ 9.268446835728621, 45.51432543939427 ], [ 9.268420301747456, 45.514127014202607 ], [ 9.268400842085036, 45.513978100866368 ], [ 9.268399297428068, 45.513968059161755 ], [ 9.268372659350655, 45.513794819345094 ], [ 9.268343743469112, 45.513588114196665 ], [ 9.268337195827232, 45.51353986572434 ], [ 9.268319079594903, 45.513397785623006 ], [ 9.268307978699697, 45.513326311438583 ], [ 9.268289031998082, 45.51317757239633 ], [ 9.268262436826495, 45.512969970664422 ], [ 9.268231772451035, 45.512738584076978 ], [ 9.268208251929012, 45.512560867718435 ], [ 9.268205958087851, 45.512548150287884 ], [ 9.268199374851992, 45.512511549064435 ], [ 9.268198469029347, 45.512496042302203 ], [ 9.268194982832187, 45.512476423596134 ], [ 9.268182032876721, 45.512403777159157 ], [ 9.267332896190229, 45.512420470305365 ], [ 9.267326041919567, 45.512389065890758 ], [ 9.267319689319601, 45.512382408516451 ], [ 9.267316328556786, 45.512366156149675 ], [ 9.267309308946006, 45.512332089698745 ], [ 9.267280285623372, 45.512340168298415 ], [ 9.267031224392614, 45.512410777170473 ], [ 9.265936812772376, 45.512497751439653 ], [ 9.263280823002981, 45.512620401087077 ], [ 9.261995112901014, 45.512717542973569 ], [ 9.261623126635769, 45.512703360672127 ], [ 9.259565725508228, 45.512245966507656 ], [ 9.258264202691354, 45.512035760046189 ], [ 9.256069874154335, 45.511509797757981 ], [ 9.25497512836845, 45.510689402768051 ], [ 9.253561895697088, 45.509570280422999 ], [ 9.253005372176762, 45.509153363878276 ], [ 9.251557138023596, 45.508019442527704 ], [ 9.251244279542638, 45.507779124029724 ], [ 9.250198501957605, 45.507028108533618 ], [ 9.24919119506049, 45.50625670221504 ], [ 9.248002657949053, 45.505341796250448 ], [ 9.247727303908198, 45.50513770627051 ], [ 9.247024468677681, 45.504614322866765 ], [ 9.245960485814441, 45.503845304835792 ], [ 9.245467897539877, 45.503489736282525 ], [ 9.244926860761499, 45.503089038466392 ], [ 9.244240216045482, 45.502538599697594 ], [ 9.243125975403972, 45.501703503611097 ], [ 9.24198931958647, 45.500842385509955 ], [ 9.24168095813946, 45.500587179824876 ], [ 9.240938060302906, 45.500006826504965 ], [ 9.240505490934686, 45.49966250003115 ], [ 9.239930899503429, 45.49920955758855 ], [ 9.239586520638742, 45.498952938135972 ], [ 9.239184232470521, 45.498667500122338 ], [ 9.238409419647116, 45.498079726079354 ], [ 9.237398923591229, 45.49723361034301 ], [ 9.237162616299367, 45.497043232440959 ], [ 9.23601846896589, 45.49608914343527 ], [ 9.235567988493695, 45.495732188700536 ], [ 9.235213295887863, 45.495463155850452 ], [ 9.234108660529282, 45.494623774800324 ], [ 9.233142056342, 45.493931089378307 ], [ 9.232349696692326, 45.49340222169532 ], [ 9.232025563005591, 45.493196574304974 ], [ 9.231459415560103, 45.492834976777736 ], [ 9.230846639180298, 45.492601644957524 ], [ 9.230459020576617, 45.492501657953206 ], [ 9.229853931560214, 45.492299898989948 ], [ 9.229209109046611, 45.492082464445176 ], [ 9.228562153111239, 45.491968947391157 ], [ 9.226651193998279, 45.491614903672804 ], [ 9.226189416757412, 45.491401095743846 ], [ 9.225421493503482, 45.490973213549779 ], [ 9.224833666635488, 45.490662796770678 ], [ 9.224353719516419, 45.490381690281076 ], [ 9.223759221765802, 45.489902916821521 ], [ 9.22347703579522, 45.489692977950959 ], [ 9.223344849644809, 45.489566906003319 ], [ 9.22233232679257, 45.488678671513071 ], [ 9.221119507680474, 45.487613674122777 ], [ 9.220655084151371, 45.487331216156086 ], [ 9.220143921976547, 45.487105507511018 ], [ 9.219666383409383, 45.486903314891464 ], [ 9.219363750915225, 45.486775494430184 ], [ 9.219239629006655, 45.486728161321956 ], [ 9.217883375885451, 45.486171376871738 ], [ 9.216996417421081, 45.486134128957168 ], [ 9.216707804107418, 45.486121983188475 ], [ 9.215986112325124, 45.486100211859601 ], [ 9.214763874799578, 45.485960290710402 ], [ 9.214622428793678, 45.486335853306194 ], [ 9.214910745949595, 45.486639503159402 ], [ 9.213587551415694, 45.487315521449403 ], [ 9.212752009899848, 45.487733056519275 ], [ 9.212434252745455, 45.48790160451064 ], [ 9.211348369383616, 45.486865117249209 ], [ 9.211073351083526, 45.486588212072 ], [ 9.210636686802108, 45.486184283682334 ], [ 9.209752113616616, 45.485342058536574 ], [ 9.209190608335003, 45.484809503153045 ], [ 9.20870061267391, 45.484354628787877 ], [ 9.208098948373651, 45.483787757173104 ], [ 9.207938841376418, 45.483641780854761 ], [ 9.207756874639905, 45.483466725586354 ], [ 9.206648182228234, 45.482409532526901 ], [ 9.205323574224154, 45.481133091215547 ], [ 9.203945714505066, 45.479815953655816 ], [ 9.20312252661442, 45.478962811684461 ], [ 9.202765149983518, 45.478533194786799 ], [ 9.202270650604616, 45.478041531545969 ], [ 9.201988296906485, 45.47774612048633 ], [ 9.201606927472769, 45.477344902011573 ], [ 9.20091457333803, 45.476542381639575 ], [ 9.200017005870684, 45.476962514038313 ], [ 9.199165545694887, 45.477345384258825 ], [ 9.198446125258961, 45.477676846595763 ], [ 9.196947878843616, 45.478372399447309 ], [ 9.195634364409145, 45.478960682248001 ], [ 9.19441461118995, 45.479493613109888 ], [ 9.194525818048795, 45.479536042526277 ], [ 9.195342913355766, 45.47990737242926 ], [ 9.196394362104551, 45.480351964773043 ], [ 9.197513440356934, 45.480958088226757 ], [ 9.197331612778079, 45.481047784566478 ], [ 9.198104095177566, 45.483168835592089 ], [ 9.198371629902431, 45.483889035499317 ], [ 9.198728296315521, 45.484845175518444 ], [ 9.199325345227427, 45.486341448746153 ], [ 9.198690607144199, 45.486678029219199 ], [ 9.198082712258934, 45.487008258619348 ], [ 9.196901823683689, 45.487628007579119 ], [ 9.195812328235473, 45.488169997948972 ], [ 9.195090343196169, 45.488452882754231 ], [ 9.194012573844358, 45.488767650130299 ], [ 9.192930728361526, 45.489091460292968 ], [ 9.192787163276305, 45.489134459031412 ], [ 9.191758910868584, 45.489435529514694 ], [ 9.191412306347377, 45.490116546327272 ], [ 9.192359582510401, 45.49177068060763 ], [ 9.192848791147636, 45.492597808589224 ], [ 9.193644224854356, 45.494081350978398 ], [ 9.194540495029429, 45.495547927708635 ], [ 9.194782602804562, 45.496017229982186 ], [ 9.19575911474702, 45.497814130606983 ], [ 9.19610884066814, 45.498418124192469 ], [ 9.196194341920048, 45.498565817877861 ], [ 9.196583545640873, 45.499238104260805 ], [ 9.197298080964812, 45.500446372782775 ], [ 9.197767795009806, 45.501291388263787 ], [ 9.197996251723676, 45.501702881693646 ], [ 9.198084673444308, 45.501840984772031 ], [ 9.198939500483398, 45.503352489457541 ], [ 9.19979490806371, 45.503214575014589 ], [ 9.200707243917954, 45.503068542520829 ], [ 9.202404050681855, 45.502816341587419 ], [ 9.202992086640105, 45.502722141551416 ], [ 9.203877873660076, 45.502578803945276 ], [ 9.204763675692183, 45.502440815123954 ], [ 9.206501450975688, 45.50217603916532 ], [ 9.208041321703112, 45.504160166713397 ], [ 9.208641499576464, 45.504956126598323 ], [ 9.209972025861877, 45.506700592322609 ], [ 9.210459245082287, 45.507298184137376 ], [ 9.212213013682947, 45.509711257574551 ], [ 9.214002765251195, 45.512254752499032 ], [ 9.214842172930586, 45.51342715302512 ], [ 9.214593133868348, 45.513505163637618 ], [ 9.215593865651226, 45.514837341040014 ], [ 9.216333494058871, 45.516030709895219 ], [ 9.216643046150319, 45.51653589753311 ], [ 9.217204203467004, 45.517407042852497 ], [ 9.219153025104118, 45.51984051679436 ], [ 9.220174086798639, 45.520978369587972 ], [ 9.222216179765667, 45.523199005184985 ], [ 9.222538898709367, 45.523529799406674 ], [ 9.222608885985084, 45.523611570756493 ], [ 9.22268502830417, 45.523588059711464 ], [ 9.222715152225796, 45.523579891235009 ], [ 9.222730113638676, 45.523575831004834 ], [ 9.22278158091096, 45.523562710892648 ], [ 9.222814611794856, 45.523553528255263 ], [ 9.222873267885758, 45.523536630425951 ], [ 9.22295622972293, 45.523514866559381 ], [ 9.223179768457918, 45.52345361915323 ], [ 9.223214805505362, 45.523444015569524 ], [ 9.223218473710126, 45.523448729499144 ], [ 9.223233581569307, 45.523468045134976 ], [ 9.223278976080909, 45.523526080277108 ], [ 9.223331073932618, 45.523590052851766 ], [ 9.223331085358543, 45.523590070775946 ], [ 9.223355203774105, 45.523583523347305 ], [ 9.223411695987014, 45.523568621278322 ], [ 9.223411730568531, 45.523568612630086 ], [ 9.223446311235994, 45.523560445623644 ], [ 9.223454051442793, 45.52355861750145 ], [ 9.223482315509381, 45.52356072921134 ], [ 9.223568874123405, 45.523578422198455 ], [ 9.223586093811322, 45.523581173390646 ], [ 9.223677873567629, 45.523595794672644 ], [ 9.223916305552828, 45.523630500659067 ], [ 9.223931217603738, 45.52357146537674 ] ] ] } },
{ "type": "Feature", "properties": { "ZONE_IDX": 3, "AREA": 14434240.030099999, "PERIMETRO": 25665.7875 }, "geometry": { "type": "Polygon", "coordinates": [ [ [ 9.268741205488482, 45.510347310493238 ], [ 9.268752338720734, 45.510346452124971 ], [ 9.268782188973921, 45.510346921757048 ], [ 9.268783915388781, 45.51030362698318 ], [ 9.268784058348167, 45.510300383272615 ], [ 9.26878416894407, 45.510297609162208 ], [ 9.268783928235425, 45.51013994669065 ], [ 9.268784007083841, 45.509834710639623 ], [ 9.268783781053884, 45.509737719982837 ], [ 9.268783517586158, 45.50963043660601 ], [ 9.268783428109721, 45.509450820107737 ], [ 9.268782909991465, 45.50934230420463 ], [ 9.268783957838981, 45.509219626825008 ], [ 9.268784893301968, 45.509108689807981 ], [ 9.268784505940737, 45.509003357570336 ], [ 9.268784077918315, 45.508886967901489 ], [ 9.268782704821904, 45.508707186754066 ], [ 9.269479249450075, 45.508842694044205 ], [ 9.269500772557517, 45.508846877655088 ], [ 9.269539548669156, 45.508856548948202 ], [ 9.269804479933713, 45.50890620283208 ], [ 9.270114602663542, 45.508965327473817 ], [ 9.270123355353354, 45.508974666644789 ], [ 9.270231699013406, 45.508995416677699 ], [ 9.270480938323916, 45.50903230491258 ], [ 9.27090827159657, 45.509095942641736 ], [ 9.271228368915759, 45.509144438705356 ], [ 9.271354610404027, 45.509154153658457 ], [ 9.271394792737352, 45.509138788191123 ], [ 9.271421372415226, 45.509116794324804 ], [ 9.271425251282542, 45.509016004253013 ], [ 9.271429674409736, 45.508871301296487 ], [ 9.271430943657919, 45.508762415439946 ], [ 9.271460267293104, 45.508675266171785 ], [ 9.271463968250258, 45.508589409592744 ], [ 9.271468392643134, 45.508390538236156 ], [ 9.271468124862572, 45.508377250495229 ], [ 9.27146398841016, 45.508172591575971 ], [ 9.271466371841445, 45.507923498794995 ], [ 9.27146674468794, 45.507678375965291 ], [ 9.271466644642583, 45.507664373001525 ], [ 9.271466410037982, 45.507631535316051 ], [ 9.27146490406161, 45.507402830189413 ], [ 9.271464128013486, 45.507192624616387 ], [ 9.271477057490165, 45.507054396147275 ], [ 9.271508625247458, 45.506950494295644 ], [ 9.271563831738302, 45.506859348125118 ], [ 9.27158978805047, 45.506818633659286 ], [ 9.271595104690572, 45.506804221386986 ], [ 9.271598592939062, 45.506780830270408 ], [ 9.271598255812968, 45.506769458640676 ], [ 9.271609666012836, 45.506770182749015 ], [ 9.271624811631311, 45.506769502278161 ], [ 9.271639479779843, 45.506768834404973 ], [ 9.271690681715649, 45.506769383652838 ], [ 9.271720814479043, 45.506766228912717 ], [ 9.271745979786909, 45.506757798248771 ], [ 9.271775090089085, 45.506739340462886 ], [ 9.271818416302725, 45.506708440567074 ], [ 9.271887034583106, 45.506670936766454 ], [ 9.271961190398459, 45.506641368079173 ], [ 9.272043210077262, 45.506618945010487 ], [ 9.27219333000693, 45.506574574825166 ], [ 9.272222075427797, 45.506567241942072 ], [ 9.272280027867959, 45.506552458804521 ], [ 9.272404192619662, 45.506522905790021 ], [ 9.272563132066637, 45.506493206509759 ], [ 9.27273074823926, 45.506469878041656 ], [ 9.272814229250386, 45.506460007736187 ], [ 9.272839310527573, 45.506456752659048 ], [ 9.272988463559836, 45.506447117457725 ], [ 9.273103792900164, 45.506442976417901 ], [ 9.273168279803256, 45.506434217418651 ], [ 9.273231915600112, 45.506427824205076 ], [ 9.273278177202517, 45.506425850387409 ], [ 9.273331784398527, 45.506423553195219 ], [ 9.273456201774025, 45.506415875587706 ], [ 9.27355214100886, 45.506410413004815 ], [ 9.273600902789481, 45.506407631857883 ], [ 9.27361873373389, 45.506406730162944 ], [ 9.273864828163253, 45.506391241217543 ], [ 9.273999358634809, 45.506388863003885 ], [ 9.274033675554177, 45.506385391279288 ], [ 9.274071075401345, 45.506381598260447 ], [ 9.274159491794304, 45.506373344820879 ], [ 9.274218076259913, 45.506365288240929 ], [ 9.274329996548351, 45.506347719923369 ], [ 9.274457049099377, 45.506343064240092 ], [ 9.274650008282247, 45.506342737121216 ], [ 9.274690382188965, 45.506339293776044 ], [ 9.274746486608388, 45.506334508469919 ], [ 9.274779831928392, 45.506331449186952 ], [ 9.2748553955056, 45.506325533895549 ], [ 9.27490926746631, 45.506322682339281 ], [ 9.274899543698471, 45.506231893281139 ], [ 9.274904504204629, 45.506212619012189 ], [ 9.274932679817381, 45.506103237664682 ], [ 9.274971437815296, 45.506051510399573 ], [ 9.275030663702236, 45.505973058835281 ], [ 9.275127591724599, 45.50590170863353 ], [ 9.275254187456197, 45.505809643116805 ], [ 9.27535847227246, 45.505734994156583 ], [ 9.27547625982235, 45.50564930854059 ], [ 9.275581671976967, 45.505573495356359 ], [ 9.275598482228562, 45.505560926211373 ], [ 9.275598507888819, 45.505560907361726 ], [ 9.275694098115611, 45.505548661058953 ], [ 9.275808483825299, 45.505536072871564 ], [ 9.275927353824475, 45.505558608130556 ], [ 9.276060852056959, 45.50554523160077 ], [ 9.276230195719611, 45.50552816678556 ], [ 9.276356994608737, 45.505516713699954 ], [ 9.276543412563973, 45.505497442866798 ], [ 9.276671910234501, 45.505472406367474 ], [ 9.276817561848288, 45.505443836329597 ], [ 9.276888616258926, 45.505429715380274 ], [ 9.276995494996566, 45.50540846474442 ], [ 9.277062689051998, 45.505396960989543 ], [ 9.277138124543807, 45.505390520791295 ], [ 9.277225669550251, 45.5053830378789 ], [ 9.277358163138786, 45.505369228929005 ], [ 9.277478802847499, 45.505356254733222 ], [ 9.277509873497475, 45.505351124902731 ], [ 9.277570171384136, 45.505341159274074 ], [ 9.277675623173751, 45.505323596130488 ], [ 9.27771943007008, 45.505312174304876 ], [ 9.277839346726042, 45.505281789032068 ], [ 9.277950985123296, 45.505254964092444 ], [ 9.277997079928925, 45.505243697880047 ], [ 9.277985009069074, 45.5052125051498 ], [ 9.277979198380345, 45.505189683872253 ], [ 9.277974475731135, 45.505174055478903 ], [ 9.277967601826232, 45.505145840675809 ], [ 9.277958537238675, 45.50510795636292 ], [ 9.277949918773365, 45.505071988646797 ], [ 9.27792032182915, 45.504944956448476 ], [ 9.27789715188405, 45.504855662898642 ], [ 9.277859624228251, 45.504695381192178 ], [ 9.277823744012652, 45.504551464354556 ], [ 9.277789898182521, 45.50440376239748 ], [ 9.277759148826958, 45.504275998443816 ], [ 9.277739459172393, 45.504194246214134 ], [ 9.277704098684836, 45.504047806051226 ], [ 9.277677675629826, 45.503936764617968 ], [ 9.277625434344031, 45.503722768704471 ], [ 9.277583952396533, 45.503549739593112 ], [ 9.277546534880235, 45.503401319565512 ], [ 9.277374421882776, 45.503412667953718 ], [ 9.277213338671057, 45.503424893716371 ], [ 9.276996439571118, 45.503441719282527 ], [ 9.276753921602479, 45.503460410249822 ], [ 9.27656901599391, 45.503474299334897 ], [ 9.276535319520475, 45.503477338300563 ], [ 9.276497320385984, 45.503480765392503 ], [ 9.276319092040112, 45.503495186688738 ], [ 9.27611573514714, 45.503507968972691 ], [ 9.275927916182487, 45.503519783289221 ], [ 9.275878907472553, 45.503522268631727 ], [ 9.275826857821295, 45.503532384158135 ], [ 9.27569873821953, 45.503540915762954 ], [ 9.275537010143958, 45.502325995035847 ], [ 9.275538164147031, 45.502309373651272 ], [ 9.27549846095283, 45.502308837076569 ], [ 9.27543771298169, 45.502306791273348 ], [ 9.27537364171809, 45.502304420379701 ], [ 9.275221920485988, 45.502298294915093 ], [ 9.27504993697511, 45.502293631034398 ], [ 9.274853110639528, 45.502286681928354 ], [ 9.274788033614541, 45.502284132404846 ], [ 9.274785154044089, 45.502283933386302 ], [ 9.274775459242369, 45.502283263337496 ], [ 9.274696250233189, 45.50227804301953 ], [ 9.274616939916935, 45.50227262992393 ], [ 9.274545520769824, 45.502267764324188 ], [ 9.274496094015026, 45.502264237231444 ], [ 9.274471655629039, 45.502263873139306 ], [ 9.273861834858947, 45.502250785751038 ], [ 9.27385862406685, 45.502193910916972 ], [ 9.273855700451005, 45.502150608670817 ], [ 9.273848251521622, 45.502074585642681 ], [ 9.273844761683611, 45.502015083028304 ], [ 9.273838076627166, 45.50194193376764 ], [ 9.273833547210943, 45.501879200182238 ], [ 9.27382840554268, 45.50183785917082 ], [ 9.273758131591718, 45.501833724016741 ], [ 9.273674124094589, 45.501828776399776 ], [ 9.273673167524365, 45.501837257267347 ], [ 9.273618923867268, 45.501834141800487 ], [ 9.273578671039601, 45.501831835625978 ], [ 9.273556105883529, 45.501830219195789 ], [ 9.273540751613901, 45.501825102161028 ], [ 9.273529289212874, 45.501819347980458 ], [ 9.273522429226437, 45.501814601628965 ], [ 9.273505469061568, 45.501813332430203 ], [ 9.273408772681124, 45.501815372286231 ], [ 9.273357595496556, 45.501816299810258 ], [ 9.273256408267951, 45.501818120769286 ], [ 9.273221702729119, 45.501819386150068 ], [ 9.273141894942189, 45.501822286220815 ], [ 9.273024980765513, 45.501820562401932 ], [ 9.272939304613734, 45.501819663311608 ], [ 9.272886281787541, 45.501816887327763 ], [ 9.272815979306031, 45.50181434960119 ], [ 9.272727228773585, 45.501809006624171 ], [ 9.272582325056073, 45.501814860345775 ], [ 9.272488880689888, 45.501818250407439 ], [ 9.272410780453926, 45.50183297277362 ], [ 9.272356047531956, 45.501841158788629 ], [ 9.27229748738711, 45.501845465365491 ], [ 9.272201193055002, 45.501852507882681 ], [ 9.272124296123101, 45.501858073059942 ], [ 9.27205761435383, 45.501862408287735 ], [ 9.27199115763446, 45.501860905164818 ], [ 9.271894665209693, 45.501858059805862 ], [ 9.271831991065682, 45.501855720179449 ], [ 9.271803529510573, 45.501854653283964 ], [ 9.271713170409027, 45.501853058359046 ], [ 9.271655433675784, 45.501851538971728 ], [ 9.271626468226653, 45.501848276259125 ], [ 9.271558381342134, 45.501840710584425 ], [ 9.271449116698976, 45.501829970436006 ], [ 9.271394109190803, 45.501823705376303 ], [ 9.271387023533288, 45.501823501833563 ], [ 9.271388187731965, 45.501830236057152 ], [ 9.271396510141416, 45.501870370390805 ], [ 9.271429465430149, 45.501987401172485 ], [ 9.271477513821489, 45.502178920349067 ], [ 9.271519714029159, 45.502347179921458 ], [ 9.271548354593746, 45.502461373965815 ], [ 9.271577779192185, 45.502578639887503 ], [ 9.271589271794653, 45.502624485001043 ], [ 9.271611128915836, 45.502718624757705 ], [ 9.271678874884163, 45.50301046028715 ], [ 9.271732282306644, 45.503240626777981 ], [ 9.271753321446509, 45.503331210722223 ], [ 9.271868911797844, 45.50381492338736 ], [ 9.271923028692754, 45.504026145714946 ], [ 9.271951214168318, 45.50415177643044 ], [ 9.272177397868116, 45.505114183955335 ], [ 9.272186637132009, 45.505134729518304 ], [ 9.272198945435678, 45.505142155996715 ], [ 9.272220796854979, 45.50517182292684 ], [ 9.272230950709998, 45.505193545457466 ], [ 9.272250667739776, 45.505259280349669 ], [ 9.272269577006476, 45.505306438859002 ], [ 9.272274640536095, 45.505323334476124 ], [ 9.272281979774155, 45.505347783568716 ], [ 9.272293650351974, 45.505383818713817 ], [ 9.272316199490643, 45.505441048574298 ], [ 9.272338013578395, 45.505492447790814 ], [ 9.272353275262777, 45.505531668562483 ], [ 9.272357265205823, 45.505548405423809 ], [ 9.272360617576492, 45.505562412803378 ], [ 9.272355022634066, 45.505595320588142 ], [ 9.27234219235466, 45.505616561431786 ], [ 9.272320735546552, 45.505637837689029 ], [ 9.272297829539522, 45.505652743899994 ], [ 9.272262678063221, 45.505663444174502 ], [ 9.272225323356565, 45.505667232330367 ], [ 9.272159976091357, 45.505671635547913 ], [ 9.272121769631713, 45.505673670411561 ], [ 9.272076667697883, 45.505676082255881 ], [ 9.271988297053078, 45.505677876139885 ], [ 9.271916469827513, 45.505681754526073 ], [ 9.271890269373596, 45.505682797628047 ], [ 9.271859732526064, 45.505684022793396 ], [ 9.271741909274844, 45.505686421890665 ], [ 9.271658587354464, 45.505689270181946 ], [ 9.27157166944542, 45.505691595946054 ], [ 9.27152564890978, 45.5056930531143 ], [ 9.271445248518029, 45.505695607767301 ], [ 9.271329592910396, 45.505699594831825 ], [ 9.271218974822336, 45.505703569199191 ], [ 9.271180577411421, 45.505705564462488 ], [ 9.271133502929782, 45.505708020337913 ], [ 9.270967554096416, 45.505710532443594 ], [ 9.270803783947729, 45.505716225548873 ], [ 9.270731685583506, 45.505717660305891 ], [ 9.270636885311564, 45.505719554016729 ], [ 9.27050278719031, 45.505722228333433 ], [ 9.270438173220892, 45.5057256623097 ], [ 9.270367019869679, 45.505729452881383 ], [ 9.270320302322412, 45.505730288594201 ], [ 9.270299502863796, 45.505730660660504 ], [ 9.270194636469776, 45.505736218061834 ], [ 9.270066778122732, 45.505740763381951 ], [ 9.269915927878742, 45.50574588921419 ], [ 9.269785213576103, 45.505753622787743 ], [ 9.269647280248321, 45.505757665190735 ], [ 9.269569707756775, 45.50575944035775 ], [ 9.269507413541644, 45.505758686704574 ], [ 9.269408056103375, 45.505759820336991 ], [ 9.269325434152554, 45.505757885983684 ], [ 9.269231298525353, 45.505755452033618 ], [ 9.269103393277859, 45.505750981782981 ], [ 9.269040889999756, 45.505747424388765 ], [ 9.268968296681626, 45.505743872766949 ], [ 9.268874306957363, 45.505739142631072 ], [ 9.268759205339206, 45.505739065520068 ], [ 9.268647130083734, 45.505738270894604 ], [ 9.26824184568606, 45.505733909327972 ], [ 9.268171553148381, 45.505721430691658 ], [ 9.268108728831908, 45.505710282292341 ], [ 9.268004030601938, 45.505698735649943 ], [ 9.267858487906667, 45.50552390997926 ], [ 9.267725690240191, 45.505364374227987 ], [ 9.267718431772931, 45.505347820151584 ], [ 9.267649103452303, 45.505330830431731 ], [ 9.267590213055662, 45.505315975426988 ], [ 9.267531243976167, 45.505301108912079 ], [ 9.267491178806072, 45.505291377036677 ], [ 9.267430344578278, 45.505276600300263 ], [ 9.267349212365206, 45.505259435855834 ], [ 9.267208509427732, 45.505231144884903 ], [ 9.267175353653469, 45.505228238290421 ], [ 9.267103895638387, 45.505225029377925 ], [ 9.267033420961447, 45.505224023398846 ], [ 9.266946403030261, 45.505228866102698 ], [ 9.266805601967965, 45.505229783418187 ], [ 9.266620950356698, 45.505229857433839 ], [ 9.266563600332267, 45.505230346321973 ], [ 9.266467589702478, 45.505231154574993 ], [ 9.266260215742317, 45.505202108256661 ], [ 9.266059531812614, 45.505171974906318 ], [ 9.265945073816956, 45.505157023557672 ], [ 9.265896320939047, 45.505149530061843 ], [ 9.265611896203096, 45.505098621959455 ], [ 9.265461503717747, 45.505074008596196 ], [ 9.265460081309396, 45.50507902908344 ], [ 9.265457937036713, 45.505086603829263 ], [ 9.265449909108922, 45.505085071935234 ], [ 9.2654540104818, 45.505073683542811 ], [ 9.265275951422858, 45.505043895740812 ], [ 9.265080654587656, 45.505011183318949 ], [ 9.264969676040318, 45.50499302736565 ], [ 9.264797256815388, 45.504964829071227 ], [ 9.264653483936362, 45.504940814752025 ], [ 9.264509212170426, 45.504916726453338 ], [ 9.264211670247231, 45.504867244872408 ], [ 9.263946233853165, 45.504823255789617 ], [ 9.263740672800958, 45.504788485017528 ], [ 9.263553623852127, 45.504758040337919 ], [ 9.263468565099076, 45.504743289963805 ], [ 9.263408438217848, 45.504733906332866 ], [ 9.263406139761013, 45.504746174467684 ], [ 9.263352019334684, 45.504737063522974 ], [ 9.263242566806108, 45.504714380517768 ], [ 9.262940452316924, 45.504651762478332 ], [ 9.262722966273142, 45.504617676331286 ], [ 9.262442588205291, 45.504571201217843 ], [ 9.262316882051268, 45.504553087084346 ], [ 9.262125449322697, 45.504552795788541 ], [ 9.262000836698396, 45.504529680131526 ], [ 9.261901938644167, 45.504511342963127 ], [ 9.261820242175052, 45.504494311865031 ], [ 9.261790160928024, 45.504488044017045 ], [ 9.261642438986195, 45.504450840890797 ], [ 9.261399877172762, 45.504387350964691 ], [ 9.261306119094044, 45.504378729980075 ], [ 9.261149601395257, 45.504379825103079 ], [ 9.261142912789426, 45.504443149371937 ], [ 9.261121078401629, 45.504463805938265 ], [ 9.261082163686748, 45.504456533025468 ], [ 9.261016023228402, 45.504383067888796 ], [ 9.261071308309342, 45.50431157658371 ], [ 9.261071557983195, 45.504311334202875 ], [ 9.26107534007048, 45.50430821653223 ], [ 9.261083441786107, 45.504301540184265 ], [ 9.261119932722865, 45.504259620546286 ], [ 9.261133631395596, 45.504233720090333 ], [ 9.26113953329679, 45.504198820260385 ], [ 9.261145995081872, 45.50415431526725 ], [ 9.26116142006205, 45.504085611965422 ], [ 9.261165170761613, 45.504067599683822 ], [ 9.26118397722467, 45.504007155285549 ], [ 9.261209656659606, 45.503931852146714 ], [ 9.261227677371608, 45.503874361068803 ], [ 9.261248367386036, 45.503804738601801 ], [ 9.261272949605537, 45.503736955587406 ], [ 9.261291527035224, 45.503668774925451 ], [ 9.26130320959734, 45.503622302624734 ], [ 9.261310443051064, 45.503578405775279 ], [ 9.261311886903345, 45.503544747369631 ], [ 9.26131411035659, 45.503514968590217 ], [ 9.261313553180786, 45.503466618283063 ], [ 9.261309879878819, 45.503404681314002 ], [ 9.26130568737141, 45.503302561819012 ], [ 9.261306576457169, 45.503189391506261 ], [ 9.261300477058318, 45.50301842498498 ], [ 9.261303499026695, 45.502927635026346 ], [ 9.261303579184828, 45.502906585987255 ], [ 9.261303738433249, 45.502864768748452 ], [ 9.261306708991178, 45.502773940861864 ], [ 9.261302138329109, 45.502619312345288 ], [ 9.26130340736915, 45.502519037174899 ], [ 9.261301299211699, 45.502507471061932 ], [ 9.261292952302767, 45.502461851778257 ], [ 9.261288362767457, 45.502436801382025 ], [ 9.26122353416589, 45.502300082821222 ], [ 9.260970522645181, 45.501806106361805 ], [ 9.260947590671094, 45.501741157529551 ], [ 9.260939507055175, 45.501731440780972 ], [ 9.260873055793763, 45.501651635621648 ], [ 9.260861522313297, 45.501621152618007 ], [ 9.260832616013133, 45.501555510313992 ], [ 9.260755776578664, 45.501359384038274 ], [ 9.260746573137119, 45.501342780376383 ], [ 9.260579610380901, 45.501041545608999 ], [ 9.260543568582751, 45.500969416918856 ], [ 9.26048131867036, 45.500847574184043 ], [ 9.26040950026707, 45.500710683143069 ], [ 9.26034293790476, 45.500573594759352 ], [ 9.260286091968169, 45.50045658350767 ], [ 9.260211374120097, 45.500339153996947 ], [ 9.260193818916637, 45.500291854658222 ], [ 9.260182575122997, 45.500245202396414 ], [ 9.260159263666868, 45.50019487496035 ], [ 9.260170980162663, 45.50012742153708 ], [ 9.260183494630716, 45.500068341842457 ], [ 9.260183913306326, 45.500046733903844 ], [ 9.260207071541798, 45.499853298579794 ], [ 9.260244185979827, 45.499699645269445 ], [ 9.260261086368059, 45.499340908953336 ], [ 9.260292598993567, 45.499266672923305 ], [ 9.260333997182006, 45.499162176802585 ], [ 9.260356332976626, 45.499105424050242 ], [ 9.260404297842548, 45.499043415556521 ], [ 9.260471879505628, 45.498948957247173 ], [ 9.260502975059488, 45.498903728767701 ], [ 9.260533551340499, 45.498857578481626 ], [ 9.26064608263669, 45.498689407460958 ], [ 9.26074889408951, 45.498524455594165 ], [ 9.260851644499304, 45.498349205676554 ], [ 9.260885273707192, 45.498284014297745 ], [ 9.260920743415454, 45.498215220098189 ], [ 9.260960255113675, 45.498146016594049 ], [ 9.261003739185991, 45.498070902950779 ], [ 9.261055096639899, 45.497979600994789 ], [ 9.261247996288349, 45.497485004494493 ], [ 9.261264302015904, 45.497432391357549 ], [ 9.261267612420614, 45.497421727481296 ], [ 9.261320795916026, 45.497296586313823 ], [ 9.261324041109122, 45.497285059568966 ], [ 9.261326487322668, 45.497276333599558 ], [ 9.261330588494193, 45.497261702054367 ], [ 9.261336471794353, 45.497240658615915 ], [ 9.261357974034174, 45.497147972912217 ], [ 9.261361597845625, 45.49711976784743 ], [ 9.261367455457364, 45.497074265835927 ], [ 9.26138859945366, 45.497004304293171 ], [ 9.261422933754922, 45.496890698113148 ], [ 9.261453577174441, 45.496791796792458 ], [ 9.261502028598246, 45.496655230487789 ], [ 9.261521089876569, 45.496598644707497 ], [ 9.261532190414306, 45.496565691324101 ], [ 9.261544872304453, 45.496527986291945 ], [ 9.261566669251817, 45.496463180799758 ], [ 9.261579362668442, 45.496426607605081 ], [ 9.261597335757711, 45.496364086142293 ], [ 9.261654368089339, 45.496192769366964 ], [ 9.261691656096607, 45.496075790169627 ], [ 9.26172757459676, 45.495963058552178 ], [ 9.261809433295024, 45.495704906820031 ], [ 9.261839855128892, 45.49561500564986 ], [ 9.261914182489535, 45.495406204927541 ], [ 9.26197018864795, 45.495249165889362 ], [ 9.262007271440233, 45.495145156334765 ], [ 9.262047040339668, 45.494990346466729 ], [ 9.261608716267569, 45.494956051566838 ], [ 9.261596042758777, 45.494794023062688 ], [ 9.261566929401281, 45.494580868827413 ], [ 9.261523380556129, 45.49425781287777 ], [ 9.261506540888567, 45.49413708784369 ], [ 9.261457775397632, 45.49377077838237 ], [ 9.26143882939059, 45.493641419578154 ], [ 9.261432956203553, 45.493579778623769 ], [ 9.261393408637998, 45.493277057630635 ], [ 9.261390110936498, 45.493253239856244 ], [ 9.261378734829103, 45.4931707567833 ], [ 9.261371070976937, 45.493109135976063 ], [ 9.261328181901288, 45.492803558133517 ], [ 9.261266849168058, 45.492340307860523 ], [ 9.261251377927564, 45.492228592229715 ], [ 9.261238822108215, 45.492133093599527 ], [ 9.261210672520326, 45.491941030327766 ], [ 9.261204661911746, 45.491893643592014 ], [ 9.261195129821871, 45.491821029354647 ], [ 9.261141166271726, 45.491414537206346 ], [ 9.261119692671294, 45.491255980212721 ], [ 9.261074819243312, 45.490930211232893 ], [ 9.26106812790278, 45.490884247214943 ], [ 9.261061561839645, 45.490839226389056 ], [ 9.261039022422885, 45.49071150778321 ], [ 9.261176682178535, 45.490474064902749 ], [ 9.261167037977177, 45.49043638391732 ], [ 9.258269351539578, 45.489729477435382 ], [ 9.258296377755832, 45.489485666724356 ], [ 9.258312376466153, 45.489384079452648 ], [ 9.258321684343773, 45.489322375844253 ], [ 9.258332509842397, 45.489250611482113 ], [ 9.25835830305056, 45.489084375917287 ], [ 9.258372510103271, 45.488973054877853 ], [ 9.258394470432195, 45.488802666297708 ], [ 9.258411267429171, 45.488670096922817 ], [ 9.258426742518232, 45.488561854519787 ], [ 9.25843423125195, 45.488499520190942 ], [ 9.258451297086145, 45.488362821862815 ], [ 9.258463948315848, 45.488269521264314 ], [ 9.258466910431757, 45.488135332680542 ], [ 9.258467656817256, 45.488106364461473 ], [ 9.258469057915763, 45.488052470468986 ], [ 9.258493543800105, 45.487901356403945 ], [ 9.258515997014239, 45.487743742300935 ], [ 9.258525502788942, 45.487681594720996 ], [ 9.2585412131884, 45.487578912111331 ], [ 9.258571466779564, 45.487381005169418 ], [ 9.258587207572399, 45.487268055915763 ], [ 9.25860013252645, 45.487182921772856 ], [ 9.258612362826675, 45.487102405878176 ], [ 9.258621322845684, 45.487043453675298 ], [ 9.258648354829523, 45.486865501881958 ], [ 9.258667304415322, 45.486740348159884 ], [ 9.258682921250251, 45.486637126923803 ], [ 9.258725760940072, 45.486355600340509 ], [ 9.258760341021983, 45.486111172920296 ], [ 9.258764514484152, 45.486098868539635 ], [ 9.258768167604686, 45.486058346530719 ], [ 9.258772546962462, 45.486009988988442 ], [ 9.258810543407423, 45.485631515180721 ], [ 9.258836153354697, 45.485444125963866 ], [ 9.258840826758835, 45.485409845228055 ], [ 9.258862189062716, 45.485219886786147 ], [ 9.258882477644049, 45.485032810318692 ], [ 9.258905548063913, 45.484817969395706 ], [ 9.25891245633801, 45.484782726791693 ], [ 9.258968870049724, 45.48449437323697 ], [ 9.259016933833577, 45.484441554415504 ], [ 9.259059750000969, 45.484403837712698 ], [ 9.259139681087579, 45.484336693623717 ], [ 9.259329795079838, 45.484200733962773 ], [ 9.259415947113329, 45.484197447805769 ], [ 9.259869157937015, 45.484187199503523 ], [ 9.259986598641097, 45.484182212100251 ], [ 9.260028892745316, 45.484181762103681 ], [ 9.260085534769336, 45.48418114917817 ], [ 9.260461851653245, 45.484172793726358 ], [ 9.260979699540888, 45.484158459109736 ], [ 9.261578577200329, 45.484140101160008 ], [ 9.261941011323426, 45.4841342134266 ], [ 9.262334628821467, 45.484144673984304 ], [ 9.262377050423281, 45.484145694677423 ], [ 9.262558710392147, 45.484150065365377 ], [ 9.263151150112948, 45.484164363769196 ], [ 9.263176814971905, 45.484164985024016 ], [ 9.263255944637905, 45.484166889733508 ], [ 9.263471285520454, 45.484172084742283 ], [ 9.263492244644064, 45.484173517451033 ], [ 9.263657142962639, 45.484175012035379 ], [ 9.263869676024292, 45.484176938014279 ], [ 9.264528375664399, 45.48418041509747 ], [ 9.264667765797821, 45.484181739556931 ], [ 9.264774924020717, 45.4841827574324 ], [ 9.264892862266583, 45.484177410443685 ], [ 9.264881275965751, 45.483712553877211 ], [ 9.264864531746408, 45.483249108500672 ], [ 9.264848869155839, 45.482706690894794 ], [ 9.264841980832559, 45.482524565711081 ], [ 9.264830548806472, 45.482181227039675 ], [ 9.264813529048064, 45.481833533941057 ], [ 9.264793006076555, 45.481472488627197 ], [ 9.264786450761015, 45.481310912977982 ], [ 9.264779106180129, 45.481188282269493 ], [ 9.264760243322865, 45.48080884523818 ], [ 9.264739294219964, 45.480436268758545 ], [ 9.264738220730012, 45.480428146328414 ], [ 9.264699444230834, 45.4801377263354 ], [ 9.264682570302167, 45.480038720222694 ], [ 9.264654931923165, 45.479847700309158 ], [ 9.264614183150346, 45.479610050901989 ], [ 9.264571873796886, 45.479347726834504 ], [ 9.264561306118761, 45.479285079465818 ], [ 9.264453237199511, 45.479274146898227 ], [ 9.264135687540817, 45.479242965403813 ], [ 9.263861902052255, 45.479215553976736 ], [ 9.26357892840163, 45.479187766354507 ], [ 9.263574838976709, 45.479202537519498 ], [ 9.263232628501051, 45.479170660311219 ], [ 9.263099032487759, 45.479157550006342 ], [ 9.262853697389454, 45.479134080187912 ], [ 9.262465412615374, 45.479107286811782 ], [ 9.262456013022659, 45.479106359058264 ], [ 9.262399406055302, 45.479101687796934 ], [ 9.26232923906133, 45.479094718723175 ], [ 9.262270024613105, 45.479087542712072 ], [ 9.262229875594633, 45.479082679822284 ], [ 9.262192253212953, 45.479101259188838 ], [ 9.262175921808696, 45.479109919422044 ], [ 9.26215284470222, 45.479122170632188 ], [ 9.262095233453099, 45.479132448537179 ], [ 9.262033021769035, 45.479144004733342 ], [ 9.261979543357002, 45.479165457081649 ], [ 9.261915308653171, 45.479190865427263 ], [ 9.261886622549845, 45.479197902321062 ], [ 9.261857432898868, 45.479194314594139 ], [ 9.261780345733818, 45.47918409449067 ], [ 9.261658684136126, 45.479168279862876 ], [ 9.261563928031995, 45.479156460350929 ], [ 9.261485052581136, 45.4791454925412 ], [ 9.261470464717362, 45.479143713273132 ], [ 9.261489755102053, 45.479002000239689 ], [ 9.261508869708681, 45.478851267886554 ], [ 9.261517672962794, 45.478779554261962 ], [ 9.261526537417506, 45.478707230224671 ], [ 9.26153770289346, 45.478619012876024 ], [ 9.261546081769211, 45.478562299866773 ], [ 9.261553448545449, 45.478509176728203 ], [ 9.261556749059302, 45.478489726879246 ], [ 9.261567179730662, 45.478411570866371 ], [ 9.261580618063467, 45.478313080360955 ], [ 9.261589245883266, 45.478243572387129 ], [ 9.26159408061925, 45.4782100773607 ], [ 9.261601953649318, 45.478143459718261 ], [ 9.261606332750263, 45.478109429044451 ], [ 9.261617410028272, 45.478023346354988 ], [ 9.261629100278787, 45.477939641190837 ], [ 9.261637741706725, 45.477873010600526 ], [ 9.261642806607473, 45.47783268164914 ], [ 9.261652200314057, 45.477762816372767 ], [ 9.261659540446509, 45.477701232271059 ], [ 9.261668930187584, 45.477627762070732 ], [ 9.261670287092796, 45.477616867673255 ], [ 9.261671016672231, 45.477611106513429 ], [ 9.261671792411567, 45.477604868505153 ], [ 9.261678971829362, 45.47755278089975 ], [ 9.261693875803864, 45.477444518174913 ], [ 9.261706239647193, 45.477354620294967 ], [ 9.261735706573404, 45.477131335355054 ], [ 9.261771510732652, 45.476890768013824 ], [ 9.261801211663075, 45.476661734659942 ], [ 9.26180806534593, 45.476608432635878 ], [ 9.261807809429611, 45.476600154931965 ], [ 9.261801917384561, 45.476595475485979 ], [ 9.261789354349931, 45.47659350029987 ], [ 9.261749920818966, 45.476593704688476 ], [ 9.261675408485917, 45.47659408462556 ], [ 9.261623437064168, 45.47659412409687 ], [ 9.261526640376752, 45.476592904904685 ], [ 9.261415521808354, 45.476592042345857 ], [ 9.26133895919414, 45.476592081995292 ], [ 9.261238576155032, 45.476591406291618 ], [ 9.261146930918377, 45.476590539525638 ], [ 9.261089564914924, 45.476590215754641 ], [ 9.261055505770047, 45.476590224051087 ], [ 9.261037928674998, 45.476590159305545 ], [ 9.261011715609493, 45.476590073583452 ], [ 9.260993026630757, 45.476589535586008 ], [ 9.260991625617706, 45.476589534276719 ], [ 9.26093875125718, 45.476589373869238 ], [ 9.260890774064411, 45.476589289112411 ], [ 9.260858618122764, 45.476589232294266 ], [ 9.26075235208438, 45.476589097931125 ], [ 9.260666824335017, 45.476588588652753 ], [ 9.260628029989142, 45.476588608528132 ], [ 9.260569784093086, 45.47658864915676 ], [ 9.260524263140809, 45.476588871191915 ], [ 9.260493741229572, 45.476589027287105 ], [ 9.260415902174836, 45.476588332926006 ], [ 9.260361526070259, 45.476588491744025 ], [ 9.260362653880012, 45.476570909036425 ], [ 9.260363241035291, 45.476455534630787 ], [ 9.260362901293311, 45.476356928672637 ], [ 9.260364024681762, 45.47624965487816 ], [ 9.260364630022043, 45.47612851973981 ], [ 9.260364495788851, 45.476021791599791 ], [ 9.260365954101999, 45.475863688902713 ], [ 9.260365143816381, 45.475704708351245 ], [ 9.26036515062756, 45.47570378482397 ], [ 9.260365833397392, 45.475612935418212 ], [ 9.260367781207661, 45.475445838195384 ], [ 9.260369829209971, 45.475236713768751 ], [ 9.260370763287876, 45.47507590381737 ], [ 9.260371190198168, 45.475010778234143 ], [ 9.260371599015444, 45.474946473638127 ], [ 9.260372441978337, 45.474754838797075 ], [ 9.260374148651714, 45.474590966685689 ], [ 9.26037511052154, 45.474437569063532 ], [ 9.260374469818403, 45.474329214647831 ], [ 9.260375352572995, 45.474216911595434 ], [ 9.260375658327929, 45.474172257921282 ], [ 9.260376008679611, 45.474120648076763 ], [ 9.260375844872796, 45.474099008962128 ], [ 9.260375533105329, 45.474059171794657 ], [ 9.260375076686614, 45.474001844070585 ], [ 9.260375057283131, 45.473968527518551 ], [ 9.260375058847847, 45.473928665332252 ], [ 9.260394005123272, 45.473929698809428 ], [ 9.260397878688211, 45.473869311525569 ], [ 9.260403483277583, 45.473783670774218 ], [ 9.260406397643591, 45.473749767593986 ], [ 9.260409372178961, 45.473715159181253 ], [ 9.260413731017508, 45.473647723688423 ], [ 9.260420095815157, 45.473568579971769 ], [ 9.26042374253627, 45.473522476929347 ], [ 9.260432575884357, 45.473410634143022 ], [ 9.260444980740445, 45.473236113558265 ], [ 9.260450372404083, 45.473163982115082 ], [ 9.260434362719227, 45.473128326528709 ], [ 9.260403381857273, 45.47305375950075 ], [ 9.260381398732788, 45.47299990249612 ], [ 9.260355593720455, 45.472936128184088 ], [ 9.260331326592265, 45.472879221685965 ], [ 9.260299651039572, 45.472826991057282 ], [ 9.260218524510154, 45.472695017472034 ], [ 9.26019149230402, 45.472649467754813 ], [ 9.260114705669569, 45.472583452276595 ], [ 9.260030227092267, 45.472512232179753 ], [ 9.259998881201691, 45.472409180194525 ], [ 9.259966747660778, 45.472303243569023 ], [ 9.25998707094646, 45.472258848446835 ], [ 9.260034229095957, 45.472183096184793 ], [ 9.260069529307339, 45.472126374654763 ], [ 9.260092651043191, 45.472076210109307 ], [ 9.260118788372319, 45.472014698039992 ], [ 9.260119289132374, 45.472010909478193 ], [ 9.260131078317359, 45.471874066726151 ], [ 9.260212115146761, 45.471777094712465 ], [ 9.260187131991378, 45.471729040001591 ], [ 9.260187115536974, 45.471729014773487 ], [ 9.26013644831572, 45.471664753034446 ], [ 9.260126914645946, 45.471653556833623 ], [ 9.260118980219543, 45.471644236477765 ], [ 9.260105762176352, 45.471602080669513 ], [ 9.260171724570441, 45.471507135278856 ], [ 9.260181578348035, 45.47148216182795 ], [ 9.260185164706858, 45.471473038623103 ], [ 9.260190621306146, 45.471434234941839 ], [ 9.260910041323802, 45.471467755828883 ], [ 9.261171948088792, 45.471476004849777 ], [ 9.261250171262093, 45.471481525940597 ], [ 9.261305875020078, 45.471485449868538 ], [ 9.261363739463901, 45.471489543875528 ], [ 9.261846144179207, 45.47153704361294 ], [ 9.262585558187526, 45.471582116278327 ], [ 9.262978999313987, 45.471615868402282 ], [ 9.263197454048266, 45.471630088668483 ], [ 9.263354251552093, 45.471646178901999 ], [ 9.264804498834073, 45.471802821028888 ], [ 9.266004107590225, 45.47194016840259 ], [ 9.266126985843293, 45.471992709555778 ], [ 9.266206982693323, 45.472030027527317 ], [ 9.26624667257815, 45.472048563034107 ], [ 9.266273425044547, 45.472061379115672 ], [ 9.26641011170052, 45.472125972686591 ], [ 9.266569491027653, 45.472205371792128 ], [ 9.267667998341841, 45.472512537662134 ], [ 9.267878053603305, 45.472591100943454 ], [ 9.26801379998712, 45.472640739457269 ], [ 9.268067535736582, 45.472656413026144 ], [ 9.268074942707008, 45.472658571705296 ], [ 9.268153597202636, 45.472663879933407 ], [ 9.268372510596034, 45.472640979786703 ], [ 9.269120309867542, 45.472452338134246 ], [ 9.269383285125668, 45.472385586789123 ], [ 9.26942081168691, 45.47237546232337 ], [ 9.269456340407244, 45.472370398016018 ], [ 9.269473244906447, 45.472368033759039 ], [ 9.269492893691169, 45.472365310563077 ], [ 9.269542136659073, 45.472361906468983 ], [ 9.269598290489265, 45.47235801696074 ], [ 9.269702200622678, 45.472352727252918 ], [ 9.269909210239005, 45.472341053581111 ], [ 9.269929767134171, 45.472341930273451 ], [ 9.270022882764833, 45.472345396251612 ], [ 9.270420008834497, 45.472325732405785 ], [ 9.270968810287105, 45.472297156021618 ], [ 9.270992736789816, 45.472295134933759 ], [ 9.271091981793075, 45.472297246176446 ], [ 9.271238223116717, 45.472311496221749 ], [ 9.271302272315566, 45.472321851065551 ], [ 9.271420899417983, 45.472344921336813 ], [ 9.271796994956501, 45.472461061276832 ], [ 9.271979717211737, 45.472509762514413 ], [ 9.272076236049907, 45.472538345341349 ], [ 9.272197591151391, 45.47256317119917 ], [ 9.27232744164616, 45.472575868021089 ], [ 9.272612523772992, 45.472597150178679 ], [ 9.272612520919081, 45.472596603519392 ], [ 9.272612351064891, 45.472572035451513 ], [ 9.272609932380776, 45.472166677605344 ], [ 9.2726122958468, 45.471717075430952 ], [ 9.272613365449113, 45.471624518034858 ], [ 9.272619429390401, 45.471101563877724 ], [ 9.272622201327698, 45.470826328781421 ], [ 9.272623540734859, 45.470822528096193 ], [ 9.272631867329817, 45.470798900679206 ], [ 9.272632849125607, 45.470779822777658 ], [ 9.272624659611456, 45.470779437221715 ], [ 9.270277573574539, 45.470759166284203 ], [ 9.270290149672443, 45.471475128280758 ], [ 9.268944801223924, 45.471543957796129 ], [ 9.267807733400085, 45.471398463881577 ], [ 9.267588231300392, 45.472039449170744 ], [ 9.266313255506208, 45.471910194346819 ], [ 9.266354876035665, 45.471837683847042 ], [ 9.266499957562718, 45.471215236339717 ], [ 9.266535012575321, 45.470795614107402 ], [ 9.266491321056094, 45.47060543276784 ], [ 9.266725009819782, 45.470311993460413 ], [ 9.267017836948135, 45.470080388306258 ], [ 9.267245055208324, 45.469556220033333 ], [ 9.263423195951594, 45.469223616637741 ], [ 9.263220379604919, 45.470008662624799 ], [ 9.260513697936508, 45.469762639678173 ], [ 9.25877383294403, 45.469592637218391 ], [ 9.258459412652384, 45.471177852615405 ], [ 9.255684503416932, 45.470832407121705 ], [ 9.255853813496547, 45.469955638900224 ], [ 9.254652278474808, 45.46991115037455 ], [ 9.25454388815691, 45.46943581914288 ], [ 9.254698657549449, 45.469061660224796 ], [ 9.255133916942411, 45.468718020460905 ], [ 9.255321626608104, 45.468458056013262 ], [ 9.255306278259313, 45.467666849924349 ], [ 9.255447635278395, 45.466945907893155 ], [ 9.25490610770481, 45.466926141704491 ], [ 9.254825061001242, 45.467335466357611 ], [ 9.253083552591383, 45.467298374685846 ], [ 9.253065844557103, 45.46777186695175 ], [ 9.252103336865984, 45.467751982929407 ], [ 9.249022022490589, 45.467730594030854 ], [ 9.249117708310353, 45.471222309034516 ], [ 9.24885399923607, 45.471213746020062 ], [ 9.248771099656029, 45.468631112114693 ], [ 9.245793444379871, 45.468085953158599 ], [ 9.243850895482797, 45.468282142209226 ], [ 9.24266094224509, 45.468332329417315 ], [ 9.242723497958901, 45.469507107102395 ], [ 9.241664029294162, 45.469413260173688 ], [ 9.241087906109948, 45.469415058940463 ], [ 9.239443667200062, 45.469514953292304 ], [ 9.238933460774165, 45.468965782886322 ], [ 9.237918790629928, 45.468130164580217 ], [ 9.237936388988331, 45.468511458438158 ], [ 9.237949130689575, 45.468924131086339 ], [ 9.237979808938151, 45.469707070464445 ], [ 9.236724310046352, 45.469663360625979 ], [ 9.236104411001637, 45.469552801333585 ], [ 9.235083212142516, 45.469184642020778 ], [ 9.234418928260411, 45.468950715011218 ], [ 9.234083966008894, 45.468800991936305 ], [ 9.232653729952009, 45.468196152684357 ], [ 9.232447525199007, 45.468106200452631 ], [ 9.231815890921354, 45.468107029990037 ], [ 9.231293528284164, 45.468113306194546 ], [ 9.231204362681186, 45.468113126098153 ], [ 9.230128777757404, 45.468118576656273 ], [ 9.229427122757766, 45.468108417270251 ], [ 9.22832602290033, 45.468115477123447 ], [ 9.228200205697121, 45.468115142679039 ], [ 9.227447854480172, 45.468111507845911 ], [ 9.227119329378072, 45.46810914408654 ], [ 9.226669767879185, 45.468102338306757 ], [ 9.22490080051721, 45.468086741425751 ], [ 9.223817714423486, 45.468055557966231 ], [ 9.222554010210835, 45.468011078539242 ], [ 9.221436030312281, 45.468003163006571 ], [ 9.220624502679552, 45.467996357189698 ], [ 9.219727186345631, 45.467985884670291 ], [ 9.218368947517671, 45.467974304031763 ], [ 9.217349140056148, 45.467979798014454 ], [ 9.21598215953671, 45.467973606213256 ], [ 9.215071532159385, 45.46796105197096 ], [ 9.21471472122805, 45.467954610139479 ], [ 9.213336080027464, 45.467926130911714 ], [ 9.211760894398136, 45.4679351276936 ], [ 9.211257421450982, 45.467929981056223 ], [ 9.210189948294213, 45.46791439150411 ], [ 9.208654202799739, 45.467882048298286 ], [ 9.207012425613057, 45.467871838559041 ], [ 9.206939957587531, 45.468535211819415 ], [ 9.206879831861711, 45.469163368573945 ], [ 9.206747248310654, 45.470459308609264 ], [ 9.206729503630891, 45.470714070228333 ], [ 9.206588533021979, 45.471852686561881 ], [ 9.206588865059421, 45.47194337148612 ], [ 9.206438797658809, 45.473691868450921 ], [ 9.206361035278082, 45.473960959547149 ], [ 9.206225490772907, 45.474085597803985 ], [ 9.205696094933371, 45.474354419706373 ], [ 9.205220976247043, 45.474580117022846 ], [ 9.204559762143402, 45.474876307572167 ], [ 9.204082515011818, 45.475099663621734 ], [ 9.203059518148713, 45.475552611692613 ], [ 9.202056305532999, 45.476014831724022 ], [ 9.20091457333803, 45.476542381639575 ], [ 9.201606927472769, 45.477344902011573 ], [ 9.201988296906485, 45.47774612048633 ], [ 9.202270650604616, 45.478041531545969 ], [ 9.202765149983518, 45.478533194786799 ], [ 9.20312252661442, 45.478962811684461 ], [ 9.203945714505066, 45.479815953655816 ], [ 9.205323574224154, 45.481133091215547 ], [ 9.206648182228234, 45.482409532526901 ], [ 9.207756874639905, 45.483466725586354 ], [ 9.207938841376418, 45.483641780854761 ], [ 9.208098948373651, 45.483787757173104 ], [ 9.20870061267391, 45.484354628787877 ], [ 9.209190608335003, 45.484809503153045 ], [ 9.209752113616616, 45.485342058536574 ], [ 9.210636686802108, 45.486184283682334 ], [ 9.211073351083526, 45.486588212072 ], [ 9.211348369383616, 45.486865117249209 ], [ 9.212434252745455, 45.48790160451064 ], [ 9.212752009899848, 45.487733056519275 ], [ 9.213587551415694, 45.487315521449403 ], [ 9.214910745949595, 45.486639503159402 ], [ 9.214622428793678, 45.486335853306194 ], [ 9.214763874799578, 45.485960290710402 ], [ 9.215986112325124, 45.486100211859601 ], [ 9.216707804107418, 45.486121983188475 ], [ 9.216996417421081, 45.486134128957168 ], [ 9.217883375885451, 45.486171376871738 ], [ 9.219239629006655, 45.486728161321956 ], [ 9.219363750915225, 45.486775494430184 ], [ 9.219666383409383, 45.486903314891464 ], [ 9.220143921976547, 45.487105507511018 ], [ 9.220655084151371, 45.487331216156086 ], [ 9.221119507680474, 45.487613674122777 ], [ 9.22233232679257, 45.488678671513071 ], [ 9.223344849644809, 45.489566906003319 ], [ 9.22347703579522, 45.489692977950959 ], [ 9.223759221765802, 45.489902916821521 ], [ 9.224353719516419, 45.490381690281076 ], [ 9.224833666635488, 45.490662796770678 ], [ 9.225421493503482, 45.490973213549779 ], [ 9.226189416757412, 45.491401095743846 ], [ 9.226651193998279, 45.491614903672804 ], [ 9.228562153111239, 45.491968947391157 ], [ 9.229209109046611, 45.492082464445176 ], [ 9.229853931560214, 45.492299898989948 ], [ 9.230459020576617, 45.492501657953206 ], [ 9.230846639180298, 45.492601644957524 ], [ 9.231459415560103, 45.492834976777736 ], [ 9.232025563005591, 45.493196574304974 ], [ 9.232349696692326, 45.49340222169532 ], [ 9.233142056342, 45.493931089378307 ], [ 9.234108660529282, 45.494623774800324 ], [ 9.235213295887863, 45.495463155850452 ], [ 9.235567988493695, 45.495732188700536 ], [ 9.23601846896589, 45.49608914343527 ], [ 9.237162616299367, 45.497043232440959 ], [ 9.237398923591229, 45.49723361034301 ], [ 9.238409419647116, 45.498079726079354 ], [ 9.239184232470521, 45.498667500122338 ], [ 9.239586520638742, 45.498952938135972 ], [ 9.239930899503429, 45.49920955758855 ], [ 9.240505490934686, 45.49966250003115 ], [ 9.240938060302906, 45.500006826504965 ], [ 9.24168095813946, 45.500587179824876 ], [ 9.24198931958647, 45.500842385509955 ], [ 9.243125975403972, 45.501703503611097 ], [ 9.244240216045482, 45.502538599697594 ], [ 9.244926860761499, 45.503089038466392 ], [ 9.245467897539877, 45.503489736282525 ], [ 9.245960485814441, 45.503845304835792 ], [ 9.247024468677681, 45.504614322866765 ], [ 9.247727303908198, 45.50513770627051 ], [ 9.248002657949053, 45.505341796250448 ], [ 9.24919119506049, 45.50625670221504 ], [ 9.250198501957605, 45.507028108533618 ], [ 9.251244279542638, 45.507779124029724 ], [ 9.251557138023596, 45.508019442527704 ], [ 9.253005372176762, 45.509153363878276 ], [ 9.253561895697088, 45.509570280422999 ], [ 9.25497512836845, 45.510689402768051 ], [ 9.256069874154335, 45.511509797757981 ], [ 9.258264202691354, 45.512035760046189 ], [ 9.259565725508228, 45.512245966507656 ], [ 9.261623126635769, 45.512703360672127 ], [ 9.261995112901014, 45.512717542973569 ], [ 9.263280823002981, 45.512620401087077 ], [ 9.265936812772376, 45.512497751439653 ], [ 9.267031224392614, 45.512410777170473 ], [ 9.267280285623372, 45.512340168298415 ], [ 9.267309308946006, 45.512332089698745 ], [ 9.267281456444175, 45.512197007825101 ], [ 9.267346275149128, 45.512041885046806 ], [ 9.267334099633974, 45.511931218061726 ], [ 9.267295834192245, 45.511583649377357 ], [ 9.267246310127447, 45.51115417003561 ], [ 9.267206248655219, 45.510806463756872 ], [ 9.267168440744578, 45.51047829646474 ], [ 9.267181686258324, 45.51047346928307 ], [ 9.267205791838084, 45.51047140102434 ], [ 9.267209019797008, 45.510471123266129 ], [ 9.267216936734277, 45.510470215620245 ], [ 9.26726759069054, 45.510464398668375 ], [ 9.267486168198307, 45.510441116119893 ], [ 9.26759122141258, 45.510432738468666 ], [ 9.267938801815681, 45.510407047606499 ], [ 9.268349558350099, 45.510376783784665 ], [ 9.268618585724985, 45.510356774374017 ], [ 9.268741205488482, 45.510347310493238 ] ] ] } },
{ "type": "Feature", "properties": { "ZONE_IDX": 4, "AREA": 20695477.512200002, "PERIMETRO": 22716.0101 }, "geometry": { "type": "Polygon", "coordinates": [ [ [ 9.267588231300392, 45.472039449170744 ], [ 9.267807733400085, 45.471398463881577 ], [ 9.268944801223924, 45.471543957796129 ], [ 9.270290149672443, 45.471475128280758 ], [ 9.270277573574539, 45.470759166284203 ], [ 9.272624659611456, 45.470779437221715 ], [ 9.272632849125607, 45.470779822777658 ], [ 9.272637750336592, 45.470683399141734 ], [ 9.272616713641987, 45.470522121666086 ], [ 9.272631106808127, 45.470456886411156 ], [ 9.27264327953068, 45.470401657574556 ], [ 9.272633396482691, 45.4703222858668 ], [ 9.272632892400066, 45.470298697424667 ], [ 9.272631469419634, 45.469990878066426 ], [ 9.272630902322827, 45.469782111440011 ], [ 9.272632951498702, 45.469759940241985 ], [ 9.272644244164702, 45.469422867410856 ], [ 9.27264563138346, 45.469401618058022 ], [ 9.272647077602478, 45.469379261617398 ], [ 9.272661870973185, 45.469214731407284 ], [ 9.272681260870304, 45.469050890082229 ], [ 9.272688785925633, 45.469013370449765 ], [ 9.272713714264214, 45.468886428073169 ], [ 9.272715622780501, 45.468871098364907 ], [ 9.272717248831601, 45.468857946943984 ], [ 9.27272773875606, 45.468776517854899 ], [ 9.272740527343828, 45.468677138274963 ], [ 9.272755884725067, 45.468561778563135 ], [ 9.272772093384775, 45.468409828594353 ], [ 9.272777905938963, 45.468312717426322 ], [ 9.272788891774129, 45.46815198918916 ], [ 9.2727911879064, 45.468105504310614 ], [ 9.272791159488351, 45.468105493717701 ], [ 9.272721860242322, 45.468087552455735 ], [ 9.272535989453285, 45.468092663296503 ], [ 9.272430847372577, 45.468095560673994 ], [ 9.272344616173866, 45.468098144121036 ], [ 9.27225884872081, 45.4681007199909 ], [ 9.272149675201957, 45.468093527367785 ], [ 9.271990105416487, 45.468083025524706 ], [ 9.271737849204868, 45.468064556681675 ], [ 9.27158475483529, 45.468053351058423 ], [ 9.271588289980871, 45.468003799524027 ], [ 9.271639263360033, 45.467529417653715 ], [ 9.27167361277842, 45.467192385723628 ], [ 9.271676052122027, 45.467180846192619 ], [ 9.271888033351317, 45.467204094804963 ], [ 9.272014285949824, 45.467207676743513 ], [ 9.272057649850286, 45.466967310342078 ], [ 9.27205685046189, 45.466919587062833 ], [ 9.272000410656792, 45.466886422825965 ], [ 9.271906010334019, 45.466891480027527 ], [ 9.271885518435498, 45.466890518155935 ], [ 9.271433284891023, 45.466880564634906 ], [ 9.271352310554073, 45.466851685117689 ], [ 9.271325529231383, 45.466497548737465 ], [ 9.271325222591374, 45.466493060164602 ], [ 9.27132493912748, 45.466489086853343 ], [ 9.271326324967761, 45.466483125803904 ], [ 9.271327607823881, 45.46647755687583 ], [ 9.271385159806773, 45.466199283526677 ], [ 9.271422017273869, 45.465992460895009 ], [ 9.271589389284202, 45.465717158175408 ], [ 9.271637866614777, 45.465519281235707 ], [ 9.271673412949196, 45.465368899684918 ], [ 9.271617717099256, 45.465125446471568 ], [ 9.271548523553015, 45.464830061683998 ], [ 9.271544823987504, 45.464816204260892 ], [ 9.271543598606758, 45.464776448166461 ], [ 9.271542507861735, 45.464741448862121 ], [ 9.271538857715264, 45.464660744647645 ], [ 9.27156340155868, 45.464437975405218 ], [ 9.27156461446549, 45.464427156391885 ], [ 9.271564629779665, 45.464426139601102 ], [ 9.271567243411967, 45.464349406906663 ], [ 9.271569695147166, 45.464277062602712 ], [ 9.271575027806096, 45.463983032270839 ], [ 9.271575916466691, 45.463961586242675 ], [ 9.271543707211094, 45.463827489945302 ], [ 9.271552792345632, 45.46355542133881 ], [ 9.271569258079957, 45.463305419871681 ], [ 9.27162600345935, 45.463305285289351 ], [ 9.271677656745094, 45.463260287760484 ], [ 9.271720142349864, 45.463210139342337 ], [ 9.271741859861912, 45.463111915098736 ], [ 9.271751028482464, 45.462833521676835 ], [ 9.271764885766267, 45.462716172230657 ], [ 9.271776874906205, 45.462625339514169 ], [ 9.27184140755045, 45.462443359533211 ], [ 9.271896480288179, 45.462256005807625 ], [ 9.271943643260949, 45.462103312683958 ], [ 9.271953058760133, 45.462079084756091 ], [ 9.271998489008572, 45.461962183511694 ], [ 9.272001451925489, 45.461954579540979 ], [ 9.272108140908285, 45.461732031472479 ], [ 9.272124788775152, 45.461697276095535 ], [ 9.272130813353373, 45.461684599068079 ], [ 9.272133125114594, 45.461679770781664 ], [ 9.272154897637186, 45.461644733137348 ], [ 9.272154914044421, 45.461644708898312 ], [ 9.272196149812366, 45.461588507226473 ], [ 9.272196336036476, 45.461588274229449 ], [ 9.272241721358901, 45.461519546334863 ], [ 9.272241737434483, 45.461519522015557 ], [ 9.272663657874368, 45.460881815070472 ], [ 9.272723642227058, 45.460791174485536 ], [ 9.272771724839856, 45.460718490324247 ], [ 9.272771694407464, 45.460718493350342 ], [ 9.272404191890438, 45.460755034798161 ], [ 9.271943787225085, 45.460752503549898 ], [ 9.271697059980619, 45.460778305469105 ], [ 9.271201475953893, 45.460692986845309 ], [ 9.270034079626713, 45.460623261889637 ], [ 9.270212106918965, 45.460464664737209 ], [ 9.270216059206767, 45.46031366995242 ], [ 9.270263777714526, 45.460101675779931 ], [ 9.27036627225505, 45.459881622279887 ], [ 9.270344651368555, 45.459736449459157 ], [ 9.270395821588327, 45.459494905419469 ], [ 9.269981550036126, 45.458909570876969 ], [ 9.269257342146263, 45.458882781277445 ], [ 9.269312965973521, 45.458481236799791 ], [ 9.26951023292164, 45.458515724643298 ], [ 9.269510264580601, 45.458515730178405 ], [ 9.269441426574511, 45.458233011495778 ], [ 9.268337861801601, 45.458108000613166 ], [ 9.268334252211986, 45.458141583713221 ], [ 9.26833096664356, 45.458172152669249 ], [ 9.267777805128583, 45.458096161154927 ], [ 9.267054074713299, 45.457996733086937 ], [ 9.266735539875528, 45.457951053376455 ], [ 9.26606719711434, 45.457855210893364 ], [ 9.266067720166454, 45.457837532399779 ], [ 9.266068545377637, 45.457809442528166 ], [ 9.265490529472403, 45.457720683122204 ], [ 9.265104628595362, 45.457651291992725 ], [ 9.264482267315609, 45.457486942653979 ], [ 9.264503648893234, 45.457241784108042 ], [ 9.264567723963166, 45.456508050253447 ], [ 9.264640056580584, 45.455694586428443 ], [ 9.264381472959819, 45.455695163933079 ], [ 9.264155140749834, 45.455695672889107 ], [ 9.264054337387545, 45.45571463636135 ], [ 9.26396580024698, 45.455487466139211 ], [ 9.263986212451787, 45.45546580385254 ], [ 9.263952783577704, 45.455436327630089 ], [ 9.263858090558003, 45.45544375573126 ], [ 9.263811494492293, 45.455443487851909 ], [ 9.263778606867934, 45.455416191155514 ], [ 9.263759542124179, 45.455388475652981 ], [ 9.263737659300489, 45.455298080207619 ], [ 9.263737632223327, 45.455298058741448 ], [ 9.263671882958919, 45.455246340304519 ], [ 9.263671898225217, 45.455246316701647 ], [ 9.264197833516358, 45.454049508774197 ], [ 9.264635016537568, 45.453059716603434 ], [ 9.264636853519237, 45.453032522355386 ], [ 9.264641746454116, 45.452960250342826 ], [ 9.265093590021415, 45.452527884211115 ], [ 9.26512923407528, 45.452482399514857 ], [ 9.265130647483792, 45.452453928824099 ], [ 9.265122309032057, 45.45242116296054 ], [ 9.265077128461275, 45.452389183105929 ], [ 9.26506013756013, 45.452368323695246 ], [ 9.265046245446955, 45.452348531400681 ], [ 9.265045115883007, 45.452326199908853 ], [ 9.265061883197475, 45.45229912623703 ], [ 9.265105259150188, 45.452264087968132 ], [ 9.265115420485877, 45.452247830924499 ], [ 9.265125567522535, 45.452218994853318 ], [ 9.265137743904974, 45.452196612309251 ], [ 9.265157122170931, 45.452180356490246 ], [ 9.265186782730053, 45.452167321679902 ], [ 9.265244033596368, 45.45214377432422 ], [ 9.265270032515254, 45.452114885846122 ], [ 9.265273993191711, 45.452085331722415 ], [ 9.265254431783978, 45.452061219139104 ], [ 9.264969152306683, 45.451922060472093 ], [ 9.264936810645303, 45.451904842828924 ], [ 9.264921987736017, 45.451908833122644 ], [ 9.264905684621077, 45.451923993902106 ], [ 9.264905664063637, 45.45192400762388 ], [ 9.264905702049964, 45.451933398008464 ], [ 9.264905744204949, 45.451943818895359 ], [ 9.264898764330843, 45.451989240673591 ], [ 9.264880435125928, 45.452009471741576 ], [ 9.26484565564853, 45.452021798226056 ], [ 9.264805689127316, 45.452017566316179 ], [ 9.26476516909338, 45.451997492362672 ], [ 9.264752795749684, 45.4519784026078 ], [ 9.26475679374243, 45.451956057953083 ], [ 9.264806764844307, 45.451908739660567 ], [ 9.264828160022519, 45.451880936804088 ], [ 9.264866228162544, 45.45180121878073 ], [ 9.264871254141299, 45.451781018124905 ], [ 9.264878732131193, 45.451768122962093 ], [ 9.264906011790751, 45.451720991809509 ], [ 9.264922268520596, 45.451694700411601 ], [ 9.264942580921273, 45.451659758024753 ], [ 9.264990514167771, 45.451615112105536 ], [ 9.265079889105612, 45.451531905890079 ], [ 9.265082641994404, 45.451527017759751 ], [ 9.265102727659354, 45.451491384328001 ], [ 9.265107210104706, 45.451483335483822 ], [ 9.265134208880232, 45.451434825914127 ], [ 9.265159342525102, 45.45133492145699 ], [ 9.265171917720213, 45.451286691344968 ], [ 9.265184626929694, 45.451245149426079 ], [ 9.265314864200652, 45.45121020010761 ], [ 9.265450501761137, 45.451297527532553 ], [ 9.265453043795542, 45.451299164053168 ], [ 9.265467687164273, 45.451306663494954 ], [ 9.265522463326334, 45.451307697393894 ], [ 9.265540894810092, 45.451308334357257 ], [ 9.265597916060072, 45.451301986805106 ], [ 9.265823778625256, 45.451317979611048 ], [ 9.265834294421243, 45.451319914285477 ], [ 9.265871308177038, 45.451308418060421 ], [ 9.265956788773321, 45.451278515811481 ], [ 9.266144387613066, 45.45121323802217 ], [ 9.266157118728163, 45.451206344518823 ], [ 9.266222305877417, 45.451133655722224 ], [ 9.2662337348969, 45.451121355620884 ], [ 9.266219500602826, 45.451067950600383 ], [ 9.266204667250054, 45.451012316657071 ], [ 9.266169030369481, 45.450940215051155 ], [ 9.266158255744555, 45.450920587001136 ], [ 9.26609692251688, 45.450808925848385 ], [ 9.266217806944693, 45.450762550058172 ], [ 9.266229680417444, 45.450758296419707 ], [ 9.266233127652233, 45.450757082252558 ], [ 9.266236509182946, 45.450755494691684 ], [ 9.266242669674659, 45.450751838216071 ], [ 9.266262146967064, 45.450742518456465 ], [ 9.266276834790249, 45.450736032775438 ], [ 9.266283268181841, 45.450733157669845 ], [ 9.266292078309746, 45.450728812138173 ], [ 9.266312481380014, 45.450719034464605 ], [ 9.266326473518109, 45.450713880275742 ], [ 9.266327303523951, 45.45071361281169 ], [ 9.266336299525587, 45.450709361355926 ], [ 9.266347581010258, 45.450704325984958 ], [ 9.2663608365303, 45.450698642865198 ], [ 9.266511996010504, 45.450623698342433 ], [ 9.266523099781773, 45.450618951403477 ], [ 9.266526611539218, 45.450617863092873 ], [ 9.266534836615124, 45.450613332365847 ], [ 9.266547470520104, 45.450607152699455 ], [ 9.266548917489869, 45.450606459693489 ], [ 9.266550310184545, 45.45060578376787 ], [ 9.266554310205546, 45.450603584406771 ], [ 9.266561522354941, 45.450599618896476 ], [ 9.26657490362652, 45.450592851100573 ], [ 9.266587378366218, 45.450586579964501 ], [ 9.266599265532925, 45.450580688114975 ], [ 9.266611043019422, 45.450574513694946 ], [ 9.266622516272225, 45.450568690231648 ], [ 9.266622546308387, 45.450568675288324 ], [ 9.266632436659721, 45.450563868964039 ], [ 9.266641064711575, 45.450559661694129 ], [ 9.266649873396682, 45.45055499260414 ], [ 9.266659994475784, 45.450549463493218 ], [ 9.266664884566985, 45.450546820932608 ], [ 9.266669785404783, 45.450544162878799 ], [ 9.266680263581648, 45.450538425908434 ], [ 9.266690488140226, 45.4505330104178 ], [ 9.266701466426634, 45.450527297086232 ], [ 9.26671214463363, 45.450521846606165 ], [ 9.266712326232849, 45.450521755458553 ], [ 9.266721604602887, 45.45051710045081 ], [ 9.266729050942823, 45.450513340878544 ], [ 9.266735637945102, 45.450509857855401 ], [ 9.26674391783652, 45.450505074629177 ], [ 9.266754234070211, 45.450499185550477 ], [ 9.266764508687231, 45.450493551230196 ], [ 9.266772748173421, 45.450489019296484 ], [ 9.266782696655232, 45.45048337041181 ], [ 9.26678918767746, 45.450479272196105 ], [ 9.266790146592713, 45.450478667813499 ], [ 9.266795715095121, 45.450475158053223 ], [ 9.266802256470276, 45.450470870750998 ], [ 9.2668088296848, 45.450466398817319 ], [ 9.266964373342729, 45.450363146456681 ], [ 9.266973442288331, 45.450356770216864 ], [ 9.266979609919057, 45.450352093550912 ], [ 9.266985450003158, 45.450347315268161 ], [ 9.266987561404187, 45.450344685085959 ], [ 9.266992119762293, 45.450340058847345 ], [ 9.266992143185695, 45.45034003777122 ], [ 9.267003412224339, 45.450331011418264 ], [ 9.267021326708136, 45.45031833205897 ], [ 9.26702965643997, 45.45031219101984 ], [ 9.267035980214493, 45.450307032974699 ], [ 9.267040257378911, 45.450302841976658 ], [ 9.267045712349526, 45.450297563595782 ], [ 9.267054621707068, 45.450289179110371 ], [ 9.267064493203536, 45.450280143118469 ], [ 9.267073149568148, 45.450272714575988 ], [ 9.267079146573128, 45.45026746685749 ], [ 9.267082543951235, 45.450263697812673 ], [ 9.267086078688028, 45.450258932973398 ], [ 9.267094466114868, 45.450250567411977 ], [ 9.267104843210634, 45.4502409568492 ], [ 9.267113324442793, 45.450232372751941 ], [ 9.267120388010062, 45.450225159873412 ], [ 9.267124968402856, 45.450220189567546 ], [ 9.267127762708736, 45.450216132542593 ], [ 9.267135833376214, 45.450206892060855 ], [ 9.267154216092356, 45.450185070949466 ], [ 9.267161314701131, 45.450178183841103 ], [ 9.267161339245806, 45.450178163487195 ], [ 9.267163499050234, 45.450176628736131 ], [ 9.267166825583949, 45.450172890007792 ], [ 9.267170384637355, 45.450168291129721 ], [ 9.267175397536564, 45.45016148358367 ], [ 9.267180790447542, 45.450153905554608 ], [ 9.267186624513325, 45.450145714856504 ], [ 9.267192351272135, 45.450137672052797 ], [ 9.267198316294719, 45.45012938159887 ], [ 9.267200363183486, 45.450126393269258 ], [ 9.267202457443268, 45.450122126030436 ], [ 9.267204751918769, 45.450117794665871 ], [ 9.267206983066734, 45.450113556750765 ], [ 9.267210053843369, 45.450108071607325 ], [ 9.267213170844563, 45.450102478579083 ], [ 9.26723659647338, 45.450063118977504 ], [ 9.267253619817611, 45.450034499047398 ], [ 9.267303937758063, 45.449982085046727 ], [ 9.267306865167447, 45.449978496765745 ], [ 9.267310346014536, 45.449974230106051 ], [ 9.26731706734428, 45.449966458594318 ], [ 9.267323802148987, 45.449958697401989 ], [ 9.267330428058651, 45.44995089595858 ], [ 9.26733593552578, 45.449942752257577 ], [ 9.267338096814436, 45.44993947351076 ], [ 9.267341311254365, 45.449934579862713 ], [ 9.26734401866417, 45.449930399276973 ], [ 9.267346611017008, 45.449926379615363 ], [ 9.267349707251439, 45.449922314420753 ], [ 9.267352680396465, 45.449918396297477 ], [ 9.267359435933438, 45.449910606865579 ], [ 9.26736485562075, 45.44990243452618 ], [ 9.267370117614954, 45.449894226714918 ], [ 9.267375257926137, 45.449885978682531 ], [ 9.267380404629989, 45.449877730635002 ], [ 9.267385511872845, 45.449869462999679 ], [ 9.267385525295717, 45.44986943924949 ], [ 9.267387054541953, 45.449866445544721 ], [ 9.267389846390717, 45.449860979996593 ], [ 9.267393392559999, 45.449852317134948 ], [ 9.267397117850869, 45.449843671856968 ], [ 9.267400721459133, 45.449834986358084 ], [ 9.267404702898974, 45.449826421491586 ], [ 9.26740855624063, 45.449817811918564 ], [ 9.267412397374683, 45.449809190222361 ], [ 9.267416137257582, 45.449800529953144 ], [ 9.267420148080527, 45.44979195162032 ], [ 9.267424129322597, 45.449783346248466 ], [ 9.267427835833098, 45.449774652857201 ], [ 9.267432932539592, 45.44976639013894 ], [ 9.26743660439811, 45.44975766390737 ], [ 9.267439690072429, 45.449748686638046 ], [ 9.267442247921736, 45.449739424801301 ], [ 9.26744447160384, 45.449729787055766 ], [ 9.267455309438766, 45.449637744617782 ], [ 9.2674554297502, 45.449632939704536 ], [ 9.267455535284126, 45.449628724966196 ], [ 9.267456022144245, 45.449619693227334 ], [ 9.267456497975394, 45.449610661288126 ], [ 9.267456941584349, 45.449601628303959 ], [ 9.267457124205214, 45.449597422493007 ], [ 9.267457333635001, 45.449592599262793 ], [ 9.267457897207198, 45.449583546730729 ], [ 9.267457989164331, 45.449574531129556 ], [ 9.267458963224593, 45.449565470020893 ], [ 9.267459604853249, 45.449556409446437 ], [ 9.267459337821506, 45.449547397070425 ], [ 9.267457825189958, 45.449538444683917 ], [ 9.267457207120621, 45.449529454252264 ], [ 9.267456672290718, 45.4495204568166 ], [ 9.267455510536909, 45.449511491295283 ], [ 9.267454655659613, 45.44950252094236 ], [ 9.267453954458954, 45.449493525959348 ], [ 9.267453445686273, 45.44948452287575 ], [ 9.267452444067487, 45.449475551097436 ], [ 9.267451702811828, 45.449471206223365 ], [ 9.267450904865047, 45.449466615229476 ], [ 9.267449436580572, 45.449457667044193 ], [ 9.267448633074952, 45.449448672300171 ], [ 9.267447644288541, 45.449439709492893 ], [ 9.267446982073167, 45.449435074482601 ], [ 9.267446349186502, 45.449430739750312 ], [ 9.267445124292331, 45.449421784185539 ], [ 9.267443739239193, 45.449412831329589 ], [ 9.267442487068186, 45.449403865572606 ], [ 9.267441025159636, 45.449394912871732 ], [ 9.267439264351403, 45.449385973487622 ], [ 9.267435895770268, 45.449377098133546 ], [ 9.267433219713919, 45.44936815517562 ], [ 9.267433373497353, 45.449365633449098 ], [ 9.267433771032593, 45.449359150359577 ], [ 9.26743284501358, 45.449354352780567 ], [ 9.267432028323759, 45.449350177161904 ], [ 9.26743016434172, 45.449341169170019 ], [ 9.267428016054646, 45.449332101931141 ], [ 9.267424455190701, 45.449322798589328 ], [ 9.267408079974796, 45.449244698581595 ], [ 9.267406357413311, 45.44923576986286 ], [ 9.267404109635676, 45.449226906419774 ], [ 9.26740169351265, 45.449218070636078 ], [ 9.267398660772566, 45.44920930969112 ], [ 9.267397270578856, 45.449205062507623 ], [ 9.267395767984624, 45.449200519201753 ], [ 9.267392881446892, 45.449191738318376 ], [ 9.267389827164402, 45.44918296603889 ], [ 9.267385828254167, 45.449174325301435 ], [ 9.267383421389509, 45.449165477093985 ], [ 9.267382603822346, 45.449156457303118 ], [ 9.267381850768848, 45.449147412709685 ], [ 9.267380090243357, 45.449138487845737 ], [ 9.267377943555543, 45.4491296126413 ], [ 9.267375861819147, 45.44912074239712 ], [ 9.26737383750257, 45.449111845015388 ], [ 9.267373075741725, 45.449107220440354 ], [ 9.267372350681978, 45.449102893721665 ], [ 9.267371175668506, 45.449093893993577 ], [ 9.267370001301243, 45.449084895614156 ], [ 9.267368871693114, 45.449075897130086 ], [ 9.267367345863843, 45.44906694457719 ], [ 9.267365442995944, 45.449058037910497 ], [ 9.26736298775044, 45.449049215304392 ], [ 9.267360377617955, 45.449040394834142 ], [ 9.267360048976022, 45.449038912143493 ], [ 9.26735839308996, 45.449031493414459 ], [ 9.267357826704078, 45.449027272699205 ], [ 9.267357173364163, 45.449022502791678 ], [ 9.267356030949832, 45.449013499836866 ], [ 9.267354140873767, 45.449004593139982 ], [ 9.267351547873657, 45.448995778096112 ], [ 9.267350487761215, 45.448990693891517 ], [ 9.267349677563066, 45.448986859201504 ], [ 9.267347678228694, 45.448977969411764 ], [ 9.267345391934306, 45.448969108645784 ], [ 9.267342697362723, 45.448960313191279 ], [ 9.267340838551352, 45.448951391569274 ], [ 9.267338999611178, 45.44894248025215 ], [ 9.267337058387499, 45.448933573674402 ], [ 9.267334887168973, 45.448924708138797 ], [ 9.267332690374687, 45.448915842662871 ], [ 9.267330205932453, 45.448906995860931 ], [ 9.267327414894325, 45.448898217283364 ], [ 9.267324471108752, 45.44888945391434 ], [ 9.267322829794031, 45.448885134956974 ], [ 9.26732114257913, 45.448880729248422 ], [ 9.267317897819442, 45.448872005736959 ], [ 9.267313962904527, 45.448863369347784 ], [ 9.267311658311426, 45.448858354579251 ], [ 9.267309983878114, 45.44885473441164 ], [ 9.267306137687861, 45.448846064960861 ], [ 9.267303277804297, 45.448837264515468 ], [ 9.267300779723872, 45.448828436622243 ], [ 9.267298084832056, 45.448819628269362 ], [ 9.267293957037474, 45.448810980024618 ], [ 9.267289446495653, 45.44880233465333 ], [ 9.267289433321736, 45.448802310322591 ], [ 9.267284590883518, 45.448793683734984 ], [ 9.267280080107987, 45.448784963178532 ], [ 9.267209540295502, 45.44859582975031 ], [ 9.267158005317789, 45.448503901886454 ], [ 9.267074373542433, 45.448377827460881 ], [ 9.267024166916016, 45.448227666336479 ], [ 9.266869853512279, 45.448011294010115 ], [ 9.266742991582534, 45.447858187315127 ], [ 9.266670642926135, 45.447753321172051 ], [ 9.266609055694694, 45.447670699302066 ], [ 9.266570866423235, 45.447587167802595 ], [ 9.266516017087085, 45.447356078294447 ], [ 9.266514598763482, 45.447347100672971 ], [ 9.266512983763498, 45.447338125084478 ], [ 9.266511207778938, 45.447329158975762 ], [ 9.266509829815282, 45.44732017520316 ], [ 9.266508565465816, 45.447311203383677 ], [ 9.266507519173514, 45.447302209195691 ], [ 9.266506709456079, 45.447293214456785 ], [ 9.266505913214925, 45.447284230037802 ], [ 9.26650507681372, 45.447275243742503 ], [ 9.266503820050529, 45.447266253814476 ], [ 9.266502620306236, 45.447257259983651 ], [ 9.266501376242564, 45.447248269388254 ], [ 9.266499913627817, 45.44723929609259 ], [ 9.266498988830691, 45.447230295509037 ], [ 9.266498742657177, 45.447226819692972 ], [ 9.266498339969287, 45.44722130280492 ], [ 9.26649780454632, 45.447212306077027 ], [ 9.266497448777068, 45.447203305780484 ], [ 9.266496907585029, 45.447194305915602 ], [ 9.266496633556628, 45.447189522678563 ], [ 9.266496379805465, 45.447185302869137 ], [ 9.266495780465464, 45.447176310790589 ], [ 9.266494542339847, 45.447167312548324 ], [ 9.266494206770274, 45.447162619468187 ], [ 9.266493886704376, 45.447158314300047 ], [ 9.266493798833725, 45.447149312029481 ], [ 9.266494203938244, 45.447140309961334 ], [ 9.266494992675849, 45.447131306999928 ], [ 9.266495315305296, 45.447122306473908 ], [ 9.266494843801425, 45.447113305096522 ], [ 9.266494034067545, 45.447104305856747 ], [ 9.266493620754755, 45.447095305693999 ], [ 9.266492907575348, 45.447086307579532 ], [ 9.266491969964665, 45.447077308637446 ], [ 9.26649131303917, 45.447068307691673 ], [ 9.266491373519882, 45.447059307775945 ], [ 9.266491678923698, 45.447055065284587 ], [ 9.266492008158048, 45.447050303823055 ], [ 9.266492656229508, 45.447041301188996 ], [ 9.266493036403794, 45.447032300528889 ], [ 9.266492979697297, 45.447028018377424 ], [ 9.266492903776433, 45.447023298362346 ], [ 9.266492145216514, 45.447014303503849 ], [ 9.266491143647164, 45.447005300209987 ], [ 9.266489950283251, 45.446996301863209 ], [ 9.266489115579803, 45.446987295030411 ], [ 9.266489520726489, 45.446978301962993 ], [ 9.2664904558759, 45.446969297310311 ], [ 9.266490714609047, 45.446960305933963 ], [ 9.266490575623052, 45.446951302231419 ], [ 9.266490590645168, 45.446942298121265 ], [ 9.266490605716115, 45.446933299896287 ], [ 9.266490563270093, 45.446924298859749 ], [ 9.2664905975089, 45.446915297642285 ], [ 9.266490551704921, 45.446912011010788 ], [ 9.266490459765626, 45.446906290774265 ], [ 9.266490052203109, 45.446897289247637 ], [ 9.266489434267823, 45.446888285060361 ], [ 9.26648818916934, 45.446879276880225 ], [ 9.266487239170702, 45.446870247415269 ], [ 9.266486302173872, 45.446861219982218 ], [ 9.266486847438509, 45.446852233179115 ], [ 9.266487188477214, 45.446843239656388 ], [ 9.266487018132445, 45.446834215223305 ], [ 9.26648670691378, 45.446825193521015 ], [ 9.266486798203928, 45.446816183906598 ], [ 9.266485579899028, 45.446807082730018 ], [ 9.266483459354038, 45.446797814303167 ], [ 9.266482990195277, 45.446794913094259 ], [ 9.266481910717921, 45.44678830592359 ], [ 9.266483034350898, 45.446778730068722 ], [ 9.266483427646291, 45.446771020230834 ], [ 9.266481817980539, 45.446761873435044 ], [ 9.266483175383859, 45.446752922704988 ], [ 9.266484546191366, 45.446743967894086 ], [ 9.266485367625169, 45.446734984208405 ], [ 9.266485791179202, 45.446725962744274 ], [ 9.266485818812166, 45.446716912048075 ], [ 9.266485385918806, 45.446707826419591 ], [ 9.266484326174687, 45.446698688243757 ], [ 9.266483234980059, 45.446689524487915 ], [ 9.266481931391604, 45.446680336023391 ], [ 9.266481453691558, 45.446671208500725 ], [ 9.266482390031078, 45.446662217039702 ], [ 9.266484361508383, 45.446653322487848 ], [ 9.266487082048924, 45.446644499551162 ], [ 9.266489310675789, 45.446635629603605 ], [ 9.266490578511327, 45.446626669181427 ], [ 9.266491162123142, 45.446617635955654 ], [ 9.266491388268619, 45.446608570532611 ], [ 9.266491607566845, 45.446599487886104 ], [ 9.26649186496825, 45.446590408484084 ], [ 9.266492084341353, 45.446581314171524 ], [ 9.266492134412317, 45.446580438720034 ], [ 9.266492592255648, 45.44657225403725 ], [ 9.266493316835451, 45.446563206218769 ], [ 9.266493937960197, 45.446554126438244 ], [ 9.266494528791496, 45.446545052072665 ], [ 9.266495201759906, 45.446535967573404 ], [ 9.266496182683985, 45.446526910608547 ], [ 9.266497540557733, 45.44651790658294 ], [ 9.266499198910363, 45.446508933736077 ], [ 9.266501650795263, 45.446500088921496 ], [ 9.26650410267939, 45.446491244106781 ], [ 9.266506579471088, 45.446482393383356 ], [ 9.266509070383533, 45.446473554328399 ], [ 9.266510222509652, 45.446469255140954 ], [ 9.266511432021391, 45.446464690371236 ], [ 9.266513563851003, 45.446455769791918 ], [ 9.266514898651494, 45.446451478997602 ], [ 9.266516297768428, 45.446446939172013 ], [ 9.26651934873701, 45.446438177449636 ], [ 9.266522307646898, 45.446429380632843 ], [ 9.266525469534617, 45.446420597172143 ], [ 9.266529277620476, 45.446411902217875 ], [ 9.26653065318569, 45.4464080240299 ], [ 9.266533591062835, 45.446399057917631 ], [ 9.266536769227056, 45.446390160865811 ], [ 9.266540092964958, 45.446381301556961 ], [ 9.266541894740083, 45.44637671619396 ], [ 9.266543541795187, 45.446372489073894 ], [ 9.266547016781521, 45.446363664378296 ], [ 9.266551061813109, 45.446355049881532 ], [ 9.26655510030098, 45.446346403895916 ], [ 9.266559069080351, 45.446337754922034 ], [ 9.266563087717401, 45.446329103131539 ], [ 9.266567158880036, 45.446320471921211 ], [ 9.266569344116546, 45.446315825402955 ], [ 9.266571222959435, 45.446311830375883 ], [ 9.266575594406895, 45.446303287126895 ], [ 9.266580301792157, 45.446294872928739 ], [ 9.266585298065889, 45.446286558435688 ], [ 9.266588146085025, 45.446281806518087 ], [ 9.266590277314448, 45.446278232947869 ], [ 9.266595295697517, 45.446269935722285 ], [ 9.266600371644412, 45.446261642862872 ], [ 9.266605447589813, 45.446253350003211 ], [ 9.266610686134904, 45.446245112322707 ], [ 9.26661601818126, 45.446236908883009 ], [ 9.266621346589892, 45.446228715675758 ], [ 9.266621362372788, 45.446228692125274 ], [ 9.266626943285553, 45.446220609189865 ], [ 9.266632617175866, 45.44621254356818 ], [ 9.266638324308381, 45.446204482812277 ], [ 9.266644083517006, 45.446196438568769 ], [ 9.266644100435181, 45.446196415198855 ], [ 9.266649942901497, 45.446188433739721 ], [ 9.266655789449581, 45.446180428606958 ], [ 9.266661869608846, 45.446172506813454 ], [ 9.266668386104854, 45.446164762813765 ], [ 9.266674935192437, 45.446157015587296 ], [ 9.266681473154708, 45.446149269451283 ], [ 9.266687953994477, 45.44614150636869 ], [ 9.266688173253295, 45.446141261162843 ], [ 9.266694781140222, 45.446133876955592 ], [ 9.266698740612103, 45.44612950803387 ], [ 9.266701676725097, 45.446126256286114 ], [ 9.26670797686266, 45.446118419848538 ], [ 9.266710026187241, 45.446115736457394 ], [ 9.266714037633529, 45.446110483161711 ], [ 9.266720059134025, 45.446102546749664 ], [ 9.266720509244848, 45.446101869487855 ], [ 9.266725490423632, 45.446094399813049 ], [ 9.26673093072989, 45.446086230763996 ], [ 9.266736393766694, 45.446078094935892 ], [ 9.266741853939333, 45.446069936191215 ], [ 9.266747305002893, 45.446061786048496 ], [ 9.266752108338009, 45.446053373804489 ], [ 9.26675667191599, 45.446044857066099 ], [ 9.266761171173243, 45.446036295497038 ], [ 9.266765545945201, 45.446027662118567 ], [ 9.266770039539077, 45.446019045133752 ], [ 9.266774867822742, 45.446010517616486 ], [ 9.266779944863785, 45.446002077508716 ], [ 9.266784888499894, 45.445993488555835 ], [ 9.26678964355947, 45.445984694955051 ], [ 9.26679414168099, 45.445975536098111 ], [ 9.266798513659509, 45.445965764184784 ], [ 9.266801999347864, 45.445953668896003 ], [ 9.266833722507979, 45.445891652165486 ], [ 9.26683635672217, 45.445882780085228 ], [ 9.266839103264289, 45.445873931424693 ], [ 9.26684182751236, 45.445865044973175 ], [ 9.266844414809963, 45.445856108960953 ], [ 9.266847064287438, 45.445847151162759 ], [ 9.266849713487682, 45.44583813485783 ], [ 9.266852413326724, 45.445829010421207 ], [ 9.266854997120872, 45.445819683729738 ], [ 9.266856732058764, 45.445809420981945 ], [ 9.266854813045793, 45.445753651888417 ], [ 9.266853920177887, 45.445744657343255 ], [ 9.266853819898806, 45.445735611443972 ], [ 9.266853432632839, 45.445726585566177 ], [ 9.266851505478661, 45.445717676728336 ], [ 9.266850898737783, 45.445715891529005 ], [ 9.266848489588769, 45.44570885586856 ], [ 9.266845665937327, 45.445700026494997 ], [ 9.266842862753665, 45.445691178291284 ], [ 9.266840026216146, 45.445682347927402 ], [ 9.266838153528457, 45.445677393642903 ], [ 9.266836686073711, 45.445673544960847 ], [ 9.266834686854528, 45.445664637155296 ], [ 9.266833468748723, 45.445655685223386 ], [ 9.266832172605916, 45.445646726272436 ], [ 9.266830698815921, 45.445637788438212 ], [ 9.266829075794886, 45.44562885770609 ], [ 9.26682700146927, 45.445619959973307 ], [ 9.26682491980222, 45.445611058210424 ], [ 9.266822876476882, 45.445602151857642 ], [ 9.266820801964336, 45.445593253318819 ], [ 9.266818733015583, 45.445584358636587 ], [ 9.26681674766763, 45.445575446890011 ], [ 9.266815297147136, 45.445566512305305 ], [ 9.266813848855969, 45.445557567814717 ], [ 9.266812208167902, 45.44554862451843 ], [ 9.266809679116493, 45.445539759802671 ], [ 9.266807143672164, 45.445530895101768 ], [ 9.266804544293699, 45.445522030999832 ], [ 9.266801937218101, 45.445513167194548 ], [ 9.266798821336431, 45.445504321119863 ], [ 9.266795776733774, 45.445495477124517 ], [ 9.266794012426866, 45.445486555102178 ], [ 9.266792058601533, 45.445477644039414 ], [ 9.266790097202954, 45.445468727599064 ], [ 9.266788139198521, 45.445459804643917 ], [ 9.266786171448212, 45.44545088840799 ], [ 9.266784211231675, 45.445441977359977 ], [ 9.26678231409843, 45.445433057730135 ], [ 9.266780425553948, 45.445424126443164 ], [ 9.266778535035195, 45.445415212235098 ], [ 9.266776812554287, 45.445406276039812 ], [ 9.266775055581045, 45.445397348605752 ], [ 9.266772953581922, 45.445388433610574 ], [ 9.266770592357208, 45.445379533174929 ], [ 9.266768139251868, 45.445370635876976 ], [ 9.266765731504192, 45.445361730372205 ], [ 9.266763585877165, 45.445352819755918 ], [ 9.266761875328367, 45.445343879016292 ], [ 9.266761198476287, 45.445340539043038 ], [ 9.266760075021839, 45.445334939096945 ], [ 9.266757890903705, 45.445326020967784 ], [ 9.266754970045959, 45.44531714158083 ], [ 9.266752449783748, 45.445308218852155 ], [ 9.266750296263787, 45.445299298518634 ], [ 9.266748260719625, 45.445290362929313 ], [ 9.266746182613717, 45.445281426500983 ], [ 9.266744128215947, 45.44527249043233 ], [ 9.266742071997848, 45.445263545722803 ], [ 9.266739971836591, 45.44525460273757 ], [ 9.266737389828643, 45.445245677374018 ], [ 9.26673472069659, 45.445236739552755 ], [ 9.26673204214045, 45.445227813809865 ], [ 9.26672931447775, 45.445218864043156 ], [ 9.266726522910083, 45.445209914426201 ], [ 9.266723737887077, 45.445200965256589 ], [ 9.266720947358881, 45.445191987958381 ], [ 9.266718154568164, 45.445183021008233 ], [ 9.26671749826451, 45.445180866999131 ], [ 9.266715402916645, 45.445174022025455 ], [ 9.266712692181986, 45.445165031025546 ], [ 9.266709582772076, 45.445156012025812 ], [ 9.266708181831216, 45.445152081807969 ], [ 9.26670637518369, 45.445146985671236 ], [ 9.266705031895109, 45.445143219224818 ], [ 9.266703148386803, 45.445137938055417 ], [ 9.26670175848483, 45.445133733087843 ], [ 9.26670013828932, 45.445128880033323 ], [ 9.266698340383464, 45.445123212161754 ], [ 9.266697244395859, 45.445119787536051 ], [ 9.266695953132508, 45.445115690759586 ], [ 9.266694361939741, 45.445110679710154 ], [ 9.266693174842507, 45.445106652885059 ], [ 9.266691659751695, 45.445101564263204 ], [ 9.266689084022921, 45.445092419717909 ], [ 9.26668846584327, 45.445083366023177 ], [ 9.266687924408934, 45.445074316650206 ], [ 9.266687497933052, 45.445065240005889 ], [ 9.266687129106401, 45.445056185730074 ], [ 9.266686760371233, 45.445047113904437 ], [ 9.266686391326036, 45.44503805017542 ], [ 9.266685977574214, 45.445028959999767 ], [ 9.266685480410871, 45.44501986148525 ], [ 9.266684874953043, 45.445010739784344 ], [ 9.266684256371315, 45.445001600579708 ], [ 9.266683624853801, 45.444992429901191 ], [ 9.266682948747805, 45.444983253140421 ], [ 9.266682259223654, 45.444974025775387 ], [ 9.266681525089812, 45.44496478782748 ], [ 9.26668083537173, 45.444955477767067 ], [ 9.266680478144423, 45.444946171432477 ], [ 9.2666801078537, 45.444936806620959 ], [ 9.266679679269727, 45.44492734148546 ], [ 9.266679173962309, 45.444917733536094 ], [ 9.266676294671052, 45.444785804469163 ], [ 9.266671736112935, 45.444764441287859 ], [ 9.266671388810622, 45.444762267567938 ], [ 9.266670307122212, 45.444755497217535 ], [ 9.266669255188349, 45.444746521942527 ], [ 9.266668726299388, 45.444742013850792 ], [ 9.266668202632438, 45.444737550269437 ], [ 9.266667156580858, 45.444728566820871 ], [ 9.266666096835575, 45.444719597023493 ], [ 9.266665249477429, 45.444710616771246 ], [ 9.266665003052609, 45.444705961274607 ], [ 9.266664772135488, 45.444701598752168 ], [ 9.266663834623712, 45.444692617809793 ], [ 9.266662666362381, 45.444683650006596 ], [ 9.266661479606714, 45.444674692147693 ], [ 9.266660446877827, 45.444665721328356 ], [ 9.266659285353178, 45.444656747407898 ], [ 9.26665785598572, 45.444647806116919 ], [ 9.266657090056727, 45.444638817976909 ], [ 9.266656460127885, 45.44462980448499 ], [ 9.266655534972404, 45.444620829740039 ], [ 9.266654603814613, 45.444611839781565 ], [ 9.266654187276822, 45.444607354519441 ], [ 9.266653756438719, 45.444602855028513 ], [ 9.266652658489285, 45.444593882560717 ], [ 9.26665101690239, 45.444584960795197 ], [ 9.266649238092713, 45.444576039176333 ], [ 9.266647769413103, 45.444567098490047 ], [ 9.266645956994717, 45.444558179559685 ], [ 9.266643945488193, 45.444549271471224 ], [ 9.266643463343497, 45.444546578925717 ], [ 9.266642336412483, 45.444540350790604 ], [ 9.266640695824263, 45.444531416491436 ], [ 9.266639603527587, 45.444526931511177 ], [ 9.266638517764921, 45.444522532050506 ], [ 9.266630934847976, 45.444433123496687 ], [ 9.266627798777545, 45.444395832702369 ], [ 9.26662658688733, 45.444386873221362 ], [ 9.266625348351644, 45.44437791458224 ], [ 9.266624098233603, 45.444368934794234 ], [ 9.266607252189658, 45.444255462836217 ], [ 9.266601968729546, 45.444219823699441 ], [ 9.266601491233722, 45.444210740954134 ], [ 9.266600795875105, 45.444201676013783 ], [ 9.266600127150497, 45.444192571157821 ], [ 9.266599431865862, 45.4441834362989 ], [ 9.266597796806504, 45.444174422718099 ], [ 9.266596730487649, 45.444165239549058 ], [ 9.266598504134301, 45.444081799444376 ], [ 9.266597548064246, 45.444072810442755 ], [ 9.266596922310978, 45.444068394157661 ], [ 9.266596264764239, 45.444063847406525 ], [ 9.266595007703573, 45.444054889709882 ], [ 9.266593743457635, 45.444045926358129 ], [ 9.266592481378547, 45.444036956769523 ], [ 9.266591198721517, 45.444027999605559 ], [ 9.266589833430798, 45.444019052793905 ], [ 9.266588517749721, 45.444010088201082 ], [ 9.266587318212087, 45.44400112586969 ], [ 9.266586253110138, 45.443992138743845 ], [ 9.266585252121974, 45.443983149081546 ], [ 9.266584231366487, 45.443974162073765 ], [ 9.266583229902297, 45.443965172277515 ], [ 9.266582228438411, 45.443956182481209 ], [ 9.266581226974907, 45.443947192684924 ], [ 9.266580710535344, 45.443942615243905 ], [ 9.266580212724666, 45.443938202918375 ], [ 9.266579197873622, 45.443929221254216 ], [ 9.266578196368595, 45.44392022245686 ], [ 9.266577188491546, 45.443911228174848 ], [ 9.266575618218631, 45.443902284708969 ], [ 9.266574886393492, 45.443898028003105 ], [ 9.26657406779157, 45.443893346597505 ], [ 9.266572445812821, 45.443884420354145 ], [ 9.266570740597396, 45.443875499963184 ], [ 9.266569043284907, 45.443866565536339 ], [ 9.266567338899305, 45.443857653886603 ], [ 9.266565639840353, 45.443848732227174 ], [ 9.26656393694044, 45.44383980204028 ], [ 9.26656223199071, 45.443830887418727 ], [ 9.266560560154694, 45.443821963091423 ], [ 9.266558880617371, 45.44381303248133 ], [ 9.266556928075733, 45.443804135616695 ], [ 9.266554642216938, 45.443795274458907 ], [ 9.266552356732589, 45.443786415506011 ], [ 9.266550077170056, 45.443777554701789 ], [ 9.26654825062286, 45.443768646046067 ], [ 9.266546424852347, 45.443759739491178 ], [ 9.266545926135509, 45.443757253386714 ], [ 9.266544624167402, 45.443750828269167 ], [ 9.266542810942642, 45.443741918338858 ], [ 9.266541023606504, 45.443733005415311 ], [ 9.266541005211415, 45.443723900396044 ], [ 9.266540126149012, 45.443714885527903 ], [ 9.266538164323796, 45.443705994501855 ], [ 9.266535758101375, 45.443697147273276 ], [ 9.266533358420599, 45.443688300572148 ], [ 9.266530948761737, 45.443679458379414 ], [ 9.266528542430727, 45.443670610742579 ], [ 9.266525695806996, 45.443661810507194 ], [ 9.266522826716793, 45.443653022342559 ], [ 9.26651992725033, 45.443644216987934 ], [ 9.266517052045664, 45.44363542979012 ], [ 9.266516541633107, 45.443633878961172 ], [ 9.266514153979085, 45.44362662422099 ], [ 9.266511228920193, 45.443617814425146 ], [ 9.266508215018167, 45.443609010236713 ], [ 9.266505193372774, 45.443600190764379 ], [ 9.266502153170189, 45.443591367734712 ], [ 9.266499139079935, 45.443582523041428 ], [ 9.266497558412059, 45.443577941600587 ], [ 9.266496066055952, 45.443573654182238 ], [ 9.266493000639832, 45.443564756802552 ], [ 9.266491775897427, 45.443561212008888 ], [ 9.266489907980308, 45.44355580577767 ], [ 9.266488211753273, 45.443550833896666 ], [ 9.266486832746185, 45.443546793389622 ], [ 9.266483215807048, 45.443537621303683 ], [ 9.266479017594959, 45.443528064552062 ], [ 9.266462612602272, 45.443476707483761 ], [ 9.266459489950435, 45.443467766257378 ], [ 9.266456774615612, 45.443458815469207 ], [ 9.266454096623615, 45.443449851338151 ], [ 9.266451388260796, 45.443440892517451 ], [ 9.266448711717565, 45.443431902118569 ], [ 9.266446303700834, 45.443422911094501 ], [ 9.266445021557345, 45.443413913848737 ], [ 9.266444300752081, 45.443404913495819 ], [ 9.266443561389, 45.443395909585689 ], [ 9.266442848243589, 45.443386906514625 ], [ 9.266442129076729, 45.443377902398872 ], [ 9.266446048994975, 45.443368909402622 ], [ 9.266446524275457, 45.443359909762407 ], [ 9.266447050974186, 45.443350904808007 ], [ 9.266447583930832, 45.443341902436266 ], [ 9.266447452632615, 45.443332907011587 ], [ 9.266447313662885, 45.443323903528352 ], [ 9.266447267884148, 45.443320623898366 ], [ 9.2664471759197, 45.443314905393763 ], [ 9.266447036950108, 45.443305901910456 ], [ 9.266446917754388, 45.44329690102218 ], [ 9.266446760237555, 45.44328790029256 ], [ 9.266446583583992, 45.443278906300876 ], [ 9.266446291939635, 45.443269908393624 ], [ 9.266446013365394, 45.443260910315082 ], [ 9.266445715173198, 45.443251909878221 ], [ 9.266445567690049, 45.443247258887865 ], [ 9.266445429767977, 45.443242909411531 ], [ 9.266444428254415, 45.443233901610938 ], [ 9.266443786906882, 45.443229357534207 ], [ 9.266443144807267, 45.443224898067129 ], [ 9.266441887577907, 45.443215895362357 ], [ 9.266440623145588, 45.443206882499702 ], [ 9.266439360184883, 45.443197858478896 ], [ 9.266438077899206, 45.443188829729088 ], [ 9.266437832875594, 45.443184435683932 ], [ 9.266437561603237, 45.443179810897462 ], [ 9.266437455194758, 45.443170805513326 ], [ 9.266437362131958, 45.443161782996015 ], [ 9.266437242250662, 45.443152767742042 ], [ 9.266437135821144, 45.443143757857406 ], [ 9.266437137956389, 45.44313473265801 ], [ 9.26643722334744, 45.443125714885973 ], [ 9.266437308758967, 45.443116700524641 ], [ 9.266437393967117, 45.443107667220424 ], [ 9.266436724533708, 45.443098577636228 ], [ 9.266435134246612, 45.443089362109312 ], [ 9.266433938327321, 45.443070785003933 ], [ 9.266431360052175, 45.443030726094655 ], [ 9.266433404258409, 45.443007417967451 ], [ 9.26643436649525, 45.442998374429635 ], [ 9.266434802580571, 45.44299428752096 ], [ 9.266435320475747, 45.442989307169206 ], [ 9.266436620598782, 45.442980294009722 ], [ 9.266438490032652, 45.442971342532807 ], [ 9.266440351996161, 45.442962396212266 ], [ 9.26644218425081, 45.442953462185429 ], [ 9.266444053661722, 45.442944506207873 ], [ 9.266445923050783, 45.442935545729661 ], [ 9.266447735546821, 45.442926572366417 ], [ 9.266449296956978, 45.442917531110744 ], [ 9.266450916576844, 45.44290848120265 ], [ 9.266453118463378, 45.442899528951266 ], [ 9.266455619700098, 45.442890621220783 ], [ 9.266458085193705, 45.442881695146689 ], [ 9.266460586222779, 45.442872742413009 ], [ 9.266469273549101, 45.442835426682301 ], [ 9.266493245831059, 45.442722521212993 ], [ 9.266494272354681, 45.4427135201502 ], [ 9.266495284094969, 45.442704502260497 ], [ 9.266496263450355, 45.442695429425683 ], [ 9.266497038822768, 45.442686244437155 ], [ 9.266497383645889, 45.44267661230419 ], [ 9.266498053502692, 45.442669589831233 ], [ 9.266498132512833, 45.442660498563647 ], [ 9.266498046087007, 45.442657689509915 ], [ 9.26649785328777, 45.442651439104765 ], [ 9.266497605850397, 45.442642380497595 ], [ 9.266497320212366, 45.442633307565465 ], [ 9.26649707266896, 45.442624244464511 ], [ 9.266496589349702, 45.442615184032228 ], [ 9.266495849539666, 45.442606163575554 ], [ 9.266494848072309, 45.442597164775385 ], [ 9.266494319067483, 45.442592219442169 ], [ 9.266493872758677, 45.442588153312698 ], [ 9.266492871291918, 45.442579154512522 ], [ 9.26649212539057, 45.442570119112652 ], [ 9.266491832007937, 45.442565912892576 ], [ 9.266491481118511, 45.442561078075435 ], [ 9.266490856145062, 45.442552023037337 ], [ 9.266490103847227, 45.442542980494736 ], [ 9.266489109388543, 45.442533957054657 ], [ 9.266487775320707, 45.442524992164202 ], [ 9.266486211452293, 45.442516039679113 ], [ 9.266484685944601, 45.442507087104659 ], [ 9.266483122077194, 45.442498134619484 ], [ 9.266481596570488, 45.442489182044952 ], [ 9.266480031563926, 45.442480219620066 ], [ 9.26647818672175, 45.442471313970032 ], [ 9.266476099855344, 45.442462420975723 ], [ 9.266473890664777, 45.442453555503697 ], [ 9.26647141190359, 45.442444731379645 ], [ 9.26646881945137, 45.442435916755954 ], [ 9.266466151354047, 45.442427110194664 ], [ 9.266463469956559, 45.442418300728789 ], [ 9.266460776127229, 45.442409499232596 ], [ 9.266458104128413, 45.442400702298983 ], [ 9.266455246442577, 45.442391916121593 ], [ 9.266452203314227, 45.442383163860605 ], [ 9.266449164773157, 45.442374403108289 ], [ 9.266446106488917, 45.442365645216242 ], [ 9.266444766633803, 45.442361846033812 ], [ 9.266443028239026, 45.442356888589885 ], [ 9.266439947929795, 45.442348132470102 ], [ 9.266439238941143, 45.442346125310181 ], [ 9.266436852040291, 45.442339367862679 ], [ 9.266435281923041, 45.442334876353101 ], [ 9.266433774412871, 45.442330590822493 ], [ 9.266430690728614, 45.442321807717441 ], [ 9.266427585220985, 45.442313025119326 ], [ 9.266424475937509, 45.442304218867967 ], [ 9.266421357998111, 45.442295392895979 ], [ 9.266418189821891, 45.44228652965522 ], [ 9.266415162455571, 45.442277563473645 ], [ 9.266389665812104, 45.442191225220981 ], [ 9.266368562985944, 45.442121902227186 ], [ 9.266368063675502, 45.44212041827322 ], [ 9.266365591756426, 45.442113074246045 ], [ 9.266364236277571, 45.442108999903581 ], [ 9.266362635328449, 45.442104233913589 ], [ 9.266359669777918, 45.442095387512587 ], [ 9.266356694907765, 45.442086537110676 ], [ 9.266353910352464, 45.442077672975053 ], [ 9.266351368595458, 45.442068776770313 ], [ 9.266348845998035, 45.442059876020309 ], [ 9.266346438459756, 45.442050970501938 ], [ 9.266345271620313, 45.442046582272866 ], [ 9.266344057117847, 45.442042061322056 ], [ 9.266341649496233, 45.442033137801424 ], [ 9.266339241832963, 45.442024205279807 ], [ 9.26633794521041, 45.442019420188572 ], [ 9.26633682138384, 45.442015272787764 ], [ 9.266334395177353, 45.442006317635723 ], [ 9.266331979610934, 45.441997357399295 ], [ 9.266329770015915, 45.441988397413013 ], [ 9.266327745657705, 45.441979400991059 ], [ 9.266326551656663, 45.44197039243862 ], [ 9.266325360068652, 45.441961380469415 ], [ 9.266324165762192, 45.441952360917206 ], [ 9.266322972747915, 45.441943329454723 ], [ 9.266321779309154, 45.441934286093286 ], [ 9.266320585445898, 45.441925230832815 ], [ 9.266319385423667, 45.441916146981512 ], [ 9.266318191582979, 45.441907018110165 ], [ 9.266317253432035, 45.441897879642596 ], [ 9.266316762928209, 45.441888713581854 ], [ 9.266316847397515, 45.441879558780826 ], [ 9.266316925165469, 45.441870287432664 ], [ 9.266316944141993, 45.441860750687823 ], [ 9.26631715744927, 45.4418503943876 ], [ 9.26631743915857, 45.441842342218372 ], [ 9.266317646145076, 45.441833327604627 ], [ 9.266317935690072, 45.441824310120843 ], [ 9.266318264167554, 45.441815299152054 ], [ 9.266318554248654, 45.441806285583958 ], [ 9.266318882728523, 45.441797275187994 ], [ 9.266319172273162, 45.441788257704204 ], [ 9.266319296085664, 45.44178479272157 ], [ 9.266319482339762, 45.441779249420271 ], [ 9.266319841998493, 45.441770237548695 ], [ 9.266320515447376, 45.441761241905105 ], [ 9.26632119635066, 45.441752251032419 ], [ 9.266321550978505, 45.441747516553853 ], [ 9.266321870008008, 45.441743257332433 ], [ 9.266322549436085, 45.441734267219474 ], [ 9.266323222905321, 45.441725276076362 ], [ 9.266323903807768, 45.441716285203604 ], [ 9.266325683154069, 45.441707351038211 ], [ 9.266327686992797, 45.441698435252697 ], [ 9.266329352546197, 45.441689503152212 ], [ 9.266329405241027, 45.441680473992555 ], [ 9.26632945922295, 45.441671446630046 ], [ 9.266329882666389, 45.441662432877067 ], [ 9.266330818697179, 45.441653462801824 ], [ 9.266332516193893, 45.441644526126339 ], [ 9.266333504130722, 45.44163933057289 ], [ 9.266334213110195, 45.441635602053751 ], [ 9.266335897196978, 45.441626669009835 ], [ 9.266337598812303, 45.441617731154729 ], [ 9.266339283883985, 45.441608797478111 ], [ 9.266340975179554, 45.441599873911734 ], [ 9.266342664819172, 45.441590926859774 ], [ 9.266344349755594, 45.441581998507715 ], [ 9.266346039359025, 45.441573056256054 ], [ 9.266347723484513, 45.441564132212932 ], [ 9.26635005079234, 45.441560295461855 ], [ 9.266353014919655, 45.441555385197262 ], [ 9.266354762933702, 45.441546452004154 ], [ 9.266355507812275, 45.441542617277442 ], [ 9.26635648473062, 45.441537517971916 ], [ 9.266358224943701, 45.441528573562223 ], [ 9.26635996792699, 45.441519642614139 ], [ 9.26636169096699, 45.441510701377972 ], [ 9.266362437645824, 45.441506706276314 ], [ 9.266363348807996, 45.44150176299383 ], [ 9.266364770657026, 45.441492808056786 ], [ 9.266366192484313, 45.441483848619214 ], [ 9.266367595817464, 45.441474899125843 ], [ 9.266368221203955, 45.441470940548434 ], [ 9.266368997799338, 45.441465934333692 ], [ 9.266370726670889, 45.441457010185829 ], [ 9.266372353101383, 45.441448054772437 ], [ 9.266373595915638, 45.441439095751392 ], [ 9.266374864903517, 45.441430128568285 ], [ 9.266376126809789, 45.441421164570194 ], [ 9.266377369681996, 45.441412205317839 ], [ 9.266378638010419, 45.441403233398518 ], [ 9.266379892218742, 45.441394269552084 ], [ 9.266381141772015, 45.441385303339025 ], [ 9.266382384897298, 45.441376337389393 ], [ 9.266383666067844, 45.44136737827877 ], [ 9.266384908857333, 45.441358414756863 ], [ 9.266386158039609, 45.44134945122012 ], [ 9.26638743970692, 45.441340488284624 ], [ 9.266388624012665, 45.441331504162164 ], [ 9.266389604975121, 45.441322534305925 ], [ 9.266390380661356, 45.441313543187349 ], [ 9.266391124981462, 45.44130456900448 ], [ 9.266391907307565, 45.44129557505029 ], [ 9.266392682796749, 45.441286586172893 ], [ 9.266393427312515, 45.441277609748703 ], [ 9.266394209416257, 45.441268618323782 ], [ 9.266394985991086, 45.441259640442041 ], [ 9.266395729641397, 45.441250650492762 ], [ 9.266396505142128, 45.441241661469604 ], [ 9.266397288003304, 45.441232685101667 ], [ 9.266398031968134, 45.441223691236644 ], [ 9.266398615754348, 45.441214698170967 ], [ 9.266398983489225, 45.441205701154757 ], [ 9.266399356196885, 45.441196712268756 ], [ 9.266399710227269, 45.441187710143033 ], [ 9.26639988754299, 45.44118460494294 ], [ 9.266400211604232, 45.441178712895031 ], [ 9.266400522035548, 45.441174404830662 ], [ 9.266400846239716, 45.441169718384288 ], [ 9.266401500169687, 45.441160731928697 ], [ 9.266402149136601, 45.441151745159708 ], [ 9.266402791121074, 45.441142747358171 ], [ 9.266403097786469, 45.441138496087873 ], [ 9.266403425777035, 45.441133757347913 ], [ 9.266404073458883, 45.441124764129619 ], [ 9.266404728383923, 45.441115788051086 ], [ 9.266405216596668, 45.441106790280642 ], [ 9.266405615283178, 45.441097788218016 ], [ 9.266405822152283, 45.441088782101389 ], [ 9.266405389676727, 45.441079748606555 ], [ 9.266405602814705, 45.44107073983777 ], [ 9.266406117264561, 45.441061747406806 ], [ 9.266406650207841, 45.441052745031627 ], [ 9.266406888675286, 45.441048622341157 ], [ 9.266407170406982, 45.441043751687154 ], [ 9.266407683857608, 45.44103476230589 ], [ 9.266408216800395, 45.441025759930596 ], [ 9.26640874312514, 45.441016766224742 ], [ 9.266409276067602, 45.441007763849377 ], [ 9.266409809009913, 45.440998761474049 ], [ 9.266410341952012, 45.44098975909867 ], [ 9.266410874893994, 45.440980756723278 ], [ 9.266411382885392, 45.440971750805531 ], [ 9.266411435520169, 45.440962699567912 ], [ 9.266411514146494, 45.440953625815048 ], [ 9.266412277780141, 45.440944601299798 ], [ 9.266413096847286, 45.440935541501695 ], [ 9.266414109995802, 45.440926414742087 ], [ 9.266414523467676, 45.440922454615873 ], [ 9.266414940709028, 45.44091832888904 ], [ 9.266415737025877, 45.440913803277596 ], [ 9.266416522478163, 45.440909261963938 ], [ 9.266418142004774, 45.440900203051903 ], [ 9.266419761530861, 45.440891144139876 ], [ 9.266420511393621, 45.440886912060897 ], [ 9.266421354818938, 45.440882079888205 ], [ 9.26642298771022, 45.440873008343395 ], [ 9.266424849701783, 45.44086398397117 ], [ 9.266427045099867, 45.440855027231258 ], [ 9.266428398292964, 45.440849601162064 ], [ 9.266429266755962, 45.440846080331447 ], [ 9.266431482069937, 45.440837130771513 ], [ 9.266433682541505, 45.440828179394828 ], [ 9.26643589070191, 45.440819218124439 ], [ 9.266436936777311, 45.440815019380608 ], [ 9.266438112227927, 45.440810244221289 ], [ 9.266440327592367, 45.440801285732661 ], [ 9.266442712615968, 45.440792345832818 ], [ 9.26644524800113, 45.440783461832034 ], [ 9.266447820844547, 45.440774558219594 ], [ 9.266450393772063, 45.440765672609196 ], [ 9.266452948077871, 45.440756769939874 ], [ 9.266453960460124, 45.440753255948962 ], [ 9.266455514504463, 45.440747861841565 ], [ 9.266458075202443, 45.440738957482132 ], [ 9.266460646732963, 45.440730049246724 ], [ 9.266463488296612, 45.440721190013782 ], [ 9.266466446516047, 45.440712385135249 ], [ 9.266469402020824, 45.440703565522668 ], [ 9.266472346643237, 45.440694733953002 ], [ 9.266473998564104, 45.440690409086983 ], [ 9.266475667662197, 45.440686003219632 ], [ 9.266479186466949, 45.440677316463422 ], [ 9.266482735043681, 45.440668646801768 ], [ 9.266486407128196, 45.440660005435518 ], [ 9.266490080813336, 45.440651360291263 ], [ 9.266492082815542, 45.440646687189677 ], [ 9.266493774299162, 45.440642711500359 ], [ 9.266497460103603, 45.440634060926925 ], [ 9.266501133764162, 45.440625411281772 ], [ 9.266504807423578, 45.44061676163647 ], [ 9.266508481081891, 45.440608111991075 ], [ 9.266512199512388, 45.440599466741823 ], [ 9.266516058760816, 45.440590857169013 ], [ 9.266519849712138, 45.440582238572659 ], [ 9.26652362429237, 45.440573603274792 ], [ 9.266527427817763, 45.440564970021107 ], [ 9.266531188510987, 45.440556343082193 ], [ 9.266534983652269, 45.440547697653408 ], [ 9.266538772420599, 45.440539056739908 ], [ 9.266542490778203, 45.44053039798797 ], [ 9.266546156559702, 45.440521710889321 ], [ 9.266549823600153, 45.440513016252126 ], [ 9.266553490639401, 45.440504321614753 ], [ 9.266557348717271, 45.440495678084872 ], [ 9.266561319569112, 45.440487068569794 ], [ 9.266562952876773, 45.440483528345737 ], [ 9.266565280427807, 45.440478453357748 ], [ 9.26656932508207, 45.440469847851574 ], [ 9.266573472796201, 45.440461270008633 ], [ 9.26657761278635, 45.44045268138219 ], [ 9.266581774761462, 45.440444093216925 ], [ 9.266583360770182, 45.440440791896698 ], [ 9.266585913101995, 45.440435478878257 ], [ 9.266590077721645, 45.440426871628674 ], [ 9.266594465381081, 45.440418334433943 ], [ 9.266599013190437, 45.44040982662699 ], [ 9.266603334972631, 45.440401211602627 ], [ 9.266603984957571, 45.440399944699593 ], [ 9.266607735976912, 45.440392601534313 ], [ 9.266612774127253, 45.440384223335982 ], [ 9.266617838648896, 45.440375815496395 ], [ 9.266622896648563, 45.440367372033258 ], [ 9.266627971003423, 45.44035885413701 ], [ 9.266630949394218, 45.440353823308165 ], [ 9.266633076105286, 45.440350213753447 ], [ 9.266638219082171, 45.44034133565134 ], [ 9.266661430491531, 45.440308140509046 ], [ 9.266676867697742, 45.440286047025765 ], [ 9.266679856882307, 45.440281905947373 ], [ 9.266682666045847, 45.440277999099209 ], [ 9.266688497086431, 45.440269969998532 ], [ 9.266694292950868, 45.440261932316709 ], [ 9.266700383367624, 45.440254005785704 ], [ 9.26670655389659, 45.44024611541046 ], [ 9.266712724445066, 45.440238229535417 ], [ 9.266716153710991, 45.4402338670182 ], [ 9.266718914793426, 45.440230340013372 ], [ 9.266725097459899, 45.44022244870871 ], [ 9.266731460200074, 45.440214647895388 ], [ 9.266738079130089, 45.440206945497081 ], [ 9.266744704713027, 45.440199253512098 ], [ 9.266746657930003, 45.440196990137956 ], [ 9.266751336850028, 45.440191550554182 ], [ 9.266757965472324, 45.44018385460285 ], [ 9.266764510638973, 45.440176118900645 ], [ 9.266770918205205, 45.440168335982797 ], [ 9.266773415682335, 45.44016529890564 ], [ 9.266777312276144, 45.440160538694229 ], [ 9.266783726168223, 45.440152742259194 ], [ 9.266790142736491, 45.440144965201554 ], [ 9.266796560467604, 45.440137176376183 ], [ 9.266803000340548, 45.440129403826042 ], [ 9.26680519119453, 45.440126904860705 ], [ 9.266809709260196, 45.44012173667447 ], [ 9.266816437063873, 45.440114079023189 ], [ 9.266823145042853, 45.440106420517672 ], [ 9.266829872800319, 45.440098753864511 ], [ 9.266836562218714, 45.440091091800973 ], [ 9.266839903189593, 45.440087181979635 ], [ 9.266843143341244, 45.440083376882811 ], [ 9.266846079429921, 45.440079946224543 ], [ 9.266849729589206, 45.440075664652639 ], [ 9.266856322850789, 45.440067948805307 ], [ 9.266862894963143, 45.44006023238547 ], [ 9.266869500112916, 45.440052517586338 ], [ 9.266876162135473, 45.440044833367608 ], [ 9.266883169966494, 45.440037295832923 ], [ 9.266890173226793, 45.440029759050056 ], [ 9.266897212228367, 45.440022229490523 ], [ 9.266904218121471, 45.440014689894028 ], [ 9.266911214983143, 45.440007153124753 ], [ 9.266918201256887, 45.439999593769542 ], [ 9.266925202158831, 45.43999204809608 ], [ 9.266932006818481, 45.439984426262988 ], [ 9.266938689773966, 45.439976755207091 ], [ 9.266945376236874, 45.439969080097455 ], [ 9.266952049180048, 45.439961390606435 ], [ 9.266955643778459, 45.439957139534876 ], [ 9.266958579020805, 45.439953653298133 ], [ 9.266964691193488, 45.439945739641423 ], [ 9.266970793741342, 45.439937832691754 ], [ 9.266976891248618, 45.439929914183892 ], [ 9.266982993793066, 45.439922007233562 ], [ 9.2669890912757, 45.439914084224455 ], [ 9.266995197626551, 45.439906157978022 ], [ 9.267000906903574, 45.439898084138967 ], [ 9.267006295866254, 45.43988987152931 ], [ 9.267011182597368, 45.439881416720581 ], [ 9.267016074065081, 45.439872940077869 ], [ 9.267018201254013, 45.439869274588979 ], [ 9.267020989218643, 45.439864441436796 ], [ 9.26702590531225, 45.439855882646427 ], [ 9.267030842226955, 45.439847243375674 ], [ 9.267035813637277, 45.43983847456856 ], [ 9.267076991809423, 45.439766184406274 ], [ 9.267080795974115, 45.439757520477521 ], [ 9.267084205218678, 45.439748794955079 ], [ 9.267087618113079, 45.439740082853774 ], [ 9.267091029106483, 45.439731348289932 ], [ 9.267094438347922, 45.439722622767128 ], [ 9.267097954150222, 45.439713906824849 ], [ 9.267099925966226, 45.439709104524219 ], [ 9.267101524386915, 45.439705184490535 ], [ 9.267105120902139, 45.439696476496493 ], [ 9.267108723702881, 45.439687745984955 ], [ 9.267112317981706, 45.439679016097507 ], [ 9.26711529508496, 45.43967022641592 ], [ 9.267118052944454, 45.439661405528099 ], [ 9.267120807343774, 45.439652591740369 ], [ 9.267122307668146, 45.439647795386406 ], [ 9.267123552424138, 45.439643776819501 ], [ 9.26712587595134, 45.439634909775869 ], [ 9.267127931746915, 45.439626025862452 ], [ 9.267128084154107, 45.439625306722952 ], [ 9.26712981949289, 45.439617118823278 ], [ 9.267130803262901, 45.439612539037036 ], [ 9.267131721508401, 45.43960820865788 ], [ 9.267133621245829, 45.439599306004276 ], [ 9.267135505333417, 45.439590408376652 ], [ 9.267137093161761, 45.4395814717411 ], [ 9.267138604431517, 45.439572534432934 ], [ 9.267140095367962, 45.439563594976349 ], [ 9.267141594842847, 45.439554659905255 ], [ 9.267142638693228, 45.439545673873049 ], [ 9.267143612092937, 45.439536680043766 ], [ 9.267144446659701, 45.439527690780238 ], [ 9.267145189466891, 45.439518667316797 ], [ 9.267145920666612, 45.439509657160528 ], [ 9.267146651833194, 45.439500641172849 ], [ 9.267147113513538, 45.439491576024359 ], [ 9.267147397077993, 45.439482502173853 ], [ 9.267147673269214, 45.439473394815735 ], [ 9.267147764524362, 45.439464246617355 ], [ 9.267146940526104, 45.43945493236361 ], [ 9.267146128694858, 45.439445555549163 ], [ 9.26714531106953, 45.439436045509964 ], [ 9.267144497302617, 45.43942638680447 ], [ 9.267143625791524, 45.439416415232827 ], [ 9.26713503278657, 45.439367590619383 ], [ 9.267133633889365, 45.439358376719987 ], [ 9.267132056179969, 45.439349203743085 ], [ 9.267130427305744, 45.439340026385089 ], [ 9.26712876773087, 45.439330860548417 ], [ 9.26712707512908, 45.439321684162792 ], [ 9.267126595922985, 45.439319035259764 ], [ 9.267125400705021, 45.439312500038127 ], [ 9.26712371278356, 45.43930329967619 ], [ 9.26712201418129, 45.439294086214851 ], [ 9.267119994193802, 45.43928494506887 ], [ 9.267117708647822, 45.439275873461789 ], [ 9.267115051526824, 45.439266914530968 ], [ 9.267111230814953, 45.439258278715847 ], [ 9.267107421581487, 45.439249627743507 ], [ 9.26710361319879, 45.439240981949126 ], [ 9.267099800460525, 45.439232345255782 ], [ 9.267095317996437, 45.439223900049562 ], [ 9.26709268405809, 45.43921930144267 ], [ 9.267090521415485, 45.439215543787441 ], [ 9.267085746450302, 45.439207187055771 ], [ 9.267080977194849, 45.439198833572419 ], [ 9.267076195678122, 45.439190492133449 ], [ 9.267071425297109, 45.439182132208927 ], [ 9.26706665049452, 45.439173780214759 ], [ 9.267061640531603, 45.439165484445894 ], [ 9.26706154139508, 45.439165340963811 ], [ 9.267056018778126, 45.439157401353519 ], [ 9.267050376630911, 45.439149308567828 ], [ 9.267050311314732, 45.439149214632174 ], [ 9.267044741690295, 45.439141225622883 ], [ 9.267039090362848, 45.439133137786975 ], [ 9.267033448220543, 45.439125045000431 ], [ 9.267033382906517, 45.439124951067754 ], [ 9.267027813284782, 45.439116962054612 ], [ 9.26702217691779, 45.43910886836602 ], [ 9.267016519824709, 45.43910078143039 ], [ 9.267016454512744, 45.439100687500598 ], [ 9.267010884893795, 45.439092698483719 ], [ 9.267005240226707, 45.439084597609018 ], [ 9.266998749242132, 45.439076763956976 ], [ 9.266992181609798, 45.439068934114161 ], [ 9.266985844897931, 45.439061019599229 ], [ 9.266980348278713, 45.439052875789599 ], [ 9.266974115846867, 45.439044924323298 ], [ 9.266967949564792, 45.439036935323315 ], [ 9.26696126122992, 45.439029067304638 ], [ 9.266954927031858, 45.439021089971412 ], [ 9.266948560099587, 45.439013084810625 ], [ 9.266945109479559, 45.439008640873119 ], [ 9.266942288164969, 45.439005024520952 ], [ 9.266936374328933, 45.438996847280883 ], [ 9.26693134807503, 45.438988447442156 ], [ 9.266926318289151, 45.438980016706644 ], [ 9.266921218409662, 45.438971553432012 ], [ 9.266916174892099, 45.438962997695882 ], [ 9.266890955687256, 45.438913572936642 ], [ 9.266887512944608, 45.438904875557412 ], [ 9.266886546624452, 45.438900812445326 ], [ 9.266885392904451, 45.438895986927328 ], [ 9.266883412927228, 45.438887107659127 ], [ 9.266881402794819, 45.438878209984047 ], [ 9.266879442838448, 45.438869307928805 ], [ 9.266877643243699, 45.438860383896809 ], [ 9.266876416711415, 45.438851388005141 ], [ 9.266875256663967, 45.438842369183774 ], [ 9.266874048736653, 45.438838073440024 ], [ 9.266872759398725, 45.438833539490489 ], [ 9.266871014499172, 45.43882939372795 ], [ 9.266869100712734, 45.438824885327641 ], [ 9.266865506450127, 45.438816202336618 ], [ 9.266862944722824, 45.438807392470061 ], [ 9.266862887378029, 45.438803016331946 ], [ 9.266862811341261, 45.438798237723248 ], [ 9.266862818939522, 45.438789025489079 ], [ 9.266862845440842, 45.438779740304071 ], [ 9.266862928681045, 45.43877031889685 ], [ 9.266862711714268, 45.438760767116072 ], [ 9.266861911697209, 45.438736265635868 ], [ 9.266861157085209, 45.438713154718613 ], [ 9.266860914408182, 45.438708798988301 ], [ 9.266860640744632, 45.438704131381208 ], [ 9.266860472014244, 45.438699427390389 ], [ 9.266860304693434, 45.438695109423563 ], [ 9.266859942448352, 45.438686091127451 ], [ 9.266859580160833, 45.438677063830269 ], [ 9.266859875632841, 45.438668057099363 ], [ 9.266860990563469, 45.438659084366947 ], [ 9.266862105361151, 45.438650121133527 ], [ 9.266863233502816, 45.438641140766798 ], [ 9.266864947568139, 45.438632175868996 ], [ 9.266867156747935, 45.438623245454373 ], [ 9.266869384662474, 45.438614303027762 ], [ 9.26687160491754, 45.438605363319297 ], [ 9.266873812944612, 45.438596406537116 ], [ 9.266876051658128, 45.43858745933241 ], [ 9.266878262187465, 45.438578515542901 ], [ 9.266880507471251, 45.438569563029375 ], [ 9.266882715495532, 45.438560606246995 ], [ 9.266884943362637, 45.43855165481893 ], [ 9.266887169339691, 45.438542690290319 ], [ 9.266889415487526, 45.438533729690768 ], [ 9.26689162369836, 45.438524767634611 ], [ 9.266893870572565, 45.43851579956312 ], [ 9.266896084943054, 45.438506833764443 ], [ 9.266898332271877, 45.438497863926173 ], [ 9.266900565404956, 45.438488889444621 ], [ 9.266901497019413, 45.438485165351878 ], [ 9.266902798244722, 45.438479909200879 ], [ 9.266905045550191, 45.438470934861897 ], [ 9.266907297131331, 45.438461941434738 ], [ 9.26690936313045, 45.438452949622437 ], [ 9.26691138045503, 45.438443970137129 ], [ 9.266913390076981, 45.438434968810974 ], [ 9.26691543737727, 45.43842597035097 ], [ 9.26691744660995, 45.438416970863514 ], [ 9.266919477139892, 45.438407970097202 ], [ 9.266921510923934, 45.438398952766185 ], [ 9.266923527092692, 45.438389946216638 ], [ 9.26692558191861, 45.438380933536813 ], [ 9.266927598856872, 45.43837191435162 ], [ 9.266929651387525, 45.438362884213561 ], [ 9.266931668977987, 45.438353857572906 ], [ 9.266933728553701, 45.438344819964513 ], [ 9.266935770585295, 45.438335778957168 ], [ 9.266936255126536, 45.438331540708127 ], [ 9.266936788572869, 45.438326761041324 ], [ 9.2669367971793, 45.438317751329855 ], [ 9.266936824980608, 45.438308748083173 ], [ 9.266936846225146, 45.438299733392277 ], [ 9.266937762607956, 45.438290713706756 ], [ 9.266939056004526, 45.438281669044976 ], [ 9.266940355093249, 45.438272629243841 ], [ 9.266941648434338, 45.438263580314157 ], [ 9.266942930484966, 45.438254544974122 ], [ 9.266944230209026, 45.438245486795843 ], [ 9.266944771093323, 45.438241683674995 ], [ 9.266945517189388, 45.438236437648285 ], [ 9.266946803440785, 45.438227369600106 ], [ 9.266948103163559, 45.438218311421672 ], [ 9.266949396041325, 45.43820923317319 ], [ 9.266950696696746, 45.438200163813278 ], [ 9.266951995660229, 45.438191078394304 ], [ 9.266952713861091, 45.438182022020001 ], [ 9.266953188947252, 45.438172974677421 ], [ 9.266953656921361, 45.438163911846544 ], [ 9.266954119571235, 45.438154852853842 ], [ 9.266954581846525, 45.438145801129558 ], [ 9.266955050670131, 45.438136740913791 ], [ 9.26695547428341, 45.438127666251788 ], [ 9.266955936729158, 45.438118601383856 ], [ 9.266956398641536, 45.438109522298383 ], [ 9.266956860602939, 45.438100437346314 ], [ 9.266957405784876, 45.438091344732115 ], [ 9.266957944712212, 45.438082245238213 ], [ 9.266958285330521, 45.4380731532925 ], [ 9.266958299938269, 45.438064078515865 ], [ 9.266958314686544, 45.438055011426904 ], [ 9.266958329290096, 45.438045924742262 ], [ 9.266958331730219, 45.438036834485573 ], [ 9.266958335620242, 45.438032516179788 ], [ 9.266958326490473, 45.438027742446529 ], [ 9.266958341044109, 45.438018636166383 ], [ 9.266958361835327, 45.438009515055988 ], [ 9.266958415248178, 45.438000388675739 ], [ 9.266958467288957, 45.437991242496174 ], [ 9.266958538978439, 45.437982075137398 ], [ 9.266958550777659, 45.437979358700908 ], [ 9.266958592224364, 45.437972898781787 ], [ 9.26695854257828, 45.437968074059974 ], [ 9.26695849766042, 45.437963708838623 ], [ 9.266958357681739, 45.437954513600729 ], [ 9.266958243701042, 45.437945279148352 ], [ 9.266958135945513, 45.437935990223153 ], [ 9.266958027921994, 45.437926664843189 ], [ 9.266957932486413, 45.4379172903786 ], [ 9.26695800891148, 45.437907765170472 ], [ 9.266958142450807, 45.437898113448448 ], [ 9.266958332933747, 45.437888252666923 ], [ 9.266939922005514, 45.437774975372683 ], [ 9.266928346931765, 45.437691484789148 ], [ 9.266916927518315, 45.437641051035072 ], [ 9.266905847283004, 45.437609511908349 ], [ 9.266899458181435, 45.437591352382753 ], [ 9.266891972242359, 45.437569483412943 ], [ 9.266820912665436, 45.43752581824041 ], [ 9.26675333851367, 45.437497198247868 ], [ 9.2667316035523, 45.437499215554496 ], [ 9.26671415237522, 45.437494198152933 ], [ 9.266709058574554, 45.437489232807806 ], [ 9.266693590474594, 45.43747411007822 ], [ 9.266685037988474, 45.437460812824256 ], [ 9.266652024441083, 45.437405218646397 ], [ 9.266652006359546, 45.437405200649387 ], [ 9.266605447401918, 45.437419925435542 ], [ 9.266573759466571, 45.437429947080879 ], [ 9.266504484029806, 45.437430184056197 ], [ 9.266410238519182, 45.437433091245595 ], [ 9.266343825839654, 45.43743513919717 ], [ 9.266262669699721, 45.437428621579407 ], [ 9.266222456513381, 45.437421309443309 ], [ 9.266224714228008, 45.437415207272821 ], [ 9.266217214723225, 45.437415291329927 ], [ 9.266208083293822, 45.437415406463266 ], [ 9.266195329851762, 45.437414747203448 ], [ 9.266146651742215, 45.43741228105354 ], [ 9.266117625538312, 45.437411722984628 ], [ 9.266085217295796, 45.437411118766228 ], [ 9.266069940948842, 45.437354199420213 ], [ 9.266055442081322, 45.43730023184731 ], [ 9.26606344072856, 45.437174362904074 ], [ 9.266070411574818, 45.437003735474747 ], [ 9.266082232336963, 45.436785268298209 ], [ 9.266085788490603, 45.436776275989466 ], [ 9.266085932889927, 45.43671191299353 ], [ 9.266092796398706, 45.436567523225314 ], [ 9.266101918654043, 45.4363706474929 ], [ 9.266112010648126, 45.43616386779081 ], [ 9.266213353898364, 45.435937163303329 ], [ 9.266262608666914, 45.435821654044112 ], [ 9.26627882337058, 45.435788628035482 ], [ 9.266298283062174, 45.435748959250994 ], [ 9.266333059213267, 45.435634838342892 ], [ 9.266382028243545, 45.435507839711711 ], [ 9.266449807931023, 45.435327087354196 ], [ 9.266470880758909, 45.435255010748222 ], [ 9.26648920166825, 45.435192306632999 ], [ 9.266489035619497, 45.435154250633147 ], [ 9.266493828085027, 45.435132496830207 ], [ 9.266530062419893, 45.435008356486179 ], [ 9.266392206570897, 45.434981867197628 ], [ 9.266263774355982, 45.434957195239306 ], [ 9.266081861225564, 45.434872131216707 ], [ 9.266078240978224, 45.434869635027013 ], [ 9.265975351704661, 45.434798572615271 ], [ 9.265703631386547, 45.434653340858588 ], [ 9.265528016664499, 45.434528636702311 ], [ 9.265453635546969, 45.434445999221957 ], [ 9.265035543465837, 45.433937206666769 ], [ 9.264990054372793, 45.433880215463503 ], [ 9.264943256713789, 45.433821584678078 ], [ 9.264797801846058, 45.433631057546719 ], [ 9.264707530687216, 45.433519787620028 ], [ 9.264536831229771, 45.433348375689413 ], [ 9.264391371290342, 45.433208370724003 ], [ 9.264366181276712, 45.433184144292532 ], [ 9.264259860813958, 45.433069799685455 ], [ 9.264151262954293, 45.432953005220355 ], [ 9.264119061738219, 45.43290177303178 ], [ 9.264015650928382, 45.432731862602658 ], [ 9.263946993245806, 45.432619029188174 ], [ 9.263861455207991, 45.432478458467493 ], [ 9.263826046122823, 45.432447540992698 ], [ 9.263825908038207, 45.432447429416712 ], [ 9.263825447715178, 45.432447037494917 ], [ 9.263707636555402, 45.432366369424884 ], [ 9.26367665120096, 45.432345145055983 ], [ 9.263608092236407, 45.432298186544301 ], [ 9.263537929073676, 45.432256605821422 ], [ 9.263518171769316, 45.432244889588169 ], [ 9.263513288440237, 45.432242003761921 ], [ 9.263499000575843, 45.432233535087533 ], [ 9.263493725786459, 45.432230406286152 ], [ 9.263479444341145, 45.432221942095119 ], [ 9.263474168155142, 45.43221881750376 ], [ 9.263461246407438, 45.432211160050244 ], [ 9.263458823290746, 45.432209718858651 ], [ 9.26345635559297, 45.432208259516912 ], [ 9.263440702409634, 45.432198979375542 ], [ 9.263438633305551, 45.432197752537292 ], [ 9.263435818000511, 45.432196083252329 ], [ 9.263434253319737, 45.432195154786498 ], [ 9.26342935674718, 45.432192254640519 ], [ 9.263415075321099, 45.432183790441407 ], [ 9.263412758770006, 45.432182417988216 ], [ 9.263409793507428, 45.432180661202281 ], [ 9.263395519271329, 45.432172198085752 ], [ 9.263390223242231, 45.432169067326861 ], [ 9.263370666347834, 45.432157460365559 ], [ 9.263175689917208, 45.432041893564474 ], [ 9.263156329190087, 45.432030415034539 ], [ 9.263151625998358, 45.432027632750518 ], [ 9.263151050224081, 45.432027297786121 ], [ 9.263146345194953, 45.432024502682403 ], [ 9.263146316275288, 45.432024485497578 ], [ 9.26312678046977, 45.432012914064323 ], [ 9.263012568920168, 45.43194520497898 ], [ 9.262819604838006, 45.43182874787032 ], [ 9.262432906770549, 45.431603740508933 ], [ 9.262279760904564, 45.431515129323977 ], [ 9.262113941113363, 45.431419790157022 ], [ 9.262113911361331, 45.431419773899307 ], [ 9.262012719055857, 45.431367257082428 ], [ 9.261960737671538, 45.431360441511075 ], [ 9.261935236295697, 45.431356540746286 ], [ 9.261911354988145, 45.4313528675969 ], [ 9.261832497683352, 45.431345711916244 ], [ 9.261804514417095, 45.431342671599374 ], [ 9.261794447469677, 45.431340218534608 ], [ 9.261783529352433, 45.431337550636336 ], [ 9.261751326779409, 45.431329371806555 ], [ 9.261729163836009, 45.431323273585122 ], [ 9.261717760570466, 45.431320133851834 ], [ 9.261689704585116, 45.43130264435591 ], [ 9.261667152858951, 45.431284662591416 ], [ 9.261567808368193, 45.43119682255108 ], [ 9.261559445353347, 45.431189490841618 ], [ 9.261548451181021, 45.431179872191642 ], [ 9.261484140751811, 45.431123451492049 ], [ 9.261391205088444, 45.431043243123987 ], [ 9.261309977918591, 45.430992112846852 ], [ 9.261131325301333, 45.430894998143884 ], [ 9.261086788850703, 45.430871629065926 ], [ 9.261033903436534, 45.430843891883207 ], [ 9.260808866921803, 45.430722934652046 ], [ 9.260402896448955, 45.430509986912256 ], [ 9.260296052970082, 45.430447582477761 ], [ 9.260285211150874, 45.430442143377022 ], [ 9.260273814470269, 45.430436674105763 ], [ 9.260262680859253, 45.430431495110419 ], [ 9.260251013518143, 45.4304260299226 ], [ 9.260239729055371, 45.430420774611989 ], [ 9.260228130160396, 45.430415809860357 ], [ 9.260215735957519, 45.430410545789151 ], [ 9.260203933960693, 45.430405608089558 ], [ 9.26019209419602, 45.43040074169712 ], [ 9.260179522679461, 45.43039589286478 ], [ 9.260167548531619, 45.430391334012135 ], [ 9.260155568057954, 45.430386789124384 ], [ 9.260143600386757, 45.430382247806733 ], [ 9.260131620144815, 45.430377752422267 ], [ 9.260119595985204, 45.430373436259252 ], [ 9.260107616677018, 45.430369142945871 ], [ 9.260095840257506, 45.430364489124109 ], [ 9.259915019251466, 45.430338954728555 ], [ 9.259826940374957, 45.430334174027251 ], [ 9.259747249825367, 45.430329857112987 ], [ 9.25967225652505, 45.430324550420181 ], [ 9.259596193640835, 45.430316140643562 ], [ 9.259562381377943, 45.430311523334296 ], [ 9.259526465145409, 45.430306928654275 ], [ 9.259505328078857, 45.430303070105317 ], [ 9.259479958004524, 45.430296106756828 ], [ 9.259452445064198, 45.430286024414578 ], [ 9.259437561726553, 45.43027570234824 ], [ 9.259421115889419, 45.430263368016348 ], [ 9.259409418899448, 45.430255749884779 ], [ 9.259399080332317, 45.430248970692226 ], [ 9.259389495978693, 45.430242664542043 ], [ 9.259389468945292, 45.430242646735522 ], [ 9.259380019137955, 45.43023641275537 ], [ 9.259370658591312, 45.430230277193537 ], [ 9.259361191093486, 45.430224111438982 ], [ 9.259351777558063, 45.430217974476086 ], [ 9.259342397864282, 45.430211843905973 ], [ 9.259339106658716, 45.430209695658768 ], [ 9.259332999054529, 45.430205725980052 ], [ 9.259323652096395, 45.43019960830155 ], [ 9.259323624980372, 45.430199590565067 ], [ 9.25931426536488, 45.430193490881024 ], [ 9.259249827015138, 45.430150255898589 ], [ 9.259240830624602, 45.430144047634592 ], [ 9.259231680143117, 45.430137740420712 ], [ 9.259222883031732, 45.43013139766115 ], [ 9.25921417123743, 45.430124953460066 ], [ 9.259205326763333, 45.430118443167729 ], [ 9.259196667844082, 45.430111972959523 ], [ 9.259188154885754, 45.430105359104154 ], [ 9.259188129982961, 45.430105339779672 ], [ 9.259179540243165, 45.430098699067727 ], [ 9.25917099761347, 45.430092090028978 ], [ 9.2591624639511, 45.430085461061701 ], [ 9.259153863659083, 45.430078807225371 ], [ 9.259145285168572, 45.43007217377896 ], [ 9.259136694037389, 45.43006550461822 ], [ 9.259128112360187, 45.430058869148787 ], [ 9.259128087424878, 45.430058849843952 ], [ 9.259119504050721, 45.430052204624467 ], [ 9.25911090826628, 45.430045558744403 ], [ 9.259102316982718, 45.430038889456242 ], [ 9.259093773901009, 45.430032194843569 ], [ 9.259085282116578, 45.430025455346566 ], [ 9.259076773300356, 45.430018727124065 ], [ 9.259068355696233, 45.430011905314934 ], [ 9.259060004261576, 45.430005079963969 ], [ 9.259051576979328, 45.429998194953058 ], [ 9.259051552816304, 45.429998175204105 ], [ 9.259042967406659, 45.429991165655544 ], [ 9.259034702028332, 45.429984281474937 ], [ 9.259034678101861, 45.429984261599635 ], [ 9.259025636736192, 45.429976803061663 ], [ 9.259021729279036, 45.42997324641992 ], [ 9.259015976548351, 45.429968031263314 ], [ 9.259004507042242, 45.429956386793755 ], [ 9.258986421542252, 45.42993821550224 ], [ 9.25898640224988, 45.42993819391684 ], [ 9.258980907442639, 45.42993129140897 ], [ 9.25896361382202, 45.429909588343769 ], [ 9.258842278249567, 45.429757338454841 ], [ 9.258834971634382, 45.429744244414465 ], [ 9.258829450025889, 45.429733747497437 ], [ 9.258823569757661, 45.429723621579285 ], [ 9.258816700706952, 45.429714361437689 ], [ 9.258810173032291, 45.429705538271186 ], [ 9.258804223301151, 45.429697557520242 ], [ 9.258797920249082, 45.429689061194523 ], [ 9.258791998771708, 45.429681075441501 ], [ 9.258785873606447, 45.429672800870037 ], [ 9.258779953358657, 45.429664834952945 ], [ 9.258773919849858, 45.429656683582387 ], [ 9.258767993628496, 45.429648718240422 ], [ 9.258761954736967, 45.429640675873159 ], [ 9.258755986570305, 45.429632723357059 ], [ 9.258752649532152, 45.429628255152394 ], [ 9.258750040046866, 45.429624761118959 ], [ 9.258747746383472, 45.429621713790894 ], [ 9.258744024447651, 45.429616768875924 ], [ 9.258738085027765, 45.429608807510981 ], [ 9.258732116321063, 45.429600835985873 ], [ 9.258726141130818, 45.429592878137697 ], [ 9.258720164409629, 45.429584918272099 ], [ 9.258714090133632, 45.429577001319558 ], [ 9.258707934465299, 45.429569099410017 ], [ 9.258701704245764, 45.429561147483703 ], [ 9.258694958929564, 45.429553253544334 ], [ 9.258694198814696, 45.429552360286792 ], [ 9.258688369421016, 45.429545529593341 ], [ 9.258685212225688, 45.429541852896826 ], [ 9.258681467766701, 45.429537515726118 ], [ 9.258672659167072, 45.429529034060167 ], [ 9.25863846223791, 45.429499722632642 ], [ 9.258556951684673, 45.429447975215993 ], [ 9.258539391783209, 45.429436260384421 ], [ 9.258529603462083, 45.429430457782345 ], [ 9.258519785931668, 45.42942464387194 ], [ 9.25851000089202, 45.42941883379082 ], [ 9.258500184614119, 45.429413017030249 ], [ 9.258490396676095, 45.429407222701535 ], [ 9.258489051564426, 45.429406420730288 ], [ 9.258480610478863, 45.429401404773046 ], [ 9.258470817125257, 45.429395621160253 ], [ 9.258460998206091, 45.429389837604411 ], [ 9.258451192072737, 45.429384054018811 ], [ 9.258441385941385, 45.429378270432423 ], [ 9.258431592595819, 45.429372486816227 ], [ 9.258421788066942, 45.429366717891313 ], [ 9.258411981941569, 45.429360934302366 ], [ 9.258402187104325, 45.429355158073079 ], [ 9.258392380982965, 45.429349374482477 ], [ 9.258382581255535, 45.429343590876563 ], [ 9.25837277515876, 45.429337811784748 ], [ 9.258362980939275, 45.429332035911713 ], [ 9.258353174825929, 45.429326252317715 ], [ 9.258351458824905, 45.429325236265825 ], [ 9.258343388821366, 45.429320470381604 ], [ 9.258333582753167, 45.429314695786964 ], [ 9.258323791028072, 45.429308926824767 ], [ 9.258313984922776, 45.429303143227393 ], [ 9.258304190084935, 45.429297362489102 ], [ 9.258294410729764, 45.429291560230261 ], [ 9.258294382538134, 45.429291543506338 ], [ 9.25828462889795, 45.429285768621583 ], [ 9.258274841933098, 45.429279975526427 ], [ 9.258265042188523, 45.429274182909396 ], [ 9.258259676602119, 45.429270988946982 ], [ 9.258255274366233, 45.429268381668287 ], [ 9.258245490997025, 45.4292625861994 ], [ 9.258235720831999, 45.429256788316131 ], [ 9.25823285042118, 45.429255091826377 ], [ 9.258225932675371, 45.429251003229602 ], [ 9.258216136438548, 45.429245190245716 ], [ 9.258206366289205, 45.429239392349174 ], [ 9.258203495874151, 45.429237695855136 ], [ 9.258196578138616, 45.429233607260109 ], [ 9.258186771915435, 45.429227792148083 ], [ 9.258176978580783, 45.429221999508968 ], [ 9.258167177802667, 45.42921618314103 ], [ 9.258157410990307, 45.429210391682432 ], [ 9.258147598405913, 45.429204581532034 ], [ 9.258137805036114, 45.429198779438487 ], [ 9.258127986022776, 45.429192960299773 ], [ 9.258118199090005, 45.429187167191202 ], [ 9.258108368457631, 45.42918133106577 ], [ 9.25810549804886, 45.429179634569522 ], [ 9.258098580327076, 45.42917554596832 ], [ 9.258088719990781, 45.42916968811403 ], [ 9.258078949682334, 45.429163894576583 ], [ 9.258069047751036, 45.429158037970538 ], [ 9.25805927324129, 45.42915223747147 ], [ 9.25804935071174, 45.429146367292475 ], [ 9.258039385614094, 45.429140466396078 ], [ 9.258039357402591, 45.429140449693406 ], [ 9.258029360263158, 45.429134530868588 ], [ 9.258019260518063, 45.429128540274924 ], [ 9.258019232328161, 45.4291285235497 ], [ 9.258009042831672, 45.429122474650583 ], [ 9.257997515882169, 45.429116366365392 ], [ 9.257990084569585, 45.429112772159918 ], [ 9.257984940817062, 45.429110292396757 ], [ 9.257969316120903, 45.429102667205051 ], [ 9.25795465499483, 45.429096088922293 ], [ 9.257936476879046, 45.429087794847817 ], [ 9.257364813488717, 45.428772867552631 ], [ 9.257075203111851, 45.428623467160719 ], [ 9.256992233004173, 45.428583190933431 ], [ 9.256868789111556, 45.428527862293819 ], [ 9.256778709991309, 45.42848587787968 ], [ 9.256713173863123, 45.428455913835897 ], [ 9.256708650503594, 45.428453856013462 ], [ 9.256586328175141, 45.428386423892789 ], [ 9.2565273405936, 45.428353905753006 ], [ 9.256168434274796, 45.428142934650452 ], [ 9.256056600710247, 45.428071628551535 ], [ 9.255950457840534, 45.428003967328543 ], [ 9.255104888048848, 45.427509893307452 ], [ 9.254835330257761, 45.427364099447757 ], [ 9.254380481201748, 45.427118115811972 ], [ 9.254201121493594, 45.427028477012065 ], [ 9.254040830697367, 45.426919945229898 ], [ 9.253871329836656, 45.426726839156792 ], [ 9.253717132116529, 45.426523747008076 ], [ 9.253591274852031, 45.426442089483075 ], [ 9.253538039085145, 45.426422164655534 ], [ 9.253225066471655, 45.426305013095295 ], [ 9.253180917834825, 45.426282607564573 ], [ 9.252963933844924, 45.426172495566178 ], [ 9.252758725083709, 45.426075648854507 ], [ 9.252558790230788, 45.426004265087762 ], [ 9.252516233874426, 45.425986233848761 ], [ 9.252475380374216, 45.425968919148623 ], [ 9.252004023687517, 45.425722447993628 ], [ 9.25193833531711, 45.425688264923011 ], [ 9.251791571678726, 45.425611875548789 ], [ 9.251873752364245, 45.425541310370278 ], [ 9.252752964648611, 45.424786363764873 ], [ 9.252880438337749, 45.424688271539836 ], [ 9.252958087824654, 45.424625898668936 ], [ 9.253189340609408, 45.424421921190152 ], [ 9.253489777712204, 45.424166145108479 ], [ 9.253578581802776, 45.424090706673013 ], [ 9.253777484564635, 45.42392172721113 ], [ 9.253949331996715, 45.423771235265768 ], [ 9.253960349218994, 45.423761044334299 ], [ 9.254108621348347, 45.423631584140921 ], [ 9.253896739064938, 45.42350650091479 ], [ 9.253883510066389, 45.423515573065814 ], [ 9.253867414654906, 45.423515109461377 ], [ 9.253856426273627, 45.4235160737001 ], [ 9.253604895750035, 45.423421800602277 ], [ 9.253604873887774, 45.423421812048936 ], [ 9.253573905451772, 45.423445365737571 ], [ 9.253344087540713, 45.423352061570526 ], [ 9.25323012430675, 45.423314851138151 ], [ 9.253119458976322, 45.423279037474209 ], [ 9.253119018624076, 45.423278879543702 ], [ 9.25305269512798, 45.423257456419336 ], [ 9.252961034327281, 45.423228049881224 ], [ 9.252847123884843, 45.423196247556575 ], [ 9.252745724345573, 45.42316790014911 ], [ 9.252670764495823, 45.423146947507348 ], [ 9.252508477238864, 45.423100994965935 ], [ 9.252364116509126, 45.423061942531987 ], [ 9.252250440036972, 45.423026907134918 ], [ 9.252199128417562, 45.423011445993453 ], [ 9.252088363293673, 45.422978070301944 ], [ 9.251953191952595, 45.422935747680171 ], [ 9.25187339172982, 45.422911716473884 ], [ 9.251823909501155, 45.422896827871327 ], [ 9.251786987454873, 45.422886787359872 ], [ 9.251705633452188, 45.422860903582645 ], [ 9.25162716081433, 45.422830488267095 ], [ 9.25157907860074, 45.422811866607027 ], [ 9.251540802700626, 45.422797412065279 ], [ 9.251469971493295, 45.422770672327118 ], [ 9.251284002455092, 45.422700714534692 ], [ 9.251116220650028, 45.422636247636603 ], [ 9.251071657083708, 45.422619191768426 ], [ 9.251015521465069, 45.422589964305502 ], [ 9.250997046590367, 45.422580346612484 ], [ 9.251000479305302, 45.422557462648328 ], [ 9.250953164017403, 45.422536994337015 ], [ 9.250905610213582, 45.422516409905931 ], [ 9.250863641808809, 45.422498251738851 ], [ 9.250718019474389, 45.422558727033831 ], [ 9.250708387184035, 45.42256272733303 ], [ 9.250686225245829, 45.422571923617284 ], [ 9.250410773688765, 45.422686342087523 ], [ 9.250405753078503, 45.422688432345602 ], [ 9.250404967084544, 45.422689296399859 ], [ 9.250404374519174, 45.422689958495695 ], [ 9.25031346641401, 45.422726757431946 ], [ 9.250277564158363, 45.422741675699839 ], [ 9.250141536286668, 45.422798187426011 ], [ 9.25013721637616, 45.422799977254847 ], [ 9.250129203119346, 45.422803307092565 ], [ 9.250128227026613, 45.422803705277893 ], [ 9.249963080705118, 45.42289561993671 ], [ 9.249890478197047, 45.422923179680218 ], [ 9.249785765980365, 45.422963685968803 ], [ 9.249716080790755, 45.42299113220043 ], [ 9.249646395471553, 45.423018578413981 ], [ 9.249563055351746, 45.423052120274974 ], [ 9.249447956457248, 45.423098443995009 ], [ 9.249386926179087, 45.423139254475728 ], [ 9.24925392168984, 45.42322669220097 ], [ 9.249099473194388, 45.423278065274417 ], [ 9.248928197003286, 45.423336540126741 ], [ 9.248832980705723, 45.423382037053365 ], [ 9.248706940552328, 45.423442078820436 ], [ 9.248533310698184, 45.42352865498615 ], [ 9.248518530174371, 45.423528813585996 ], [ 9.248503683637212, 45.423528976643126 ], [ 9.248402033788572, 45.423532559370734 ], [ 9.248274317201394, 45.423535739532142 ], [ 9.248125685273255, 45.423542452869306 ], [ 9.248000785113238, 45.423547777889851 ], [ 9.247876425137003, 45.423552552532946 ], [ 9.247763550903967, 45.423559070887713 ], [ 9.247625603372676, 45.423544819255561 ], [ 9.247609112839994, 45.423543131234609 ], [ 9.247558548861745, 45.423534128150685 ], [ 9.247506816585783, 45.423524927282607 ], [ 9.247492924441431, 45.423521906589862 ], [ 9.247481240545088, 45.423519374906761 ], [ 9.247446168508866, 45.4235117507166 ], [ 9.247323658828638, 45.423449686806507 ], [ 9.247308512570429, 45.423442003199021 ], [ 9.247300449226991, 45.423437913513254 ], [ 9.247226969151686, 45.423424296565663 ], [ 9.247210645383008, 45.423421271456228 ], [ 9.247109772680249, 45.423402451994974 ], [ 9.247065822430288, 45.423391336005018 ], [ 9.246966280186882, 45.423366887825324 ], [ 9.246965441994556, 45.423366673607454 ], [ 9.246880911185741, 45.423344753767829 ], [ 9.246789711532553, 45.423318221117881 ], [ 9.246656534594193, 45.423279367432073 ], [ 9.24658858611142, 45.423260313580471 ], [ 9.246539521567414, 45.423246562983394 ], [ 9.246393553302703, 45.423205886279661 ], [ 9.246275808246793, 45.423172372047866 ], [ 9.246181620248109, 45.4231473850909 ], [ 9.246137568112232, 45.423128928527269 ], [ 9.245980278886075, 45.423067170328999 ], [ 9.24592265698273, 45.423046850257812 ], [ 9.245793598925021, 45.42300131631611 ], [ 9.245745185145038, 45.422984243768781 ], [ 9.245707511202349, 45.423000484148183 ], [ 9.245689269759417, 45.423008338711945 ], [ 9.245689238859811, 45.423008352007074 ], [ 9.245683269942935, 45.423010932546518 ], [ 9.245666604504425, 45.423006609215214 ], [ 9.245647509535424, 45.423001661717855 ], [ 9.245644655697944, 45.422936078558791 ], [ 9.245579501407866, 45.422911057037794 ], [ 9.245530836067866, 45.422892372688715 ], [ 9.245494014701553, 45.422878232903273 ], [ 9.245438473594263, 45.422857826482833 ], [ 9.245406805937783, 45.422838595507152 ], [ 9.245406777884373, 45.422838578488253 ], [ 9.245397192588285, 45.422832761345681 ], [ 9.245416717055189, 45.42279432955457 ], [ 9.245384309626619, 45.422750707506395 ], [ 9.245180495882492, 45.422629042653305 ], [ 9.245163265066108, 45.422621375937744 ], [ 9.244958603665664, 45.422516005921139 ], [ 9.244902221199457, 45.422487455871149 ], [ 9.244712918517983, 45.422378156579541 ], [ 9.244544351146024, 45.422286106374109 ], [ 9.244544321995424, 45.422286090454421 ], [ 9.244477531893168, 45.422249615548616 ], [ 9.244398356859936, 45.422206390212544 ], [ 9.244251914097418, 45.422125917715896 ], [ 9.244154797381185, 45.422079630438425 ], [ 9.244133157238739, 45.422069826698937 ], [ 9.244025717459538, 45.422018678325152 ], [ 9.243995587557105, 45.422000642242693 ], [ 9.243837779896653, 45.421906228177285 ], [ 9.243828550267983, 45.421901580757343 ], [ 9.243787981822903, 45.421881222515246 ], [ 9.243782049358915, 45.421878047360181 ], [ 9.243689720071805, 45.421828476757014 ], [ 9.243675943489031, 45.421820189046166 ], [ 9.243664338621054, 45.421811608670396 ], [ 9.243654026668441, 45.421805674333513 ], [ 9.243643479535953, 45.421799933609257 ], [ 9.243633287367295, 45.421794379107837 ], [ 9.243623165501969, 45.421788824455774 ], [ 9.243613139078446, 45.42178331910582 ], [ 9.243608192848418, 45.421780605728756 ], [ 9.243603114012583, 45.421777831754468 ], [ 9.243593050234942, 45.421772407492682 ], [ 9.2435878632518, 45.421769659368856 ], [ 9.243582915790254, 45.421767046388553 ], [ 9.243572985685082, 45.421761495824221 ], [ 9.243568567441303, 45.4217589600281 ], [ 9.243563145346402, 45.421755864057552 ], [ 9.243558342249363, 45.421753089825906 ], [ 9.243553303576288, 45.421750196288485 ], [ 9.243543418797579, 45.421744541494753 ], [ 9.243533488273719, 45.421738891915219 ], [ 9.243523549431902, 45.421733241251125 ], [ 9.243513581446017, 45.421727588967727 ], [ 9.243503485730088, 45.421722016247109 ], [ 9.243493337764837, 45.421716479641468 ], [ 9.243483184708122, 45.421710947546302 ], [ 9.243473003880649, 45.421705400191243 ], [ 9.243462877303058, 45.421699878855463 ], [ 9.243452564651648, 45.421694536121443 ], [ 9.243442245669314, 45.421689206901725 ], [ 9.243431921525652, 45.421683906297922 ], [ 9.243421798220631, 45.421678413036709 ], [ 9.243411696519038, 45.42167293033225 ], [ 9.243401586643353, 45.421667428063039 ], [ 9.243391500820231, 45.421661944833502 ], [ 9.243381464352547, 45.421656403761986 ], [ 9.243371471759788, 45.42165082359567 ], [ 9.24336148129839, 45.42164523022219 ], [ 9.24335134973761, 45.421639754490677 ], [ 9.243341211749184, 45.421634283329617 ], [ 9.243331049317305, 45.421628811777744 ], [ 9.243325482143746, 45.421625794452972 ], [ 9.243320901598686, 45.421623324662583 ], [ 9.243310711310555, 45.421617874966486 ], [ 9.243300671684848, 45.42161227828106 ], [ 9.243290810947883, 45.421606498015365 ], [ 9.243280956943826, 45.421600721695036 ], [ 9.243271108033149, 45.421594941942708 ], [ 9.243261240891851, 45.42158915718759 ], [ 9.243251406443513, 45.421583394864939 ], [ 9.243241469237475, 45.421577664264078 ], [ 9.243231346848965, 45.42157211857964 ], [ 9.243221135956688, 45.421566649592322 ], [ 9.243210926645, 45.421561175555262 ], [ 9.243200726959936, 45.421555711587757 ], [ 9.243190530651809, 45.421550257705739 ], [ 9.243180357053037, 45.421544795999289 ], [ 9.2431701855459, 45.421539344394212 ], [ 9.243160037158763, 45.421533916305485 ], [ 9.243149903165795, 45.421528492154096 ], [ 9.243139732468613, 45.421523047218933 ], [ 9.243129622984865, 45.421517630372797 ], [ 9.243119444493027, 45.421512260320185 ], [ 9.243109259708879, 45.421506912782888 ], [ 9.243099265785778, 45.421501362313208 ], [ 9.243089267102889, 45.421495801936075 ], [ 9.243089238128659, 45.421495785823161 ], [ 9.243079273141952, 45.421490242466803 ], [ 9.243079244178928, 45.421490226341959 ], [ 9.24306921341768, 45.421484639039704 ], [ 9.243059213072721, 45.421479079579051 ], [ 9.243049079496927, 45.421473602795331 ], [ 9.24303891278581, 45.421468141314641 ], [ 9.243028744107328, 45.421462674285408 ], [ 9.243024258110736, 45.421460256829761 ], [ 9.243018592733367, 45.421457212089805 ], [ 9.243008420828701, 45.421451733999511 ], [ 9.242998225368776, 45.421446258429668 ], [ 9.242988066872947, 45.421440797905113 ], [ 9.242977882944599, 45.421435289180401 ], [ 9.242967685704231, 45.421429767723488 ], [ 9.242957531781579, 45.421424307592808 ], [ 9.242947035322183, 45.421419047717286 ], [ 9.242936504471318, 45.421413774190277 ], [ 9.242680882025367, 45.421285629132377 ], [ 9.242511140984755, 45.421167579038304 ], [ 9.242496590174259, 45.421157149019805 ], [ 9.242488741282965, 45.421151532474845 ], [ 9.242479768653906, 45.421145184260602 ], [ 9.242470567567516, 45.42113891859281 ], [ 9.242461443212912, 45.421132711556119 ], [ 9.242452289123493, 45.421126568553476 ], [ 9.242443169819095, 45.421120418545847 ], [ 9.242434223252166, 45.421113972439386 ], [ 9.242425349411702, 45.421107635443576 ], [ 9.242425241481094, 45.421107564443076 ], [ 9.242416078923998, 45.421101536599075 ], [ 9.242406327166949, 45.421095792030947 ], [ 9.2423964668235, 45.421090061193915 ], [ 9.242386600052502, 45.421084321368433 ], [ 9.242376733302841, 45.421078586042675 ], [ 9.242366853734621, 45.42107284174206 ], [ 9.242357102509871, 45.421066958785545 ], [ 9.242347560589483, 45.421060898669374 ], [ 9.242338353169773, 45.421054641999135 ], [ 9.242329098731135, 45.421048366604424 ], [ 9.242319837363175, 45.42104208072822 ], [ 9.24231058823306, 45.421035790710228 ], [ 9.242301485305113, 45.421029477686183 ], [ 9.242292497418807, 45.421023015898761 ], [ 9.242283522316431, 45.421016554083558 ], [ 9.24227454940597, 45.421010106714469 ], [ 9.242265585654609, 45.421003657425743 ], [ 9.242256621593825, 45.420997207911995 ], [ 9.242247681844781, 45.420990770693678 ], [ 9.242238634632113, 45.420984380039833 ], [ 9.24222956464488, 45.42097799493115 ], [ 9.242220509847291, 45.420971611927307 ], [ 9.242220203598523, 45.420971397112062 ], [ 9.2422114234561, 45.42096523821585 ], [ 9.242206185917007, 45.420961533135099 ], [ 9.242202352100367, 45.420958830605009 ], [ 9.242193270718522, 45.420952446308455 ], [ 9.242184364236506, 45.42094590746747 ], [ 9.242184338705679, 45.420945888591568 ], [ 9.242175516414033, 45.420939314429525 ], [ 9.242166685908916, 45.420932761019145 ], [ 9.242158018845172, 45.420926115286619 ], [ 9.242149615620644, 45.420919304919423 ], [ 9.242141209809112, 45.42091251863279 ], [ 9.242132751212155, 45.420905776676591 ], [ 9.242124286264783, 45.420899043734366 ], [ 9.242115809928865, 45.42089230234324 ], [ 9.242107344941997, 45.420885569613397 ], [ 9.24209857903085, 45.42087902108765 ], [ 9.242089604166214, 45.420872604262442 ], [ 9.242080622912738, 45.420866187450059 ], [ 9.242071641680516, 45.420859775137501 ], [ 9.242062666841258, 45.420853362810711 ], [ 9.242053614924313, 45.420847009153853 ], [ 9.242044583498981, 45.420840664454026 ], [ 9.242035540128681, 45.420834325276154 ], [ 9.242026530373732, 45.420827973801956 ], [ 9.242024474154629, 45.420826507695189 ], [ 9.242017576035922, 45.420821603163127 ], [ 9.242008614202666, 45.420815240310965 ], [ 9.241999531871954, 45.420808945221594 ], [ 9.241990939521777, 45.420802302550619 ], [ 9.241982329553602, 45.420795642711226 ], [ 9.241973674732801, 45.420788960895081 ], [ 9.241965001512678, 45.420782244357518 ], [ 9.241960443142574, 45.420778719051427 ], [ 9.241956313676274, 45.420775538877869 ], [ 9.241947454332184, 45.420768892780814 ], [ 9.241938872437014, 45.420762038043733 ], [ 9.241930289782132, 45.420755178212133 ], [ 9.241921685841273, 45.420748302638522 ], [ 9.241913154198867, 45.420741357404857 ], [ 9.241904997685312, 45.420734192823467 ], [ 9.241896855301627, 45.420727017931078 ], [ 9.241889081087878, 45.420719869776192 ], [ 9.241881588540249, 45.420712378344348 ], [ 9.241874136725812, 45.420704923149039 ], [ 9.24186676838033, 45.420697557788138 ], [ 9.2418593711384, 45.420690139858841 ], [ 9.241851999528706, 45.420682777626745 ], [ 9.241844229755442, 45.420675692148961 ], [ 9.241835955833993, 45.42066877875849 ], [ 9.241827860836974, 45.420662009007472 ], [ 9.241783399033, 45.420636638754125 ], [ 9.241764670206093, 45.420626246584995 ], [ 9.24174696787844, 45.420616436172217 ], [ 9.241714992819343, 45.420596750728627 ], [ 9.241704147271776, 45.420588934491654 ], [ 9.241691445577221, 45.420579765814153 ], [ 9.241678810344997, 45.420570634988977 ], [ 9.241674960302152, 45.420568698932939 ], [ 9.241668915311354, 45.420565659114096 ], [ 9.241663677403006, 45.420563010635362 ], [ 9.241659102560423, 45.420560706712443 ], [ 9.24164914683027, 45.420555048021818 ], [ 9.241639838163247, 45.42054953595661 ], [ 9.24163067258303, 45.420543744239481 ], [ 9.241629063002701, 45.420542637626561 ], [ 9.241621526707053, 45.420537473121705 ], [ 9.241612935596613, 45.420531100454205 ], [ 9.241604280348389, 45.420524673914585 ], [ 9.241599689035528, 45.420521268263158 ], [ 9.241595465545805, 45.420518148698783 ], [ 9.24158675262969, 45.420511686275105 ], [ 9.241577956307024, 45.420505147517169 ], [ 9.24156923690423, 45.420498681084695 ], [ 9.241569211410591, 45.420498662185906 ], [ 9.2415604067566, 45.420492136239154 ], [ 9.241558274843017, 45.420490549804441 ], [ 9.24155165664612, 45.420485639064459 ], [ 9.241542839807671, 45.420479117053851 ], [ 9.241534050073984, 45.420472573976816 ], [ 9.24152526669101, 45.420466066676546 ], [ 9.241516536024989, 45.420459501883492 ], [ 9.241508018191555, 45.420452781533527 ], [ 9.241499529313586, 45.420446090076346 ], [ 9.241491009151378, 45.420439380260376 ], [ 9.241482491857148, 45.42043266032934 ], [ 9.241474011305302, 45.420425965388546 ], [ 9.241465492172658, 45.420419244001728 ], [ 9.241456969994186, 45.420412542634985 ], [ 9.2414529654141, 45.420409370904473 ], [ 9.241448472684477, 45.42040582771341 ], [ 9.24143995917618, 45.420399118078095 ], [ 9.241431441662407, 45.420392402445707 ], [ 9.241422925902123, 45.420385705563483 ], [ 9.241418827953593, 45.420382460173904 ], [ 9.241414422190383, 45.420378986152343 ], [ 9.241405908690119, 45.420372276514478 ], [ 9.241397397575312, 45.420365560866038 ], [ 9.241388875413037, 45.420358859494193 ], [ 9.241383476418862, 45.420354583716332 ], [ 9.241380371690216, 45.420352135579918 ], [ 9.241371855865154, 45.420345420691731 ], [ 9.241363340719648, 45.420338714802618 ], [ 9.241354830724758, 45.420331995541751 ], [ 9.241346330107138, 45.420325285873531 ], [ 9.241337805405328, 45.420318570106609 ], [ 9.241329290287149, 45.420311868715473 ], [ 9.241320768044949, 45.420305144835837 ], [ 9.241312245900822, 45.42029844345825 ], [ 9.241306740109081, 45.420294082719053 ], [ 9.2413037550163, 45.420291728512346 ], [ 9.241295234900598, 45.42028501868166 ], [ 9.241286717652866, 45.420278298735973 ], [ 9.241278201285313, 45.420271579482858 ], [ 9.241269700685866, 45.420264869808911 ], [ 9.241261189403856, 45.420258149507376 ], [ 9.24125267366475, 45.420251448111863 ], [ 9.241247274691327, 45.420247172327706 ], [ 9.241244169974255, 45.420244724187363 ], [ 9.24123567213279, 45.420238003871233 ], [ 9.241227145420842, 45.420231294375064 ], [ 9.241222399451461, 45.420227532901272 ], [ 9.241218648127242, 45.420224570435245 ], [ 9.241210150291721, 45.42021785011692 ], [ 9.241201629995997, 45.420211145106137 ], [ 9.241197532070238, 45.420207899706568 ], [ 9.241193126336837, 45.420204425678378 ], [ 9.241184628472787, 45.420197696363502 ], [ 9.241176101788458, 45.420190991357948 ], [ 9.241167604526211, 45.420184271914792 ], [ 9.241159097224532, 45.420177562046966 ], [ 9.241150580009103, 45.420170842090997 ], [ 9.241142082733727, 45.420164118145458 ], [ 9.241133575438125, 45.420157408275713 ], [ 9.241125058228803, 45.420150688317854 ], [ 9.241116593495219, 45.420143950800039 ], [ 9.241108117398122, 45.420137209311761 ], [ 9.241099662110779, 45.420130456930643 ], [ 9.241091192819745, 45.420123715753647 ], [ 9.24108272809427, 45.420116978233359 ], [ 9.241074263370749, 45.420110240712347 ], [ 9.241065793674585, 45.420103499207436 ], [ 9.24105733839732, 45.420096746823162 ], [ 9.241048869116415, 45.420090005643054 ], [ 9.241040398010169, 45.420083268132998 ], [ 9.241031934693755, 45.420076522111586 ], [ 9.241023481232705, 45.42006976155352 ], [ 9.241015022894986, 45.420063019514124 ], [ 9.241011492304745, 45.420060185231932 ], [ 9.241006583035164, 45.420056263933468 ], [ 9.24099813109234, 45.420049521879356 ], [ 9.240989670263939, 45.420042772840674 ], [ 9.240981219515493, 45.420036014444825 ], [ 9.240972756627349, 45.420029268749111 ], [ 9.240964298320899, 45.420022531206499 ], [ 9.240960767734284, 45.420019696921564 ], [ 9.240955858473185, 45.420015775622083 ], [ 9.240947413533988, 45.420009024548321 ], [ 9.240938950239782, 45.420002278519917 ], [ 9.24093049498677, 45.419995526120502 ], [ 9.240926315124998, 45.419992191836087 ], [ 9.240922038504609, 45.419988780409192 ], [ 9.240913573800231, 45.419982038375707 ], [ 9.240909473086983, 45.419978748572397 ], [ 9.240905133983803, 45.419975287288054 ], [ 9.240896695466745, 45.419968540697575 ], [ 9.240888230768421, 45.419961798662278 ], [ 9.240879778872973, 45.419955061099856 ], [ 9.240875137740282, 45.41995133526261 ], [ 9.24087133902624, 45.419948301008631 ], [ 9.240862883206798, 45.419941550840257 ], [ 9.240854430871554, 45.419934812894994 ], [ 9.240845977452933, 45.419928052323691 ], [ 9.240837544139273, 45.419921323720196 ], [ 9.240829096118071, 45.419914574648985 ], [ 9.240820636036226, 45.419907835492566 ], [ 9.24081234139568, 45.4199009981836 ], [ 9.240804083167353, 45.419894143843081 ], [ 9.240795815755455, 45.419887275107669 ], [ 9.240787542276719, 45.419880406629808 ], [ 9.24077926018998, 45.419873515310833 ], [ 9.240770936181947, 45.419866637953355 ], [ 9.240762356498331, 45.419859900651325 ], [ 9.240758803340169, 45.419857088521709 ], [ 9.240753852982522, 45.419853190191738 ], [ 9.240745291273463, 45.419846451946675 ], [ 9.240736731970415, 45.419839715503748 ], [ 9.240728165715701, 45.419832978170909 ], [ 9.240719586042323, 45.419826240865625 ], [ 9.240711108326611, 45.419819553571593 ], [ 9.240711083715171, 45.41981953417443 ], [ 9.240702520815328, 45.419812787669741 ], [ 9.24069394087909, 45.419806050126553 ], [ 9.24068538887121, 45.419799309384757 ], [ 9.24067680281723, 45.419792572089662 ], [ 9.240668057045724, 45.41978599715079 ], [ 9.2406592422555, 45.419779422356442 ], [ 9.240650465058119, 45.419772820478876 ], [ 9.240644964075059, 45.419768557224558 ], [ 9.240641833886613, 45.41976614178364 ], [ 9.240633190612973, 45.419759472114336 ], [ 9.240624554428681, 45.419752815931254 ], [ 9.24061594959969, 45.419746168682607 ], [ 9.240607357573424, 45.419739525906998 ], [ 9.240598885990671, 45.419732801867021 ], [ 9.240590439388699, 45.419726072420865 ], [ 9.240581976759826, 45.419719367215521 ], [ 9.240573564884016, 45.41971267058014 ], [ 9.240565111710131, 45.41970595047087 ], [ 9.240556659397035, 45.419699231044056 ], [ 9.240548303767614, 45.419692574871938 ], [ 9.240548279471449, 45.419692555312125 ], [ 9.24054002199693, 45.419685833652423 ], [ 9.240531732719232, 45.419679170242603 ], [ 9.240522992537187, 45.419672562613052 ], [ 9.240520834493987, 45.419670924478211 ], [ 9.240514165222974, 45.419665876483336 ], [ 9.240509557225829, 45.419662387910272 ], [ 9.240505350105575, 45.41965921616687 ], [ 9.240496384733495, 45.419652410994836 ], [ 9.240487456141599, 45.419645806537247 ], [ 9.240487432315893, 45.419645786844022 ], [ 9.240390802671993, 45.41955617778482 ], [ 9.240364959865548, 45.419532222329593 ], [ 9.240356503594732, 45.419524385669888 ], [ 9.24030904777028, 45.41956112020393 ], [ 9.238950982147134, 45.420147960206904 ], [ 9.234646964636132, 45.422611753155671 ], [ 9.233108390590647, 45.423907732677627 ], [ 9.23247612969222, 45.424382074151012 ], [ 9.230813904493917, 45.425755052825075 ], [ 9.230500284083844, 45.426040210984965 ], [ 9.228870788483537, 45.427406433784448 ], [ 9.22847765111919, 45.427774464745369 ], [ 9.228201991764456, 45.428158733022073 ], [ 9.227887633104785, 45.428505137922258 ], [ 9.227442141680408, 45.428939068587987 ], [ 9.22652306181789, 45.429803019650983 ], [ 9.226122576261613, 45.430323446689101 ], [ 9.224139198197896, 45.431696554488646 ], [ 9.22361295913754, 45.431753030906194 ], [ 9.222989368512843, 45.431971939808861 ], [ 9.222033267758116, 45.432424124790543 ], [ 9.22117756690877, 45.432972104578951 ], [ 9.220158525515696, 45.43370113454565 ], [ 9.21923817387545, 45.434434151728581 ], [ 9.218372441351629, 45.435196670757144 ], [ 9.217771203329017, 45.435723931168027 ], [ 9.21758380764715, 45.436131992792888 ], [ 9.217220056518489, 45.436961819835119 ], [ 9.216864096084494, 45.436859567128067 ], [ 9.216552025610602, 45.437266557909716 ], [ 9.215627694111602, 45.438491687984182 ], [ 9.215238010027752, 45.438969884855034 ], [ 9.21514204050002, 45.439084739301911 ], [ 9.214683944469458, 45.439731788385835 ], [ 9.214479286788952, 45.439980692384978 ], [ 9.214146309463022, 45.440447032634403 ], [ 9.21380113266088, 45.440917895183269 ], [ 9.213418602252679, 45.441419700025939 ], [ 9.213125864411337, 45.441846447278905 ], [ 9.212733365264429, 45.442607454788273 ], [ 9.212519048672558, 45.443030049130606 ], [ 9.21231133426625, 45.443389938167037 ], [ 9.211886906685445, 45.444252488976531 ], [ 9.211568183527358, 45.444883829782597 ], [ 9.212686031187829, 45.445793388532479 ], [ 9.212521347180648, 45.445900762250595 ], [ 9.211747031132104, 45.446388705518295 ], [ 9.210680203437995, 45.447037311278045 ], [ 9.210189834835377, 45.447307299816458 ], [ 9.210037516798351, 45.447389624170846 ], [ 9.209590585027346, 45.447632932216038 ], [ 9.208448582775739, 45.44833462570714 ], [ 9.20791516665544, 45.448658914185089 ], [ 9.207163846186136, 45.44912671165828 ], [ 9.206299823987251, 45.449658254766561 ], [ 9.205618931616909, 45.450070513374847 ], [ 9.20517322390101, 45.450344990386135 ], [ 9.204114630756962, 45.451031143478879 ], [ 9.202567278871955, 45.451965906434062 ], [ 9.202663176348283, 45.452120645290442 ], [ 9.202929711701254, 45.452639850392465 ], [ 9.203488459596244, 45.453719212925677 ], [ 9.203590244861481, 45.453944643933703 ], [ 9.203917410803697, 45.454549834115227 ], [ 9.204225871581166, 45.455108835278388 ], [ 9.204960975226145, 45.456451517148196 ], [ 9.205689782732348, 45.457794205423454 ], [ 9.20586581073511, 45.458136469861479 ], [ 9.206348590603506, 45.458732957159484 ], [ 9.206975567345241, 45.459513613837288 ], [ 9.207169960698971, 45.459768037665206 ], [ 9.207740727583651, 45.460526829114194 ], [ 9.207704478036824, 45.46084314717374 ], [ 9.207591075882682, 45.462266420494522 ], [ 9.207476569534348, 45.463373443136078 ], [ 9.207401392885139, 45.464341011995913 ], [ 9.207327467076272, 45.465266724359793 ], [ 9.207327692921952, 45.465328201159686 ], [ 9.207237700918864, 45.466321000204502 ], [ 9.207207375048126, 45.466562643307704 ], [ 9.207128658069815, 45.467212796607555 ], [ 9.207012425613057, 45.467871838559041 ], [ 9.208654202799739, 45.467882048298286 ], [ 9.210189948294213, 45.46791439150411 ], [ 9.211257421450982, 45.467929981056223 ], [ 9.211760894398136, 45.4679351276936 ], [ 9.213336080027464, 45.467926130911714 ], [ 9.21471472122805, 45.467954610139479 ], [ 9.215071532159385, 45.46796105197096 ], [ 9.21598215953671, 45.467973606213256 ], [ 9.217349140056148, 45.467979798014454 ], [ 9.218368947517671, 45.467974304031763 ], [ 9.219727186345631, 45.467985884670291 ], [ 9.220624502679552, 45.467996357189698 ], [ 9.221436030312281, 45.468003163006571 ], [ 9.222554010210835, 45.468011078539242 ], [ 9.223817714423486, 45.468055557966231 ], [ 9.22490080051721, 45.468086741425751 ], [ 9.226669767879185, 45.468102338306757 ], [ 9.227119329378072, 45.46810914408654 ], [ 9.227447854480172, 45.468111507845911 ], [ 9.228200205697121, 45.468115142679039 ], [ 9.22832602290033, 45.468115477123447 ], [ 9.229427122757766, 45.468108417270251 ], [ 9.230128777757404, 45.468118576656273 ], [ 9.231204362681186, 45.468113126098153 ], [ 9.231293528284164, 45.468113306194546 ], [ 9.231815890921354, 45.468107029990037 ], [ 9.232447525199007, 45.468106200452631 ], [ 9.232653729952009, 45.468196152684357 ], [ 9.234083966008894, 45.468800991936305 ], [ 9.234418928260411, 45.468950715011218 ], [ 9.235083212142516, 45.469184642020778 ], [ 9.236104411001637, 45.469552801333585 ], [ 9.236724310046352, 45.469663360625979 ], [ 9.237979808938151, 45.469707070464445 ], [ 9.237949130689575, 45.468924131086339 ], [ 9.237936388988331, 45.468511458438158 ], [ 9.237918790629928, 45.468130164580217 ], [ 9.238933460774165, 45.468965782886322 ], [ 9.239443667200062, 45.469514953292304 ], [ 9.241087906109948, 45.469415058940463 ], [ 9.241664029294162, 45.469413260173688 ], [ 9.242723497958901, 45.469507107102395 ], [ 9.24266094224509, 45.468332329417315 ], [ 9.243850895482797, 45.468282142209226 ], [ 9.245793444379871, 45.468085953158599 ], [ 9.248771099656029, 45.468631112114693 ], [ 9.24885399923607, 45.471213746020062 ], [ 9.249117708310353, 45.471222309034516 ], [ 9.249022022490589, 45.467730594030854 ], [ 9.252103336865984, 45.467751982929407 ], [ 9.253065844557103, 45.46777186695175 ], [ 9.253083552591383, 45.467298374685846 ], [ 9.254825061001242, 45.467335466357611 ], [ 9.25490610770481, 45.466926141704491 ], [ 9.255447635278395, 45.466945907893155 ], [ 9.255306278259313, 45.467666849924349 ], [ 9.255321626608104, 45.468458056013262 ], [ 9.255133916942411, 45.468718020460905 ], [ 9.254698657549449, 45.469061660224796 ], [ 9.25454388815691, 45.46943581914288 ], [ 9.254652278474808, 45.46991115037455 ], [ 9.255853813496547, 45.469955638900224 ], [ 9.255684503416932, 45.470832407121705 ], [ 9.258459412652384, 45.471177852615405 ], [ 9.25877383294403, 45.469592637218391 ], [ 9.260513697936508, 45.469762639678173 ], [ 9.263220379604919, 45.470008662624799 ], [ 9.263423195951594, 45.469223616637741 ], [ 9.267245055208324, 45.469556220033333 ], [ 9.267017836948135, 45.470080388306258 ], [ 9.266725009819782, 45.470311993460413 ], [ 9.266491321056094, 45.47060543276784 ], [ 9.266535012575321, 45.470795614107402 ], [ 9.266499957562718, 45.471215236339717 ], [ 9.266354876035665, 45.471837683847042 ], [ 9.266313255506208, 45.471910194346819 ], [ 9.267588231300392, 45.472039449170744 ] ] ] } },
[truncated: 704,255 more chars]
